# Supplementary material for: An unsupervised deep learning framework for predicting human essential genes from population and functional genomic data
Source: BMC Bioinformatics. 2023 Sep 18;24:347. doi: 10.1186/s12859-023-05481-z (PMC10506225; doi:10.1186/s12859-023-05481-z)
Supplement: Supplementary file 2 — Additional file 2. Data File 1: File containing DeepLOF training data. [file 12859_2023_5481_MOESM2_ESM.csv]

ensembl	gene_symbol	obs_lof	exp_lof	UNEECON.G	protein_complex	transcript_factor	reactome_nervous_development	reactome_developmental_biology	GO_central_neurvous_development	GO_embryo_development	cpg_density	promoter_phastcons	exonic_phastcons	PPI_degree	gene_expression_level	tissue_specificity_tau	enhancer_number	h3k4me3	h2az	h3k27me3	h3k9ac
ENSG00000000003	TSPAN6	3	7.865	-0.612634382728913	0	0	0	0	0	0	0	0	0	-0.697760003202771	0.610214680821235	-0.231958789306881	0	0	0	0	0
ENSG00000000005	TNMD	6	13.013	-0.0681438560966591	0	0	0	0	0	0	0	0	0	1.80267287315722	-1.2501735620447	1.34334327813102	0	0	0	0	0
ENSG00000000419	DPM1	9	17.98	0.409764487651499	1	0	0	0	0	0	1.26961035207158	1.91006651209359	0.673455485596674	-0.0860271817916154	1.40718941037952	-1.26313991941153	0.771361839595487	0.606364474762782	0.236674468122243	-0.685494140971539	0.558673608874436
ENSG00000000457	SCYL3	8	34.32	-0.283232943608883	0	0	0	0	0	0	0.285318834689281	-0.979064345924386	-0.718396247371865	0.722641833769719	0.468926958609364	-1.16783957231619	0.788075599605569	0.547371119155414	0.972302543606959	0.643569681284299	0.523719711184988
ENSG00000000460	C1orf112	23	44.636	-0.610142524801831	0	0	0	0	0	0	-0.707929621722349	-1.1455058322819	-0.296004021076033	-0.0860271817916154	-0.414796456334953	-0.337862788718981	0.285233211012184	0.397050714253635	0.502484862596919	0.280494284750803	0.365976202259087
ENSG00000000938	FGR	6	27.837	0.718624406843831	0	0	0	0	0	0	0	0	0	-0.697760003202771	0.37889583119215	-0.0405140494631342	0.72759632866915	0.352934577780149	0.278725233100098	0.791588911793989	0.653882230181759
ENSG00000000971	CFH	13	63.739	0.590515512001004	0	0	0	0	0	0	0	0	0	-0.697760003202771	0.538011934202161	0.442557489848097	-0.0795655076210878	0.120449506298364	0.45270583671632	-1.1691833905339	0.100498503767086
ENSG00000001036	FUCA2	14	24.261	-0.649549105266494	0	0	0	0	0	0	-0.0399966237942621	-1.10692456820286	-0.0044275859067346	1.74917304753013	0.942839132670299	-0.934836328186977	0.750026381230614	0.219545205435848	0.0519780347508367	0.436426302164634	0.214644797374985
ENSG00000001084	GCLC	8	36.041	1.57526253956698	1	0	0	0	0	0	1.15195659584548	-0.484203834761831	0.731469886960595	-0.697760003202771	0.539164631236524	-0.477284134744398	0.771361839595487	0.610592306120264	0.740787665132567	-0.163292328443191	0.539499350304596
ENSG00000001167	NFYA	6	23.288	2.17979249122766	1	0	0	0	0	0	1.41800278849011	1.20827012996165	1.15263358857332	1.74917304753013	0.681572116281775	-1.0366650686017	0.870829262621588	0.700775074196213	0.950109469864267	-1.27118916630756	0.915586616681364
ENSG00000001460	STPG1	15	17.249	-1.00640012071417	0	0	0	0	0	0	0	0	0	-0.697760003202771	-0.167153221085895	-0.374364002748464	1.02860544655052	0.576267234625554	0.808842056252635	-0.207065114348813	0.677495969150952
ENSG00000001461	NIPAL3	10	20.1	-0.438054294502496	0	0	0	0	0	0	0.121376570986563	-0.529799874127969	0.550964097357058	1.33437730281329	0.530689563517211	-0.683821958604371	1.02860544655052	0.597381425391528	0.857033244999573	-0.236341001478776	0.666877426896763
ENSG00000001497	LAS1L	1	26.564	2.14975973233686	1	0	0	0	0	0	0	0	0	-0.697760003202771	1.02970857679326	-1.23203611612617	0	0	0	0	0
ENSG00000001561	ENPP4	4	13.861	0.150030699477108	0	0	0	0	0	0	0	0	0	0.271811811910776	0.549593794880757	-0.708011433113399	0.664697728392149	0.222609956975225	0.224132407591631	0.359937088947338	0.0245446182962197
ENSG00000001617	SEMA3F	5	47.944	1.47387262396322	0	0	0	0	1	1	0	0	0	-0.697760003202771	0.351769027650151	-0.108281542811136	0.54924302735721	0.640086739960863	0.73895808521001	0.898463668430724	0.948420111497554
ENSG00000001626	CFTR	84	77.046	-1.20471156794248	1	0	0	0	0	0	-0.585773084152312	0.639754478284562	0.594097331875228	-0.697760003202771	-0.583562280232629	1.30823320660014	-0.298549609996968	-0.000752721634583693	-0.171534189735404	0.99738999734021	-0.200871476913554
ENSG00000001629	ANKIB1	5	50.701	1.65012264839208	0	0	0	0	0	0	0.263134110573718	0.315161694545205	1.26731338845307	-0.697760003202771	0.653358484107377	-0.939544660348733	0.382811688754575	0.596238321765849	0.553326778893328	-1.17683401480468	0.596099479492237
ENSG00000001630	CYP51A1	14	21.651	-0.430865741006045	0	0	1	1	0	0	1.15885185722233	-0.654152708762889	0.96974004094524	-0.697760003202771	0.850908799663136	-0.623822344495251	0.470144348093887	0.549065210611287	0.488774838774021	-0.676294736951293	0.492293980936432
ENSG00000001631	KRIT1	14	43.834	0.845937472715183	1	0	0	0	0	0	0.345429859492941	0.3674536557763	1.31163711684895	-0.0860271817916154	0.845606393305068	-0.985738853637522	0.382811688754575	0.592441510084846	0.553326778893328	-1.164483823418	0.568976129315416
ENSG00000002016	RAD52	19	25.143	-0.422007251307152	1	0	0	0	0	0	0	0	0	1.33437730281329	0.365041510645811	-1.117055596806	0.878304490004343	0.578405813524017	0.786125291314671	-0.547110423313504	0.607694818136072
ENSG00000002330	BAD	4	5.779	-1.0371178143755	0	0	0	0	1	0	0	0	0	0.722641833769719	1.16492542795749	-1.22768153785194	0.887109287187445	0.595972036432638	0.576193608996302	1.12904672248945	0.674772985155738
ENSG00000002549	LAP3	15	25.739	0.246541270239348	0	0	0	0	0	0	1.23578494151013	-0.877031250839324	-0.347477378784392	1.33437730281329	1.28910932179282	-0.987661982957436	0.616201946032399	0.484650223425026	0.46760925523264	-0.723642760194634	0.603916297490322
ENSG00000002586	CD99	6	12.271	-1.00986393369658	0	0	0	0	0	0	0	0	0	-0.697760003202771	2.3640487076374	-0.471740976367798	0	0	0	0	0
ENSG00000002587	HS3ST1	5	9.4447	0.647997847219447	0	0	0	0	0	0	0.418230170542764	-1.13020086801914	0.231259760325517	-0.697760003202771	-0.414489070459123	0.0946621578811019	0.676613728712924	0.533499902837811	0.490338910413294	0.880300121374038	0.369109112292493
ENSG00000002726	AOC1	15	23.848	-0.581681854289114	0	0	0	0	0	0	0	0	0	1.33437730281329	0.186933351736302	1.30807397112772	-0.825035062063364	-0.688501460183071	-0.254221474869054	1.06501508489456	-0.553084187462395
ENSG00000002745	WNT16	11	15.537	-0.481792271992244	0	0	0	0	0	1	0.235997765999768	0.598622386828397	0.227238554047258	-0.697760003202771	-1.16965932090453	0.961512264774782	-0.237433088802571	0.154650447152917	0.234780906438412	1.1099204871018	-0.558785231300222
ENSG00000002746	HECW1	14	86.355	0.910503990417424	0	0	0	0	0	0	0.457551541696973	1.27363508150051	0.919612163550829	-0.0860271817916154	-0.854446083307835	0.42433522733652	0.24297924722935	0.119913355932141	0.0318341090124406	1.37161033077971	-0.20190020632035
ENSG00000002822	MAD1L1	30	41.985	-0.385855741799593	0	0	0	0	0	0	0	0	0	2.48903627448431	0.610697715768967	-0.809494290183561	-1.60855383488059	0.386575683918859	0.0504441199220928	-1.37394524733254	0.645869728177865
ENSG00000002834	LASP1	1	16.762	2.30955827589635	0	0	0	0	0	0	0.451897583105812	1.06988774475253	0.898679581570311	3.25369016626637	1.33360342731921	-0.737650634795293	0.945501250326791	0.953027470050961	0.910547153850839	-0.301752607264239	0.993437763359563
ENSG00000002919	SNX11	12	17.525	-0.522386072725831	0	0	0	0	0	0	-0.0425856570324089	-0.408954427136597	0.486152216968276	1.41849258457704	0.70038852310937	-0.981174048489405	-1.60855383488059	0.416582339955988	0.542894413422489	-0.370101169720858	0.498015946259262
ENSG00000002933	TMEM176A	5	11.263	-0.798623527275922	0	0	0	0	0	0	0	0	0	1.56592158277905	0.640140891446686	0.216401080717844	0.119286136194603	0.305587019538313	-0.116241366112122	1.30667906652942	0.181430799761544
ENSG00000003056	M6PR	6	15.53	0.515838052448038	0	0	0	0	0	0	-0.0359521740588313	-1.14423041859333	0.615144346500798	0.883547280954345	1.55571167874039	-1.15753145648373	0.529947684658143	0.65099442891148	0.521472081599177	-1.20388346159388	0.602686093692975
ENSG00000003096	KLHL13	6	19.144	1.95095904598674	1	0	0	0	0	0	0	0	0	-0.697760003202771	-0.26774524895127	-0.0823371560520384	0	0	0	0	0
ENSG00000003137	CYP26B1	1	16.349	0.328139832568842	0	0	0	0	0	1	0	0	0	-0.697760003202771	-0.418463130710925	0.271963436459459	0.434828202073252	0.8626127993802	0.947132128306235	1.52867897051251	0.562220238602236
ENSG00000003147	ICA1	11	31.561	0.934639787093347	0	0	0	0	0	0	0	0	0	-0.697760003202771	0.227760782886725	-0.291337240247504	0.364000609840562	0.277436541702797	0.402235741966604	0.956494588888179	0.0478190567335807
ENSG00000003249	DBNDD1	7	8.4604	-0.39292687790681	0	0	0	0	0	0	0	0	0	-0.697760003202771	-0.105862673058788	-0.0389241672203407	0.807672327436317	0.477888885656084	0.750126425461166	0.687251236461442	0.626107020665798
ENSG00000003393	ALS2	36	92.198	0.0817720572022801	0	0	0	0	0	1	0.502030175637508	-0.762562872290769	1.01383453241696	-0.697760003202771	0.133843419753659	-0.239606976229959	0.909757204149267	0.490587849494501	0.718098104053525	0.180032893940481	0.550636894544178
ENSG00000003400	CASP10	19	21.658	-0.985565057313386	1	0	0	0	0	0	0	0	0	-0.697760003202771	0.074550879919447	-0.40729861166314	0.255474101643183	0.438964959488166	0.360108722001669	-0.334010685328757	0.295873157531234
ENSG00000003402	CFLAR	1	27.395	1.19878325055231	1	0	0	0	0	0	0.679193410739975	-0.672008500402775	-1.43057958881493	-0.0860271817916154	1.21116504613592	-0.685101356318895	0.811142902425011	1.12924278100529	0.858483367360116	-0.379447321834053	1.06305582558449
ENSG00000003436	TFPI	4	16.222	-0.0776090023065956	1	0	0	0	0	0	0	0	0	-0.697760003202771	0.792988518203164	0.109287917065201	0.318461099916488	0.549930447832635	0.455749582003977	-0.991089544319473	0.469798305145537
ENSG00000003509	NDUFAF7	27	23.494	-0.455053723188295	0	0	0	0	0	0	0.430048852763596	-0.911148567008392	-0.721841129810772	-0.697760003202771	0.288392646894196	-0.624953451447981	0.857043142334202	0.591523555521498	0.284745661655171	-1.18627844473468	0.624283417282741
ENSG00000003756	RBM5	3	57.458	2.37317893129643	0	0	0	0	0	0	0.231419977746942	-0.476551352630451	1.22123998987763	-0.0860271817916154	1.60973474641752	-1.278766836491	0.842808209564385	0.350866977729333	0.0273880847683727	-1.27244130509407	0.41679657246942
ENSG00000003987	MTMR7	27	37.911	-0.366690614601252	0	0	0	0	0	0	0.220294456605199	-0.430317606420033	0.924354770585664	0.271811811910776	-0.486625948676232	0.129783915105043	0.513191222616567	-0.0451059625013705	-0.0295385165450244	1.01171351959549	-0.0867432244470321
ENSG00000003989	SLC7A2	21	29.813	-0.161764654446079	0	0	0	0	0	0	0	0	0	-0.697760003202771	0.199898448856132	0.229331492605511	0.858596572576041	0.357372998148937	0.396394439872949	0.921612681986216	0.344867523916698
ENSG00000004059	ARF5	0	9.0614	3.12382177748252	0	0	0	0	0	0	0.128886657977558	0.439833382602269	0.992306849257582	0.271811811910776	1.63791544439094	-1.16355211154884	1.07917542789492	0.635175461659324	0.737585683516287	-0.23227228535	0.624049097064575
ENSG00000004139	SARM1	18	23.362	0	0	0	0	0	0	0	0	0	0	0	-0.177911726739946	-0.805717797295921	0.662275062066874	0.355184912490531	0.307587621943677	0.612927464190036	0.372964223092782
ENSG00000004142	POLDIP2	5	22.67	0	0	0	0	0	0	0	-0.570185109745982	0.31962564245518	0.662625631423175	0	0.839974644937181	-0.780913458494693	0.778869151071822	0.352404275220384	0.14623770111325	-0.894316213093283	0.51620703159886
ENSG00000004399	PLXND1	7	83.865	0.811690734188535	1	0	1	1	0	0	0	0	0	-0.0860271817916154	0.754894625734229	-0.670648588060363	0.970213483411178	0.832439235627145	0.877098167972849	0.763292843392653	1.1253992903583
ENSG00000004455	AK2	8	11.792	-0.109272558270091	0	0	0	0	0	0	-0.303291643348233	-0.637891184233707	1.21764663289289	-0.697760003202771	1.32832297709513	-1.02547110452983	0.966594509763727	0.306850384176236	0.20746810908459	-0.24399701785856	0.321349352848209
ENSG00000004468	CD38	11	16.168	-0.683482730755185	0	0	0	0	0	0	0	0	0	-0.697760003202771	0.0716197360320677	0.298972244133669	0.637280250521466	0.274069264632874	0.153303240613497	0.907209519165474	0.137929009779905
ENSG00000004478	FKBP4	6	23.481	0.419360097627252	0	0	0	0	0	0	2.13943538693977	-0.949092124243149	0.556521460142022	-0.0860271817916154	1.33731401396316	-0.505083600778723	0.473897934687829	0.54791464109733	0.500459842712068	0.610918102756202	0.57107957160183
ENSG00000004487	KDM1A	7	47.658	2.55109889192773	1	0	0	0	1	0	1.32798404381893	-0.0244172000347662	0.854788040160609	2.77225351371215	0.989298312188609	-0.766469392906505	0.773250784879197	0.540438749922425	0.55878032202502	-0.690838549710607	0.393234355628791
ENSG00000004534	RBM6	4	67.165	0.498799484632494	0	0	0	0	0	0	1.15711070711679	0.193359687287413	1.14929577390667	-0.0860271817916154	1.43897091432695	-1.28540438812802	-1.60855383488059	0.189665486191119	0.226342455518208	-1.31056724431735	0.19504157217512
ENSG00000004660	CAMKK1	11	28.7	0.793067031618329	0	0	0	0	0	0	0	0	0	-0.697760003202771	-0.146898687482095	-0.179412856856557	-0.904762483567583	0.606721957074604	0.755491178515249	0.445384093296286	0.892224631868319
ENSG00000004700	RECQL	31	31.974	-0.945956258011708	0	0	0	0	0	0	-0.267490862272282	-0.954193778997403	0.147134250793279	-0.697760003202771	0.761174080054757	-1.10573353692944	0.261590147539173	0.594247950362693	0.380813889242579	-1.2251831093158	0.577487126730433
ENSG00000004766	CCDC132	12	58.408	0.653359907994476	0	0	0	0	0	0	-0.266496804201219	-1.02593579897909	1.06058387211938	-0.697760003202771	0.712255813529808	-1.12580439476349	0.339288376756175	0.236956436532265	0.383727619928615	0.854253229030825	0.224532006651789
ENSG00000004776	HSPB6	2	4.5734	-0.494701661619718	0	0	0	0	0	0	-0.154460877732208	0.645812693305239	-0.667238567754916	-0.697760003202771	1.42009961716438	0.23704020795435	1.00038338675422	0.672343860671607	0.551349227479957	0.20823192402478	0.773929127168847
ENSG00000004777	ARHGAP33	14	53.852	0.5752903905303	0	0	0	0	0	0	0	0	0	-0.0860271817916154	0.108012028116943	-0.434813265663167	-1.60855383488059	0.30232611355536	0.326605801111831	0.0093625807198652	0.334687849127289
ENSG00000004779	NDUFAB1	1	6.3285	0.0603042445372896	1	0	0	0	0	0	0.866473261182585	-0.663080604582833	0.127626124495113	2.33288774020187	1.26719710007294	-0.710935005808967	0.688213617179598	0.273187853783061	0.282601769068952	-1.44741685438628	0.428749535208958
ENSG00000004799	PDK4	19	22.462	-0.508074197615838	0	0	0	0	0	0	0	0	0	-0.0860271817916154	1.61622278401093	0.0673800628274722	0.564696584324483	0.524227829199865	0.143136211154432	0.654303635373914	0.480204471807092
ENSG00000004809	SLC22A16	34	23.797	-1.04067947518227	0	0	0	0	0	0	0.760595479556975	-1.52111516356378	-0.957228980416127	-0.697760003202771	-1.29888324529677	1.28918476583416	0.339288376756175	-0.207038277991907	-0.248523394197094	1.1227503213843	-1.35287402781901
ENSG00000004838	ZMYND10	15	26.89	-0.0641777576158587	0	0	0	0	0	0	-1.29885134698408	0.942984082740486	-0.682046436755412	1.56592158277905	-0.673955683860643	1.25536285002843	0.928655398440394	0.310601877413557	-0.124490964406334	0.355772635398744	0.61749624779258
ENSG00000004846	ABCB5	60	65.992	-1.11188659856454	0	0	0	0	0	0	0	0	0	-0.697760003202771	-1.04751734753007	1.25959930172721	-1.30544739809528	-1.15777075385161	-1.34371225501642	0.526162256973572	-1.54163154269432
ENSG00000004848	ARX	0	7.6955	1.43725144489873	0	1	0	0	1	0	0	0	0	-0.697760003202771	-0.742469799969755	0.951329305000611	0	0	0	0	0
ENSG00000004864	SLC25A13	38	40.254	-0.157518058868775	0	0	0	0	0	0	-0.227818981557894	0.716917006442641	0.281065498183456	-0.697760003202771	0.160531100615902	-0.199085028618738	0.828094255569547	0.343715302078846	0.363389965377621	-0.549471850974134	0.312195174802166
ENSG00000004866	ST7	4	34.738	1.72132324858606	0	0	0	0	0	0	2.20493271409146	-0.231034217582019	0.9066401126857	-0.697760003202771	0.652315567742954	-0.623644220119451	0.829753802734838	0.591262708473637	0.800875881331563	-0.00950660839172277	0.612654563680874
ENSG00000004897	CDC27	6	43.313	1.22985319638135	1	0	0	0	0	0	-0.12857342634349	0.200055609152369	1.25428746402047	-0.697760003202771	0.990407096954995	-1.12408962139069	0.771361839595487	0.361787817749894	0.579551753021273	-0.712311794148156	0.431502740542428
ENSG00000004939	SLC4A1	8	41.381	0.4919957992452	1	0	0	0	0	0	-2.66350068532819	-0.633108382901596	-0.272734716341061	0.722641833769719	-0.667028523587473	1.21281666835348	-1.60855383488059	-1.38563959074458	-0.954553318638165	0.834661919573086	-0.794741650943196
ENSG00000004948	CALCR	18	28.778	-0.625008870916542	0	0	0	0	0	0	-0.571081206013662	0.654421735703043	-0.60638140936168	-0.697760003202771	-1.58309442170261	1.06824041103959	0.0560621884962581	-0.246153224523339	0.259590073205538	1.19620006608881	-0.803382309098307
ENSG00000004961	HCCS	1	11.455	1.55817178624511	0	0	0	0	0	0	0	0	0	0.52570210944299	0.524355218861714	-0.81404452736929	0	0	0	0	0
ENSG00000004975	DVL2	14	33.317	-0.156591766131483	1	0	0	0	0	1	-0.0973524132630156	2.73398375490548	-0.210472569741037	-0.697760003202771	0.709632055518259	-1.13929104122914	-0.647729162816749	0.989502865169524	0.351048737479768	-0.83792829457718	0.997578559688309
ENSG00000005001	PRSS22	6	12.594	0.205562601396605	0	0	0	0	0	0	-1.5783952977191	-1.38624016599822	-1.44812568154883	-0.697760003202771	-0.634149212940655	0.973508837374835	0.174513138691337	-0.119518314169419	0.0846968002137147	1.09344976485578	-0.47262211565086
ENSG00000005007	UPF1	4	56.338	2.52503875470602	1	0	0	0	0	0	1.21464920805882	0.608506842914762	0.803416524557227	-0.697760003202771	1.04004991590154	-0.996127645259616	0.782575022007115	0.592707178144079	0.0785660267425969	0.334654680122014	0.671477098399275
ENSG00000005020	SKAP2	9	23.44	0.460958469357621	0	0	0	0	0	0	0.169338203265977	0.248202475895635	0.648856910843477	-0.697760003202771	0.648846498572872	-0.826370388308552	0.950556684125808	0.334242396308875	0.533811998768407	1.10159982902842	0.501882550763368
ENSG00000005022	SLC25A5	0	8.5598	3.04146000212301	1	0	0	0	0	0	0	0	0	-0.697760003202771	1.81400363897356	-0.852330868018341	0	0	0	0	0
ENSG00000005059	CCDC109B	13	15.287	-0.928898120631292	0	0	0	0	0	0	1.10352541812121	-0.736735745097361	-0.184258003412459	-0.697760003202771	0.215465347853524	-0.379839570174153	0.54924302735721	0.426469229978042	0.48401136502425	0.0971293542934761	0.297550302331468
ENSG00000005073	HOXA11	0	9.0836	0.376398379544108	0	1	0	0	0	1	0	0	0	-0.697760003202771	-0.643875780297276	1.45458573873918	0.119286136194603	1.13674830236144	0.335393735684932	2.2574350461402	1.32769167517123
ENSG00000005075	POLR2J	4	6.6375	0.385941804013534	1	0	0	1	0	0	0	0	0	1.33437730281329	1.35022422074802	-1.01566515591938	-1.60855383488059	-0.305979655813438	-1.05261060306227	-3.39749205166403	-0.671447637112783
ENSG00000005100	DHX33	14	32.259	-0.225796270708476	0	0	0	0	0	0	0.209459257875336	-0.510987522221661	0.438431386473183	-0.697760003202771	0.270893608105873	-1.00025088743888	0.629494463487601	0.461069821460138	0.554920105243932	-1.52916074696809	0.501855656651724
ENSG00000005102	MEOX1	7	10.358	-0.967065295320705	0	1	0	0	0	1	-2.09495780410775	1.30647698398102	-3.36525646034406	3.10077174352788	-0.459927289746996	0.404024357090705	-0.825035062063364	-0.0113498995826609	0.505051439858154	0.631782693584635	-0.114511518129664
ENSG00000005108	THSD7A	14	101.75	-0.129592289795902	0	0	0	0	0	0	-0.0484665583660501	2.23497814925509	0.135026073817422	1.56592158277905	-0.60005133685751	0.0468233758237919	0.127615724291742	0.200169850277348	0.267089212391942	0.581410298233164	0.0444092470977709
ENSG00000005156	LIG3	25	51.191	0.0264880364378335	1	0	0	0	0	0	1.15408044368953	-1.06515476990241	0.861081206120014	-0.697760003202771	0.518767382761804	-1.0627542077136	0.75398378519166	0.429099968331034	0.496867916490026	-1.06316042248506	0.545179605932282
ENSG00000005175	RPAP3	14	37.699	-0.58198192095049	0	0	0	0	0	0	0.103697040904373	-1.42099518901156	0.459835701057857	-0.697760003202771	0.773743966762806	-0.923563396912727	1.08383244904726	0.474076773908089	0.512742237821421	-0.383639231826038	0.682375556911061
ENSG00000005187	ACSM3	26	34.184	-0.845479588768667	0	0	0	0	0	0	0	0	0	-0.697760003202771	-0.0935013696236233	0.232236939987513	0.261590147539173	0.026053943517113	0.315597986091134	-0.0146370486799486	-0.145091240208025
ENSG00000005189	AC004381.6	23	38.068	0	0	0	0	0	0	0	0	0	0	0	-0.754457849127126	1.15048924360914	0.956794880547246	0.344521709847714	0.593211620615214	-1.14448543367324	0.405294402389759
ENSG00000005194	CIAPIN1	7	15.727	0.0939443265528944	0	0	0	0	0	0	-0.0979236020313117	-1.11999755851063	0.300288926735358	0.52570210944299	0.893119467254793	-0.974612870165328	0.828094255569547	0.405263169471755	0.172509677088455	-1.13674952864306	0.657509406269736
ENSG00000005238	FAM214B	3	18.527	0.471826101050077	0	0	0	0	0	0	0	0	0	2.88575751526115	0.436541660977273	-0.799940031940831	0.967804165177455	0.768093874081633	0.850548661188234	-0.283584846508491	0.877323857293203
ENSG00000005243	COPZ2	11	11.116	0	0	0	0	0	0	0	0	0	0	0	0.275460483975348	-0.427598724362944	-1.60855383488059	0.0399493837791252	0.208475285760951	0.950107269132621	0.140984075023061
ENSG00000005249	PRKAR2B	1	21.6	1.54404256040725	1	0	0	0	0	0	0	0	0	1.24138362702432	0.19028166216945	0.137673215924685	0.391922229808344	0.369499499595959	0.406351486469816	0.519585216677158	0.277308947767197
ENSG00000005302	MSL3	0	16.776	0.816831006561677	1	0	0	0	0	0	0	0	0	-0.697760003202771	0.706448416090019	-0.808740099616669	0	0	0	0	0
ENSG00000005339	CREBBP	3	118.35	2.54188815006113	1	0	0	1	0	1	2.65933231829123	1.54242851636522	0.0488145631751185	-0.697760003202771	0.82932591995307	-0.958076735012191	0.561649253851569	0.786805270834393	0.301515866166863	-0.0766304956859891	0.741225804584778
ENSG00000005379	BZRAP1	23	90.221	-0.260923639654381	0	0	0	0	0	0	-2.23116120407491	1.72162413960837	-1.25645933250446	-0.697760003202771	0.592210650951191	-0.123605891733274	0.446919944445308	0.95563237812956	0.239946373904187	0.934458911426294	0.852095770972977
ENSG00000005381	MPO	25	30.491	-0.314485538710058	1	0	0	0	0	0	-1.55499982911978	0.387860274793317	-0.178110335434036	-0.697760003202771	-0.0776819750853709	1.49135751922187	-0.454520050878706	-0.523899697653354	0.250340685398566	1.2254234837199	-0.529198757561462
ENSG00000005421	PON1	17	19.773	-0.303513536004949	0	0	0	0	0	0	-2.16436118165259	-1.53036191280587	-0.0674932095926171	-0.697760003202771	-0.957936320859607	2.08203638155739	-0.183820300590706	0.10567761887188	0.226579546608556	0.880487850350088	-0.073666738490738
ENSG00000005436	GCFC2	39	43.668	-0.614610908781022	1	0	0	0	0	0	0.571318864755239	-0.664674871693537	-0.0896451582307159	-0.0860271817916154	0.495592683337619	-0.923709799732375	-0.0795655076210878	0.27540670442524	0.366442773043346	-0.0316514303490693	0.200989870370774
ENSG00000005448	WDR54	18	20.351	-0.399998014014026	0	0	0	0	0	0	-0.201053776408566	0.0176714516878214	0.8132123668631	-0.0860271817916154	0.178085029739195	-0.335959718278893	0.523321949519252	0.284945082374372	0.382385261824497	0.46930579583123	0.442495101793849
ENSG00000005469	CROT	40	44.399	-1.06384331680287	0	0	0	0	0	0	-0.483210869886403	-1.39740003577314	0.398771135732044	-0.697760003202771	0.246127088967568	-0.695406440428671	0.359168625281564	0.474524880415277	0.755347162284472	-0.965679089910305	0.40004080666686
ENSG00000005471	ABCB4	24	66.403	0.483248203747251	0	0	0	0	0	0	0	0	0	-0.697760003202771	-0.97051718563465	1.37026854604486	0.223540929164222	0.0890092791151952	0.282857286921429	0.905498079502841	-0.0279998142904202
ENSG00000005483	KMT2E	1	78.607	0.56918468629012	1	0	0	0	0	0	1.22173871599354	4.36938295706575	0.627312020989693	-0.0860271817916154	1.1126368948654	-0.913665185493803	0.953062651747309	1.28252107703279	0.590624339407208	-0.690767853978255	1.19345620099767
ENSG00000005486	RHBDD2	2	11.901	-0.41711486008906	0	0	0	0	0	0	-0.344775045188249	-0.762244018868627	-0.120238187263755	2.78938369542481	1.18761709243394	-0.781560327171942	0.674256363687436	0.373425585426024	0.492917119117747	-0.501951175905601	0.464259924097683
ENSG00000005513	SOX8	2	12.291	-0.707598957866236	0	1	0	0	1	1	0	0	0	-0.697760003202771	-0.239839002652701	0.620829706533248	0.54924302735721	0.584522941214821	0.320559123817821	1.29767110662059	0.415676855735132
ENSG00000005700	IBTK	18	64.58	0.792590838873101	0	0	0	0	0	0	0.166067636105459	-0.736416891675221	0.897748134077632	-0.697760003202771	0.542732503009551	-0.835408308301242	0.462539110258795	0.493762211782115	0.543192546075553	-1.36480244336326	0.515027356409427
ENSG00000005801	ZNF195	5	9.1348	0.102117881481254	0	1	0	0	0	0	-0.800404653039869	-1.31800553366008	-0.394717735229524	-0.697760003202771	0.674590065673636	-1.17828203348169	0.847604858973005	0.699227783204123	0.59736236800313	-0.32911364257345	0.502550052490152
ENSG00000005810	MYCBP2	18	232.84	0	0	0	0	0	1	0	0.851670479510258	1.50097757148692	1.19543667778134	0	0.827756056372938	-0.796993970379686	0.659838898923647	0.797677841889487	0.850924983648474	-0.172340985004192	0.575231560046643
ENSG00000005812	FBXL3	1	16.464	2.39140471938089	1	0	0	0	0	0	1.37530982037877	-0.738011158785925	1.06615278604383	0.52570210944299	1.15344236988184	-1.15233390993881	0.662275062066874	0.71257292532804	0.464363107637129	-0.609064786089634	0.687903154463098
ENSG00000005844	ITGAL	17	61.964	0.197989179790997	0	0	0	0	0	0	0	0	0	-0.697760003202771	0.000448927710424135	0.256730165380372	-1.60855383488059	0.0321906015971702	-0.795127359128567	0.764729781128239	-0.223986983680504
ENSG00000005882	PDK2	12	21.165	0.290781533227487	0	0	0	0	0	0	0	0	0	-0.697760003202771	0.915503745855415	-0.556028207387539	-1.60855383488059	0.449613727741881	0.339808456646736	-0.0828972956569887	0.773529148764564
ENSG00000005884	ITGA3	22	58.851	0.386509321394833	1	0	0	0	0	1	0	0	0	-0.697760003202771	0.32178792668973	-0.362144759273856	0.110794798455072	0.741935669404986	0.567219356661688	0.725615526213988	0.850715204059917
ENSG00000005889	ZFX	0	18.613	2.50425587681156	0	1	0	0	0	0	0	0	0	-0.697760003202771	0.562196615789788	-1.12917996219424	0	0	0	0	0
ENSG00000005893	LAMP2	3	12.096	0.225530080754713	0	0	0	0	0	0	0	0	0	-0.697760003202771	1.63207511275016	-0.804278408830108	0	0	0	0	0
ENSG00000005955	NA	0	40.817	1.99812822051745	0	0	0	0	0	1	1.61163336356071	2.57933984516718	0.896889241928991	-0.697760003202771	0	0	0.847604858973005	0.693809475754028	0.395161747244284	-0.925036405221513	0.704219729539989
ENSG00000005961	ITGA2B	36	62.904	-0.0873155064832913	1	0	1	1	0	0	0	0	0	-0.697760003202771	-0.87002396037222	0.660116194266057	-1.60855383488059	0.101248949978177	0.190193235105089	1.04069230982136	-0.0153589144843213
ENSG00000005981	ASB4	16	17.175	-0.980633526965548	0	0	0	0	0	0	-2.15311126758111	0.642624159083832	0.0608325986355694	-0.697760003202771	-1.16542178704487	1.28005997772028	-1.60855383488059	-1.08448816962724	0.374513515256258	0.313814792787071	-0.804025781623608
ENSG00000006007	GDE1	10	14.465	-0.380754608556196	0	0	0	0	0	0	0.446374332412836	0.0466871131026358	0.627746297477271	-0.0860271817916154	1.01106781903757	-1.10927006798689	0.804173987552734	0.680180742592872	0.939549242796041	-1.19532003205437	0.824596166218134
ENSG00000006015	C19orf60	6	8.1251	-0.529979063896311	0	0	0	0	0	0	0.472610198544794	-0.671689646980635	0.548911320765013	1.01959145978009	0.955079677368531	-0.573458307630712	0.669503163049601	0.469593479769224	0.587487659436541	0.170706156374039	0.52971306021151
ENSG00000006016	CRLF1	10	18.677	-0.499737562980208	0	0	0	0	0	0	0.851581886145109	1.2758670554555	1.01371367518738	-0.697760003202771	-0.0471629488422473	0.00197040355044498	-0.0415162892461325	0.478520496048473	0.171749949690107	1.5144392934393	0.20500223335368
ENSG00000006025	OSBPL7	15	52.045	1.04143090260187	0	0	0	0	0	0	-2.53738434929577	0.707670257200559	0.387388094487782	-0.697760003202771	0.143976175589056	-0.495046319915477	-1.60855383488059	0.268399861406816	0.183130664525981	-0.533262910187436	0.451431529468813
ENSG00000006042	TMEM98	5	11.871	-0.160342599398687	0	0	0	0	1	0	0	0	0	1.13743757848656	0.926339097978424	-0.338252988153026	0.692768764131272	0.277656397333498	0.422770140843607	0.722176124540661	0.279741837967873
ENSG00000006047	YBX2	0	19.922	1.24094913966398	0	0	0	0	0	0	0.794671171931062	1.35398614388	0.584301570371144	-0.697760003202771	-1.16965932090453	1.68848560985173	-1.60855383488059	0.380456068055422	0.38487217565578	1.21648388269459	0.276555754786719
ENSG00000006059	KRT33A	23	19.116	-0.810182616927202	0	0	0	1	0	0	0	0	0	-0.697760003202771	-1.72540090853151	1.83143229119372	-1.60855383488059	-4.0438809845416	-4.47404370223955	0.676378114293228	-2.2644895490707
ENSG00000006071	ABCC8	51	84.216	0.673092552574116	0	0	0	0	0	0	-0.256659333046828	-0.369097749368995	0.768931882819019	-0.697760003202771	-0.648014511553988	0.341009680876721	0.0842842482925622	-0.269056461077194	0.124711591398607	1.43299864346326	-0.49407744400609
ENSG00000006074	NA	3	3.5886	-0.874768704194315	0	0	0	0	0	0	-2.96841507483349	-0.853754951023044	0.540854053026705	-0.697760003202771	0	0	-1.60855383488059	-2.64835078708777	-1.45966276628519	0.641521084242968	-2.83944978033984
ENSG00000006075	NA	1	4.5179	-0.902453115300428	0	0	0	0	0	0	0	0	0	-0.697760003202771	0	0	-1.60855383488059	-1.10063483525501	-1.16205637195963	0.408343811344179	-0.982320776076726
ENSG00000006114	NA	11	57.003	0.0423850463024891	0	0	0	0	0	0	0.362729833293113	-0.799868722681245	0.665489966973366	-0.697760003202771	0	0	0.746032836094028	0.478854544901001	0.247074279725358	-1.30245008121525	0.449785377496425
ENSG00000006116	CACNG3	0	15.291	2.29313941096843	0	0	0	1	0	0	-0.978823523340938	2.4865534993242	1.15813135553596	-0.697760003202771	-1.3272198318215	1.30410686072798	-0.0295349876255691	-0.623236474860933	-2.6760819929394	1.06744518870282	-0.94118987682095
ENSG00000006118	TMEM132A	20	36.255	-0.986367409473153	0	0	0	0	0	0	0	0	0	-0.697760003202771	0.0906447261325475	0.0480646955693863	0.887109287187445	0.31448520212066	0.225922819561163	0.823150720689658	0.345163768844564
ENSG00000006125	AP2B1	6	45.047	2.9923077783519	0	0	1	1	0	0	0	0	0	1.94610394641548	1.27054541050608	-0.960813900809489	0.784416246425034	0.394853076118917	0.500590639366302	-0.0431077418341799	0.445600800451057
ENSG00000006128	TAC1	1	8.8637	0.242712158712655	0	0	0	0	0	0	1.33225143232077	-0.0502443272281745	0.931724225319726	-0.697760003202771	-0.31711361622297	0.82878451720487	-0.0178732257731238	0.05030796547651	0.140812529743545	1.20981471859206	-0.590558391521584
ENSG00000006194	ZNF263	19	28.772	0.462374001216722	0	1	0	0	0	0	0.904494780481326	-0.705169256305421	0.729067408775097	1.24138362702432	0.933057674978709	-1.16918788506437	0.913876137144264	0.950626269885446	0.589744454188993	0.891077207623318	0.506611432973681
ENSG00000006210	CX3CL1	2	11.558	-0.472229277957946	0	0	0	0	0	0	0	0	0	-0.697760003202771	0.37755650701889	-0.412953378545428	-0.601656046782276	0.185079891091313	0.160605109379335	0.794836241412548	0.263156264787231
ENSG00000006282	SPATA20	22	44.984	-0.794611766477086	0	0	0	0	0	0	-1.52653315360114	-0.182568497416615	0.15805338419504	-0.697760003202771	0.638033102583852	-0.617444568550922	0.470144348093887	0.307554877285394	0.344910832127976	0.445992311038981	0.629773182666534
ENSG00000006283	CACNA1G	13	97.912	1.719235828333	0	0	1	1	0	0	0	0	0	-0.697760003202771	-0.8098421971115	0.25143360149088	0.637280250521466	0.626678253904339	0.364331682283931	1.41755283916449	0.296031745973337
ENSG00000006327	TNFRSF12A	3	4.8437	-0.709732040437324	0	0	0	0	0	0	0.823586078823875	0.656016002813745	-0.433968984990927	0.271811811910776	0.570430166035235	-0.216311083686982	0.818002496466554	0.718169949773983	0.0227778702699551	1.10254050474057	0.670103127583772
ENSG00000006377	DLX6	1	12.54	1.23957274693462	0	1	0	0	0	1	1.27719888682681	4.88496894066746	-1.21484492387956	-0.697760003202771	-1.21801770601279	0.785795563690084	0.573713195584485	0.610840053282405	0.196590895651215	1.91125440112766	-0.193303972236354
ENSG00000006432	MAP3K9	11	44.666	-0.0486851854252322	0	0	0	0	0	0	0	0	0	-0.697760003202771	-0.608745965916702	-0.146893558648035	0.999260689980379	0.525966801461079	0.504674120017487	0.790500240830393	0.357363239732749
ENSG00000006451	RALA	0	11.127	3.30675154672115	0	0	0	0	0	1	0.718441488984775	-0.0441861122074985	1.01505104638144	-0.697760003202771	0.952884063969745	-1.06874801792512	0.839580961313485	0.638816889548175	0.555899085376377	-0.124477108215497	0.606219547335118
ENSG00000006453	BAIAP2L1	12	29.95	-0.241393213911755	0	0	0	0	0	0	0	0	0	0.722641833769719	0.193959314612416	-0.00609198222489918	0.807672327436317	0.262669571782336	0.553694743003599	0.818772360174132	0.289656800631694
ENSG00000006459	KDM7A	6	51.696	0.767874478439297	0	0	0	0	1	0	3.36910185643216	1.15278963450915	0.849588725913448	-0.697760003202771	0.103456130314463	-0.749712068305538	0.950556684125808	0.525238181986455	0.604749179808957	0.85926373793478	0.465545819081977
ENSG00000006468	ETV1	4	26.404	0.63737809668204	0	1	0	0	0	0	0	0	0	-0.697760003202771	-0.169579373891553	0.488926067776765	0.458686308655196	0.804056764000534	1.06319299307969	0.50600831896168	0.717957828950978
ENSG00000006530	AGK	18	30.397	-0.792687425931303	0	0	0	0	0	0	-0.569690490694385	-1.53546356756012	0.553327088808607	-0.697760003202771	0.439626497802567	-0.791564628926876	0.57962261190936	0.289768922579726	0.343725208617181	-0.24359451793112	0.224598191987522
ENSG00000006534	ALDH3B1	11	18.298	0	0	0	0	0	0	0	0	0	0	0	-0.00878362663147046	-0.182880126936037	-0.559977843653009	0.466458818509451	0.746494843681286	0.351319216077439	0.709282283230367
ENSG00000006555	TTC22	12	19.312	-1.01508248432921	0	0	0	0	0	0	0	0	0	-0.697760003202771	-0.359785362628373	0.375580536871718	0.602492668016127	0.170017899846232	0.0493370269953931	0.944140277425363	-0.00936238977737267
ENSG00000006576	PHTF2	14	40.185	1.16551499026928	0	0	0	0	0	0	1.27523489200421	-0.349009983774123	0.8654547498254	-0.697760003202771	0.15854407049	-0.29669415832921	0.328998721938522	0.626025857940306	0.563010637502267	-0.906251860284424	0.520949383489283
ENSG00000006606	CCL26	3	3.7588	-1.09941426255255	0	0	0	0	0	0	0	0	0	0.271811811910776	-0.965467274817442	0.891671917212981	-1.60855383488059	-0.930354215162677	-0.19701630359429	0.49954683085737	-0.193283660732234
ENSG00000006607	FARP2	56	59.132	-1.0216774276912	1	0	1	1	0	0	0	0	0	-0.697760003202771	0.610818474505901	-1.0703284793694	0.339288376756175	0.479221537830201	0.0518878834278702	-1.04203801439665	0.52975808462339
ENSG00000006611	USH1C	36	53.543	-0.918089197633453	1	0	0	0	0	1	-1.48518634085697	-0.998833258097118	0.953042696608529	0.722641833769719	-0.466305546670469	1.13241521829864	0.249271300434302	-0.253356184830298	0.160644617277457	1.48457844123055	0.0550719337484072
ENSG00000006625	GGCT	7	9.8191	-0.811376360384416	0	0	0	0	0	0	-0.127787613087008	-0.949410977665291	-0.144777250871519	-0.697760003202771	0.829819932967797	-0.822529715880043	0.894313571272301	0.40455012671627	0.495250378885666	-0.0876721321715899	0.405328373609973
ENSG00000006634	DBF4	4	32.421	0.00737509474581831	1	0	0	0	0	0	0	0	0	-0.0860271817916154	-1.03995345937125	0.491149321972803	0.473897934687829	0.696076640440261	0.74524187228782	-1.18993327523623	0.609710600509806
ENSG00000006638	TBXA2R	7	9.6235	-0.538948447796147	0	0	0	0	0	0	0	0	0	1.63132692882366	-0.420603853774742	-0.401027654495	-1.60855383488059	0.480447108363697	0.587205125213619	0.617075746892293	0.368477682046518
ENSG00000006652	IFRD1	9	23.291	0.382477991031124	0	0	0	0	0	0	0.601350682019695	0.0202222790649495	1.18405069239531	-0.697760003202771	0.901056609691405	-0.574420779608413	0.881259164442754	0.648258076481568	0.838562308298972	-0.774203110567764	0.661442765347657
ENSG00000006659	LGALS14	6	7.5894	-1.04801153882112	0	0	0	0	0	0	0	0	0	2.51257372663665	-1.13151053810062	1.88788712899262	-1.60855383488059	-1.25856276995352	-2.23460974170214	0.994405980103154	-1.89579383163806
ENSG00000006695	COX10	5	17.216	-0.278855884265762	0	0	0	0	0	0	-0.709184455490415	-1.31003419810656	0.212247259381697	-0.697760003202771	0.0297164543162394	-0.546099916284626	0.63470036012856	0.428239488613648	0.329169918047827	-1.0585076982917	0.252164531914943
ENSG00000006704	GTF2IRD1	10	51.531	0.573574792009822	0	0	0	0	0	0	0	0	0	0.271811811910776	0.116322424831348	-0.170009804431186	0.573713195584485	0.466166209778988	0.532164722279475	0.211740976115101	0.62986278070706
ENSG00000006712	PAF1	12	31.245	1.73462402951098	1	0	0	0	0	1	-0.328016426611298	1.18403726987895	0.895195085238936	-0.0860271817916154	1.44329627272256	-1.23719029338801	0.710529180892862	0.515954765512599	0.16200648163587	-1.47869228615847	0.649623022889529
ENSG00000006715	VPS41	37	57.936	0.0825222238557208	1	0	0	0	0	0	-2.48434425505019	-1.36296386618194	1.01477586210089	-0.697760003202771	0.936362073143881	-1.09076667567271	0.533223281646246	0.0716912593279044	0.312974819722005	-0.179109505554355	-0.0725649941980265
ENSG00000006740	ARHGAP44	5	47.681	0.847105123419234	0	0	0	0	0	0	0	0	0	-0.697760003202771	-0.183323913767953	-0.0303758636427089	0.692768764131272	0.138763986937351	0.122624969921049	0.770501648816732	-0.00431919896514971
ENSG00000006744	ELAC2	36	45.465	-0.42611685993035	0	0	0	0	0	0	0.487352188011544	-0.353792785106236	0.0967680216146135	-0.697760003202771	1.0734122614961	-1.10991415210373	-0.00651440134409362	0.321534661102663	0.446612352221907	0.0825624018031607	0.452268755682668
ENSG00000006747	SCIN	48	36.797	-0.884749182279224	0	0	0	0	0	0	0.161835081739123	-0.746939054605869	0.167369768545579	-0.697760003202771	-0.00668681583562987	0.0762408368810446	0.0361819399708659	0.138533365516705	0.616979684939451	0.950574403502781	-0.122615377540334
ENSG00000006756	ARSD	7	15.322	-0.0952868425746369	0	0	0	0	0	0	0	0	0	-0.697760003202771	0.322249005503474	-0.480105019469693	0	0	0	0	0
ENSG00000006757	PNPLA4	5	8.2486	-0.895186283544488	0	0	0	0	0	0	0	0	0	-0.697760003202771	0.513014875656984	-0.79907759319672	0	0	0	0	0
ENSG00000006788	MYH13	76	102.82	-0.972525203920096	0	0	0	0	0	0	0	0	0	-0.697760003202771	-2.05641926917937	1.59335620528144	-1.60855383488059	-3.22579522304402	-2.56869930701803	0.373633301453327	-2.74807612490886
ENSG00000006831	ADIPOR2	4	17.677	2.18390209985086	0	0	0	0	0	0	0	0	0	-0.0860271817916154	0.917951854795062	-0.696743345863948	0.989024562325191	0.46058177750422	0.401041274020088	-0.291164433713439	0.419165536177362
ENSG00000006837	CDKL3	21	26.35	-0.891605053172844	0	0	0	0	0	0	0	0	0	1.85311909606789	-0.499064098580354	-0.108051608006686	0.997006612034707	0.616796593379232	0.363003704835728	-0.989861884583455	0.493530671877714
ENSG00000007001	UPP2	7	14.663	-0.76913871620155	0	0	0	0	0	0	0	0	0	0.271811811910776	-1.14447563522045	0.971100417196829	0.857043142334202	0.607741321235539	0.664850293985989	0.494309935830032	0.513170041263994
ENSG00000007038	PRSS21	12	14.732	-0.699373217431549	0	0	0	0	0	0	0	0	0	-0.697760003202771	-1.11696459933367	1.02606955118382	-1.60855383488059	-0.785680703284747	-0.289501323298634	1.11365209054459	-0.538742837495817
ENSG00000007047	MARK4	4	35.509	1.85956917803277	0	0	0	0	0	0	0	0	0	-0.0860271817916154	0.576501037082878	-0.805235200807329	0.864755690636874	0.411232484975598	0.259677665648158	0.456089690507097	0.528296361824928
ENSG00000007062	PROM1	39	48.467	-1.09664190752896	0	0	0	0	0	0	0.824561027252135	-1.44012639434001	-1.86005686534244	-0.697760003202771	-0.215401825524214	0.510805493124186	0.582547640562655	0.315477520210836	0.270692368985057	1.33129867051672	0.0383257897540319
ENSG00000007080	CCDC124	2	7.8667	-0.371772178279777	0	0	0	0	0	0	-0.868022496540506	-0.226889123094189	-0.963771931085641	-0.697760003202771	1.18463105821159	-0.799640930824875	-1.60855383488059	0.296775305102476	0.48350412532987	0.0517162794352324	0.359247151876647
ENSG00000007129	CEACAM21	17	14.799	-1.04693521275314	0	0	0	0	0	0	0	0	0	-0.697760003202771	-0.415103842210783	-0.0624708024164017	-0.0178732257731238	0.321895214384685	0.0830056105463345	1.37025166078914	0.154547206009014
ENSG00000007168	PAFAH1B1	0	27.88	3.02838100959997	0	0	0	0	1	1	1.52824619904361	3.16188504741847	0.559386286342928	-0.697760003202771	1.19545543226761	-0.985153566441637	0.818002496466554	0.656145470990277	0.38396871111615	-0.0656983384249716	0.578450192939344
ENSG00000007171	NOS2	33	58.437	0.500684686048533	1	0	0	0	0	0	0	0	0	-0.697760003202771	-1.134441681988	0.792246818150075	-1.60855383488059	-0.423917423745157	0.279649058358835	1.0679951087724	-0.0197207302860903
ENSG00000007174	DNAH9	130	208.35	-0.611036201597669	0	0	0	0	0	0	-0.43461186718782	-0.219236640962808	0.187842033650029	-0.697760003202771	-0.670870847035349	0.60041244319178	0.364000609840562	-0.148670066088244	-0.138284489366471	0.699948792403233	-0.443372706930044
ENSG00000007202	KIAA0100	38	118.23	0.236684732731965	0	0	0	0	0	0	0.168048705529798	0.413687401986724	1.17353524162698	-0.697760003202771	1.15941443832654	-1.09660509371013	0.608028060323663	0.479100504942781	0.452414708996345	-1.1756132249725	0.564488392132388
ENSG00000007216	SLC13A2	23	28.43	-0.5884203077935	0	0	0	0	0	0	-2.69210186635534	-0.897756723278477	-0.0160462364796855	0.271811811910776	-0.0752228880787307	1.6767473123493	-1.60855383488059	-1.07910487968631	0.190555257758112	1.08781537685655	-0.341028906253375
ENSG00000007237	GAS7	6	32.693	1.59816545365594	0	0	0	0	0	0	0	0	0	1.01959145978009	0.60841427783423	-0.295508471696967	0.91930838281771	0.552278759843561	0.305021706818534	1.02988142558876	0.594648930560406
ENSG00000007255	TRAPPC6A	10	7.9429	-0.710456114337602	1	0	0	0	0	0	1.48007496591587	0.496908145165473	-0.607852713682447	2.51257372663665	0.785248980972444	-1.04187675094627	0.866282010347757	0.58781357221372	0.513721088716033	-0.798580748071179	0.588186214085805
ENSG00000007264	MATK	14	28.592	0.803843338674714	0	0	0	0	0	0	-0.0859616306338541	-1.58265387403696	-0.139033855557237	-0.697760003202771	-0.301876059235396	0.0858024495916446	0.582547640562655	0.0538094109455232	-0.310955295324212	1.14799704124164	-0.0995664257596586
ENSG00000007306	CEACAM7	11	11.844	-1.00279932077765	0	0	0	0	0	0	0	0	0	-0.697760003202771	-0.268810121449681	1.48898160037039	-1.60855383488059	-0.805220744833654	-1.99052220461972	1.3524574797702	-0.701559128700617
ENSG00000007312	CD79B	1	12.362	2.08427996827391	0	0	0	0	0	0	0	0	0	-0.0860271817916154	0.0761207434995789	0.788536820979072	-1.60855383488059	-0.0302291195183288	0.272522553175794	0.860902257736279	-0.208288435486405
ENSG00000007314	SCN4A	19	73.739	0.578401951345007	0	0	1	1	0	0	-2.2563690101118	0.84318296161041	-0.480414546146098	-0.697760003202771	-1.38560777893541	1.99144738906582	-1.60855383488059	-0.845884077443579	-0.174762011627811	0.877782497066699	-0.231568251174445
ENSG00000007341	ST7L	19	32.114	-0.994058248467995	0	0	0	0	0	0	0.545876415162099	0.477458086414887	0.750998445096174	-0.697760003202771	0.0262473851461579	-0.370702527004032	0.858596572576041	0.728415985466465	0.478965148675796	-0.988959230436542	0.73274024682064
ENSG00000007350	TKTL1	0	21.078	-0.00511028764275403	0	0	0	0	0	0	0	0	0	-0.697760003202771	-0.973558110191968	1.98852127966283	0	0	0	0	0
ENSG00000007372	PAX6	1	28.127	2.94868721825139	1	1	0	1	1	1	1.0870171668967	0.645493839883099	0.98471879202737	3.33962348895377	-0.350541830219485	0.65871152047722	0.596886307208704	1.05391592010049	1.0807260413453	1.94413926396923	0.565116985482237
ENSG00000007376	RPUSD1	13	9.5629	-0.958833031697728	0	0	0	0	0	0	0	0	0	-0.697760003202771	0.528746445659285	-1.16949445966562	0.941670947123279	0.623383144694261	0.282959471891905	0.239088583263047	0.560258486302138
ENSG00000007384	RHBDF1	29	42.288	0.330527319483272	0	0	0	0	0	0	0	0	0	-0.0860271817916154	0.229462383270784	-0.564693568530512	0.798873435948409	0.730728290528605	0.701579292006965	0.688514016079719	1.08567612824735
ENSG00000007392	LUC7L	5	23.271	2.27084315339051	0	0	0	0	0	0	0	0	0	0.271811811910776	1.19762908953241	-1.23077651171078	0.904204238696202	0.33032183832498	0.0219602451807206	-0.897467547772382	0.375301079738682
ENSG00000007402	CACNA2D2	10	73.966	0.990654404946362	0	0	0	0	0	0	0	0	0	-0.697760003202771	-0.587843726360261	0.603495337317833	0.721273951262306	0.229622138700123	-0.826706057335819	1.39900146309529	0.09527034132086
ENSG00000007516	BAIAP3	55	66.527	-0.933516537941171	0	0	0	0	0	0	0	0	0	-0.697760003202771	-0.0251299683854316	0.461392189860578	-1.60855383488059	0.500315528848256	0.374376345796983	1.16905964248935	0.255927164198138
ENSG00000007520	TSR3	6	10.322	-0.814990206697514	0	0	0	0	0	0	0	0	0	-0.697760003202771	0.885028631880268	-0.795862360291893	-1.60855383488059	0.537423647230125	0.12326598001384	-0.572427905574955	0.489100090553388
ENSG00000007541	PIGQ	13	22.868	-0.781617575401832	1	0	0	0	0	0	0	0	0	-0.697760003202771	0.467829151909971	-0.683725456694534	-1.60855383488059	0.610473559138862	0.603318670894055	0.958175568685581	0.661334948083731
ENSG00000007545	CRAMP1L	12	46.603	0.456718396968607	0	0	0	0	0	0	0	0	0	-0.697760003202771	0.158181794279201	-0.792092817499706	0.789893856500532	0.872453767250799	1.02898815567941	-0.0203479084084543	0.958543909654535
ENSG00000007866	TEAD3	2	23.868	1.68438243329531	0	1	0	0	0	0	0	0	0	0.52570210944299	0.580815417411492	-0.123245169478777	0.364000609840562	0.717311387105352	0.532517088590402	0.949600656527306	0.945586889695045
ENSG00000007908	SELE	20	33.774	-0.631956066446233	0	0	0	0	0	0	0	0	0	-0.697760003202771	-0.200757084154313	0.316562186242919	-1.60855383488059	-2.92926268321439	-0.758365841517553	0.79642054147985	-1.229012288968
ENSG00000007923	DNAJC11	4	37.463	1.34895356819459	1	0	0	0	0	0	0.332187735373986	0.105674996198686	0.816880661750552	0.52570210944299	0.80851150493258	-0.984651726383765	0.804173987552734	0.226353081491075	0.281681248508185	0.425548989405094	0.34491067506595
ENSG00000007933	FMO3	22	19.774	-0.914481874508645	0	0	0	0	0	0	-2.72392207403043	-1.14040417752764	-2.0288763895544	0.52570210944299	-0.659761043237492	1.49355464036522	-1.60855383488059	-1.36335661844002	-1.47848771374906	-0.626954535261194	-1.14813845536911
ENSG00000007944	MYLIP	5	19.622	0.637352003928877	0	0	0	0	0	0	0.732545727827449	0.713409618799092	0.503588891998024	2.10700939360011	0.7507888286785	-0.524438470720984	0.853919627959539	0.809708583751858	0.560132005925416	0.610973420765625	0.670084261710048
ENSG00000007952	NOX1	14	20.573	-0.974312557511773	0	0	0	0	0	0	0	0	0	-0.0860271817916154	-1.1593948282652	1.49837810136356	0	0	0	0	0
ENSG00000007968	E2F2	4	16.326	-0.307296985213608	0	1	0	0	0	0	0	0	0	-0.697760003202771	-0.843577796983845	1.12253643134529	0.725499009765219	0.59889495589292	0.673951307542654	0.405747125702172	0.52850692196727
ENSG00000008018	PSMB1	0	10.845	0.756184925022201	1	0	1	1	0	0	0	0	0	3.27352093304038	2.07833353605339	-1.25456491675967	0.950556684125808	0.72920564004021	0.466124160459515	-1.19688387913202	0.721520617879626
ENSG00000008056	SYN1	1	18.902	1.37982129518661	0	0	0	0	0	0	0	0	0	-0.697760003202771	-0.0106828322214205	0.658279589122559	0	0	0	0	0
ENSG00000008083	JARID2	5	55.923	0.892102076249105	0	0	0	0	1	0	2.73869175941854	6.37273900837653	1.05034250483211	-0.697760003202771	0.294156132066009	-0.471682558621091	1.01036002069006	0.995252200443593	1.02725700267939	-0.680466194755819	0.969016048725976
ENSG00000008086	CDKL5	3	34.287	2.33524006819719	0	0	0	0	0	0	0	0	0	-0.0860271817916154	-0.405684660729992	-0.191441179183981	0	0	0	0	0
ENSG00000008118	CAMK1G	10	24.716	0.951039082456394	0	0	0	0	0	0	-2.51129397197989	-0.498233385336027	-0.121202222382711	0.271811811910776	-0.676283034063356	0.610958563195385	-1.60855383488059	-0.178868136274307	0.030146517446243	1.3477434845896	-0.172016022640171
ENSG00000008128	CDK11A	27	28.832	-0.929883122063201	0	0	0	0	0	0	0	0	0	-0.697760003202771	0.79795060448442	-0.993453033761644	0.159432673473489	0.0585159565045028	-0.508557431676453	-3.39749205166403	-0.0234873559233875
ENSG00000008130	NADK	20	29.244	0.614886143455396	0	0	0	0	0	0	0	0	0	0.722641833769719	0.854849925713956	-0.615941432265576	0.695028666593654	0.618653377668114	0.471696456803109	-0.626348749381384	0.763920495556383
ENSG00000008196	TFAP2B	1	18.309	1.37286105328034	0	1	0	0	0	0	1.29870099574205	1.47004878953926	1.19656934698569	-0.697760003202771	-1.04319198913446	1.69767610713509	-0.167316826784828	0.287463801878997	0.209779056488663	1.73311301788913	-0.271484266191533
ENSG00000008197	TFAP2D	1	18.847	0.200317958010809	0	1	0	0	1	0	-0.115925349824141	6.23722630396668	0.721166151733225	2.98632341975154	-2.1858418965842	2.09116074253155	-0.0795655076210878	-0.670761461745593	-1.94280382098903	1.6165576708447	-1.38057343350192
ENSG00000008226	DLEC1	67	90.112	-1.01142297569808	0	0	0	0	0	0	-0.902996621869312	-0.732909504031672	-1.39227622656652	-0.697760003202771	-0.906646791863969	0.768211239937359	0.0842842482925622	0.00713043133190196	0.37690269589	0.7073082525828	-0.0539186380644266
ENSG00000008256	CYTH3	4	21.747	2.76948871271509	1	0	0	0	0	0	0.893667297958058	0.466298216639956	0.454190530234322	0.883547280954345	0.401598473735596	-0.379634023246523	0.746032836094028	0.448336844920652	0.256711870072961	0.245816645037767	0.534244322211533
ENSG00000008277	ADAM22	14	60.358	0.965840196688197	1	0	0	1	1	0	0	0	0	-0.697760003202771	-0.236457758018571	0.0959499737276796	0.373507291927618	0.224063916550078	0.392153976020978	0.524901831822666	0.00707179085169368
ENSG00000008282	SYPL1	4	11.187	-0.535928211617512	0	0	0	0	0	0	2.13771728688442	-0.597077946199683	-0.0421007431680324	1.24138362702432	1.48238916928794	-1.0031516708886	1.10990679951952	0.543406044035512	0.462529804821713	-0.581166846706512	0.509542937013611
ENSG00000008283	CYB561	2	11.587	0.00624005998322095	0	0	0	0	0	0	0	0	0	2.87041007270663	0.516418076425102	-0.272206888643186	0.765645547044105	0.444595506656584	0.666402646418688	0.694247439868195	0.639616226452855
ENSG00000008294	SPAG9	5	73.985	0.923243777149337	1	0	0	1	0	0	1.33863077434848	0.94107096220764	0.959695359832658	-0.697760003202771	1.01230834060788	-0.813658759667246	0.997006612034707	0.664991727841798	0.62724997289308	-0.885869480959905	0.67815159498536
ENSG00000008300	CELSR3	21	123.37	0.814743586308624	0	0	0	0	0	0	0	0	0	-0.697760003202771	-1.04589259361497	0.515473649210976	0.442926399308718	0.517314265942028	0.361410399872729	0.841689736761664	0.215917488381815
ENSG00000008311	AASS	26	44.576	-0.0246080974439257	0	0	0	0	0	0	0	0	0	-0.697760003202771	0.16521873522231	-0.442315531388066	0.624225843691919	0.488783871450149	0.474212010761089	0.362043454346123	0.461880870237567
ENSG00000008323	PLEKHG6	35	46.375	-0.875903738956913	0	0	0	0	0	0	0	0	0	-0.0860271817916154	-0.386802385500433	0.514877032332412	-1.60855383488059	0.0416599895969561	0.187845761128439	0.920181553493373	0.355892177841984
ENSG00000008324	SS18L2	3	4.5464	-0.540050866617291	0	0	0	0	0	0	0	0	0	1.01959145978009	0.970811247370831	-0.962990299070906	1.09571358112135	0.441543748351533	0.509397660671409	-1.45906083094976	0.578011535387176
ENSG00000008382	MPND	10	19.382	-0.558413641655865	0	0	0	0	0	0	0.410676794081738	-0.517683444086619	0.347885657897086	-0.697760003202771	0.431195342351229	-1.00670060133683	0.831407075604749	0.0660578724627857	0.28125473325737	-0.803235141464734	0.205849732791333
ENSG00000008394	MGST1	4	4.7984	-0.749680045530123	0	0	0	0	0	0	-1.0499738481047	-1.5064479061453	1.07037495815572	1.01959145978009	1.28910932179282	0.0979599460296898	0.387390685077872	0.437787277344029	0.571622708140867	-0.00620312862449542	0.535288646491991
ENSG00000008405	CRY1	20	35.713	0.726099980625077	1	0	0	0	0	0	0.874057228223407	0.373193017374838	0.639364323618867	-0.697760003202771	0.499972932068196	-0.839186366011242	0.748034167519643	0.492478935418643	0.708255054315125	0.0821858932024666	0.447057446242442
ENSG00000008438	PGLYRP1	7	6.6722	-0.631395072253225	0	0	0	0	0	0	-1.10452432977443	-1.3642392798705	-1.07810541196197	-0.697760003202771	-0.447917284455638	1.45166442726638	-1.60855383488059	-0.853890467107934	-1.94407156122024	0.827891675910426	-0.579037263229571
ENSG00000008441	NFIX	0	20.103	3.17535496497976	0	1	0	0	0	0	0	0	0	0.271811811910776	1.00002388364168	-0.282496418644772	0.944228206769139	1.18481642073485	0.54526407261637	1.55341281092245	1.49863937062359
ENSG00000008513	ST3GAL1	3	15.674	0.0136177859401046	0	0	0	0	0	0	1.27657599202221	-0.479102180007579	-0.195936269005068	-0.697760003202771	0.481255327843547	-0.575967516667823	1.05709022197697	0.872791908541612	0.845864493416705	0.432384841650521	0.920580996367312
ENSG00000008516	MMP25	22	25.227	-0.992668809362056	0	0	0	0	0	0	0.501925550685506	-1.22203065359569	-2.14190575240265	-0.0860271817916154	-0.664349875240954	0.839640297817287	-1.60855383488059	0.387729929639596	0.115373835153271	1.46734205666522	0.00397747088191279
ENSG00000008517	IL32	11	7.6769	-1.07447611371686	0	0	0	0	0	0	0	0	0	-0.0860271817916154	1.45469150626225	0.10128433757901	0.737934638858557	0.416659783406825	0.199045626513993	0.723277355660753	0.388700161546843
ENSG00000008710	PKD1	18	149.37	-0.620625288385131	1	0	0	0	1	1	0	0	0	-0.697760003202771	-0.603772901568452	0.406753234652384	-1.60855383488059	0.144003561252828	-0.158107858069166	-0.755555387375578	0.0755740023911702
ENSG00000008735	MAPK8IP2	0	29.742	0	1	0	0	0	0	0	0	0	0	0	-0.623028431075804	0.602741401597798	-1.60855383488059	0.045477804568932	-0.747358372207093	1.23386775274924	-0.65787905400829
ENSG00000008838	MED24	26	51.681	0.55209393296825	1	0	0	1	0	0	-1.28434525754971	-0.16981436053098	0.671767832676691	-0.697760003202771	1.05917370860497	-1.0795548617071	0.761792745440506	0.352059337195394	0.685141035081497	0.2659141678848	0.614577729090711
ENSG00000008853	RHOBTB2	10	34.13	1.4031286469496	0	0	0	0	0	0	0	0	0	-0.697760003202771	0.223171950883262	-0.564389855837251	1.01904100360201	0.482791007943639	0.666220797667563	0.484728526664269	0.813026451971185
ENSG00000008869	HEATR5B	54	107.2	1.020302295728	0	0	0	0	0	0	0.693645766888729	-0.564236043719178	0.967083049882721	-0.697760003202771	0.642347482912466	-1.10026977630095	0.664697728392149	0.499984128790037	0.343519527040331	-1.72684197766782	0.428323924167616
ENSG00000008952	SEC62	2	21.211	0.504826910613184	0	0	0	0	0	0	0.224154819992354	-0.77117191468857	0.871198567105658	-0.697760003202771	1.44789608279301	-1.14267582514386	0.610769700358958	0.51803780664307	0.355552190453254	0.671665663388232	0.515608699779824
ENSG00000008988	RPS20	4	9.0639	0.986518703570001	1	0	1	1	0	0	1.32058160642936	-0.144306086759715	-0.188318472292714	-0.697760003202771	2.91121752274882	-1.16520569241347	0.488598147574573	0.360566142884046	0.531988482630337	-0.661197873411206	0.408003714791028
ENSG00000009307	CSDE1	2	43.828	1.67101642048748	1	0	0	0	0	0	0	0	0	-0.0860271817916154	1.91707670997956	-0.738780360722115	0.710529180892862	0.734431964783843	0.421892900917061	-0.945296114753639	0.692358716557153
ENSG00000009335	UBE3C	5	57.378	1.28337595630728	0	0	0	0	0	0	1.71655289376083	-0.91465595465194	0.799301947813528	-0.697760003202771	0.978298289060691	-0.960756191366557	0.654925474723257	0.45384021189598	0.424220570905497	0.639075149121306	0.550894008247937
ENSG00000009413	REV3L	9	134.52	0.448199113060835	0	0	0	0	0	0	2.6470415040387	1.59408277075205	0.536905284431774	-0.697760003202771	0.274801799955712	-0.690960915089967	1.04001817423426	0.736711197228889	0.725428919835997	0.0142821908052324	0.756398900717629
ENSG00000009694	TENM1	10	88.068	1.12707384167166	0	0	0	0	0	0	0	0	0	-0.697760003202771	-1.21928018371709	0.50476389020838	0	0	0	0	0
ENSG00000009709	PAX7	5	18.849	0.20956783900715	0	1	0	0	1	1	1.20659986525282	1.07562710635107	0.26243307031664	1.01959145978009	-1.72238633133498	1.68965690495148	0.564696584324483	0.0217526126805617	-0.769156084754872	2.05129168082785	-0.439615007224652
ENSG00000009724	MASP2	24	29.462	-1.0083636003897	0	0	0	0	0	0	-1.28967685404008	0.221099935013665	-1.68790219548112	-0.697760003202771	-0.708075516077775	1.50629372603319	-0.904762483567583	-1.00725950297859	-0.434621695845456	0.162043188979918	-0.705124651858571
ENSG00000009765	IYD	6	13.393	-0.320676044398018	0	0	0	0	0	0	-2.41538645525506	-1.24881434105552	-0.622201415444497	-0.697760003202771	-0.477547087272253	1.65532476885611	-1.60855383488059	-1.24638833435312	-1.61242773076028	0.428551719014281	-1.2014319155846
ENSG00000009780	FAM76A	11	19.529	0.625597218628873	0	0	0	0	0	0	0.483343853799342	0.24182540745282	0.56951866805292	-0.697760003202771	0.66630162509322	-0.968709822158441	0.958031911508563	0.26829990656289	0.495382004596026	0.225249342702346	0.433189894427949
ENSG00000009790	TRAF3IP3	25	40.118	-0.883764180847315	0	0	0	0	0	0	0	0	0	2.55783941545905	0.390082481458964	0.234459128573035	-0.601656046782276	0.397852165071186	0.400303083327942	0.690069889150129	0.16810599424851
ENSG00000009830	POMT2	25	43.92	-0.262091290358432	0	0	0	0	0	0	0.353513589338026	-0.528205607017265	0.814506373244206	-0.697760003202771	0.0889101915475065	-0.555080921953116	0.674256363687436	0.539169177251953	0.621250052529731	-1.19933728786238	0.740031531771778
ENSG00000009844	VTA1	8	16.003	-0.499913689064059	0	0	0	0	0	0	-1.11652517801868	-1.03613910848759	0.836884058606951	0.883547280954345	1.14004912814925	-1.03876402481202	0.373507291927618	0.406804119378945	0.570566124461134	-0.46185955863377	0.414941278185728
ENSG00000009950	MLXIPL	9	33.234	-0.153127953149073	0	1	0	0	0	0	0	0	0	-0.697760003202771	-0.100351683427835	0.675809622715928	0.249271300434302	0.05197284044825	-0.0258398732674639	1.37506048024901	0.0156431161031854
ENSG00000009954	BAZ1B	3	70.985	1.72202122973317	1	0	0	0	0	0	1.63000599121942	0.494676171210489	0.708212450930122	-0.697760003202771	1.07073361314958	-1.08889294118415	0.956794880547246	0.53668153887627	0.251509184390569	-1.14656000202364	0.559702700320181
ENSG00000010017	RANBP9	1	36.537	0.329555364427944	1	0	1	1	0	0	2.57971622596484	1.29882450184964	1.09432564466072	-0.697760003202771	0.668123984214212	-0.663414817973126	0.558580538428494	0.704524022994153	0.649567858889783	-1.01718775367936	0.672046706602994
ENSG00000010030	ETV7	20	18.981	-0.744187520989278	0	1	0	0	0	0	-0.493729988340126	-1.28675789829028	-0.696504687042152	-0.697760003202771	-0.477547087272253	-0.19261057334224	0.516594276002786	0.258482204046428	0.438783605810638	1.09070423553053	0.20080901812555
ENSG00000010072	SPRTN	1	15.6	0.0251051205201861	0	0	0	0	0	0	1.38537430764873	4.30656883290402	-1.06009178401202	-0.697760003202771	0.198504234347903	-0.951026851599623	0.671886221553355	0.871802771879206	0.544991474411197	-0.888967524211161	0.826360361586321
ENSG00000010165	METTL13	19	31.344	-0.0098983078481939	0	0	0	0	0	0	0.159662348354446	-1.15188290072471	-0.490611407005846	0.271811811910776	0.656004198252914	-1.24967994430798	0.746032836094028	0.530691628454104	0.790157688307054	0.174768122755244	0.522528035605795
ENSG00000010219	DYRK4	26	23.913	-1.03943354621873	0	0	0	0	0	0	-1.19422911415052	-0.0875501776186511	1.25466207944477	-0.697760003202771	-0.628945609185532	0.46088853864443	0.364000609840562	0.147311376282351	0.126648862004856	0.863460236196585	0.173777329019053
ENSG00000010244	ZNF207	7	26.675	1.44697099545201	1	0	0	0	0	0	0.765860570117628	-0.597396799621824	1.14040915603543	-0.697760003202771	1.71951541635681	-1.1050783139475	0.998135103378959	0.806863791545776	0.0456208023852971	-1.25557763598344	0.666020076933991
ENSG00000010256	UQCRC1	8	26.424	-0.449606860965486	0	0	0	0	0	0	0.501076531403047	-0.394924876562402	0.339277730148992	-0.697760003202771	1.00706082458479	-0.352948146069111	0.63984500950541	0.209709131668615	-0.0280968030987133	-0.707298712028206	0.283682847737506
ENSG00000010270	STARD3NL	6	13.838	0.767548319024758	0	0	0	0	0	0	0.186350285267201	-1.10469259424787	0.749087515634053	-0.0860271817916154	0.992778359425684	-1.18237665516631	0.688213617179598	0.383983423449704	0.503814747808995	0.374723124898554	0.391147768717715
ENSG00000010278	CD9	6	13.772	-0.101796984488845	1	0	0	0	1	0	0	0	0	-0.0860271817916154	1.82194078141017	-0.62413868629063	1.00038338675422	0.602687402039813	0.264968471969564	0.728109428574551	0.620709323344919
ENSG00000010282	HHATL	15	26.078	-0.814422689316215	0	0	0	0	0	0	-2.68961207021061	-0.28938439383379	0.820325964135167	1.80267287315722	0.423840037465296	0.718519805953984	-1.60855383488059	-0.333506549555415	-2.14443526500675	1.01307881303438	0.219713157157083
ENSG00000010292	NCAPD2	34	77.788	-0.382248418674786	1	0	0	0	0	0	0.371831621836343	0.225882736345775	-0.370039060572489	-0.697760003202771	0.418427850437289	-0.370773778828947	0.769464699295742	0.5270876421673	0.325700813500773	-0.845423092365982	0.497792666368223
ENSG00000010295	IFFO1	11	26.213	0.303808340244195	0	0	0	0	0	0	0	0	0	-0.697760003202771	0.249793763343541	-0.943766382317249	-0.183820300590706	0.718035197783558	0.339824351517411	-1.41646883618328	0.939148863883136
ENSG00000010310	GIPR	38	28.086	-1.08730070189655	0	0	0	0	0	0	0	0	0	-0.697760003202771	-0.442592921963582	-0.0403665820232643	0.484969162820263	0.311400468354687	0.485744302363565	1.02819679091907	0.142220223130514
ENSG00000010318	PHF7	9	22.986	0.0343810942696896	0	0	0	0	0	0	0	0	0	-0.0860271817916154	-0.323832193223254	1.16458625843939	0.923338735340639	0.66922125430081	0.411394577843556	-1.10046471393881	0.79726931367508
ENSG00000010319	SEMA3G	32	41.432	-0.890052534359636	0	0	0	0	0	0	0	0	0	-0.0860271817916154	-0.171533469816473	0.417678960786997	-1.60855383488059	0.0868440337442218	0.627395768294439	0.450685805166442	0.627279435478149
ENSG00000010322	NISCH	10	59.505	0.775610979752174	0	0	0	0	0	0	-0.9438526999744	-0.554989294477093	0.781776691631108	-0.697760003202771	1.02733731432257	-0.737725087004482	-1.30544739809528	0.571848281602493	0.594858096678894	0.064998625288294	0.841912255151723
ENSG00000010327	STAB1	102	149.45	-0.193486919104192	0	0	0	0	0	0	0	0	0	-0.697760003202771	0.719007324731074	-0.277667167747169	-1.60855383488059	0.0351263435563074	-0.414059541225591	0.107585218652276	0.320862367783034
ENSG00000010361	FUZ	11	20.009	-0.575432639906537	0	0	0	0	0	1	0	0	0	-0.0860271817916154	0.0356006982249855	0.0672497842754928	0.980894099500481	0.381949180047801	0.342648767498155	-0.970652061618153	0.438962940612582
ENSG00000010379	SLC6A13	22	32.107	-0.79827779829651	0	0	0	0	0	0	0	0	0	-0.697760003202771	-0.515322615798364	1.02913995295047	-1.60855383488059	-1.01967090070074	-0.890624836896427	1.00445220058287	-1.00761394076207
ENSG00000010404	IDS	0	16.584	1.26115797698885	0	0	0	0	0	0	0	0	0	-0.697760003202771	1.06147910267369	-0.549161744423427	0	0	0	0	0
ENSG00000010438	PRSS3	15	10.636	-0.813731231357392	0	0	0	0	0	0	-0.473772624013513	-1.41748780136802	-0.493175556585725	-0.697760003202771	0.88101065936049	1.51518548591229	0.151692822691911	0.0458626382176291	0.116270693965004	1.10804293937474	-0.305469570866179
ENSG00000010539	ZNF200	11	15.689	-0.935506110369862	0	1	0	0	0	0	-0.141028331333046	0	-0.0598696441877944	-0.0860271817916154	-0.166417690597302	-0.555837868611668	0.558580538428494	0.500819068429158	0.150948120274405	0.53670313580712	0.00345284010548673
ENSG00000010610	CD4	9	22.142	-0.183499917830992	0	0	0	0	0	0	0	0	0	-0.697760003202771	0.49665755583603	-0.0248651567897404	-1.60855383488059	0.0932252952633567	0.261217771290112	0.289105719314274	0.160453468929432
ENSG00000010626	LRRC23	14	17.964	-0.732935021187665	0	0	0	0	0	0	0	0	0	-0.0860271817916154	0.030122642795015	-0.0141381519328751	0.564696584324483	0.763214575585033	0.484838297212691	-0.369443572989159	0.866314956072843
ENSG00000010671	BTK	0	28.976	3.65152814064257	0	0	0	0	0	0	0	0	0	-0.697760003202771	-0.0596669671483328	0.236636292382512	0	0	0	0	0
ENSG00000010704	HFE	14	18.456	-0.271080243823141	0	0	0	0	0	0	0	0	0	-0.697760003202771	-0.161082350038252	-0.69430008154732	-1.60855383488059	0.207171122241483	0.56637449974218	-0.148544372687614	0.299859912581973
ENSG00000010803	SCMH1	14	32.1	1.07890661933246	1	0	0	0	0	0	1.12495962292673	-0.10763794321352	1.12316672803208	0.52570210944299	0.681462335611836	-0.927399564257205	0.955554340273533	0.406014069321218	0.516868705828316	0.0615741766088568	0.437581739340215
ENSG00000010810	FYN	4	32.88	3.07230815955015	1	0	1	1	1	0	1.02298919913812	3.4903040722235	1.20237968668884	1.33437730281329	1.06465176403494	-0.818245306386763	1.08844039635558	0.888231443665709	0.778168973077893	0.243280356580849	0.80843381972226
ENSG00000010818	HIVEP2	2	78.827	0.666138833856134	0	1	0	0	0	0	1.84826818943308	5.78477329794885	1.0596230275764	-0.697760003202771	0.324894719649011	-0.774239488977614	0.946770598542357	0.91897898211425	0.935700623183887	0.151760067235444	0.799904708623818
ENSG00000010932	FMO1	19	25.514	-0.705909452098921	0	0	0	0	0	0	-2.74105912735932	-1.28707675171242	-1.55499359159151	0.883547280954345	-0.854896184054586	1.10755427931283	0.159432673473489	-0.582896189335772	-0.0199169981726278	0.929997540098287	-0.265266490427618
ENSG00000011007	TCEB3	1	39.956	0.352999703145044	0	0	0	0	0	0	1.26216392435329	-0.552119613677826	-0.359532364889184	2.46485456511146	0.818468611696074	-1.02966311476551	0.915240538105172	0.479285229940095	0.525593256355366	-1.13178717013304	0.580401582630986
ENSG00000011009	LYPLA2	1	13.809	1.38095632994921	0	0	1	1	0	0	-1.18818806510705	-0.135059337517632	0.992786625665472	-0.0860271817916154	0.955343150976385	-0.961947557630557	0.642394813541481	0.510855277118235	0.291784579380915	-1.43422101183578	0.57200839444186
ENSG00000011021	CLCN6	21	49.732	0.124270628916778	0	0	0	0	0	0	-0.470986771128455	-0.288108980145227	0.881893793294459	-0.697760003202771	0.431480772093071	-0.854525949122071	1.05511599671304	0.81659959745827	0.508128598196751	-1.30627852634468	0.868664291724575
ENSG00000011028	MRC2	19	87.279	0.316280676256186	0	0	0	0	0	0	0	0	0	-0.697760003202771	0.465512779774252	-0.28524066036614	0.7637233894296	0.566766942755741	0.636795413440991	0.679608644693062	0.481874784911972
ENSG00000011052	NME2	13	14.098	0	0	0	0	0	0	0	0	0	0	0	0.61595620985906	-0.879559291085367	0.897162377134182	0.318547194465622	0.628068336229304	-2.16432552055681	0.367720792294136
ENSG00000011083	SLC6A7	20	32.876	-0.723554676425509	0	0	0	0	0	0	-1.42767670717672	-1.21916097279643	0.855622543020906	-0.697760003202771	-1.02231170571201	1.08857784798077	-0.396128087739358	-0.36912192969301	-0.0886556013436294	1.36827614241552	0.261896992848582
ENSG00000011105	TSPAN9	2	12.141	0.764188877055001	0	0	0	0	0	0	0	0	0	-0.697760003202771	0.278215978790824	-0.159162952036489	0.995875200916582	0.454678116248889	0.247874325268481	0.992990109475352	0.605115572787631
ENSG00000011114	BTBD7	16	47.67	-0.0530165824503168	0	0	0	0	0	0	1.7934936875625	0.377975818706947	-0.0273926888221593	-0.697760003202771	0.288392646894196	-0.850738442903861	0.939098644687117	0.603957586618541	0.512097622558623	-0.978852672155913	0.60892850302651
ENSG00000011132	APBA3	20	23.452	-0.555517346054754	0	0	0	0	0	1	-0.308440300162359	-0.99978981836354	-0.00820466078878607	-0.697760003202771	0.207198863407095	-1.02289760748721	0.798873435948409	0.47048160446189	0.349950421810151	-0.8097490762517	0.373819240321127
ENSG00000011143	MKS1	29	37.943	-0.256533533934679	1	0	0	0	0	1	0.60881801145076	-0.524379365951575	0.558473758370889	-0.697760003202771	0.507635622829959	-1.12592882739863	0.748034167519643	0.0558587817612585	0.379087975193025	0.969899511538407	-0.0406238375509058
ENSG00000011198	ABHD5	13	21.051	0.442086885632365	0	0	0	0	0	0	1.36636591288787	-1.20991422355434	0.81451551052068	1.94610394641548	0.435279183272971	-0.400286396778069	0.942951446290716	0.519726003092689	0.553915442662523	-0.411461872653689	0.454667476043135
ENSG00000011201	KAL1	3	31.301	-0.13601110707404	0	0	0	0	0	0	0	0	0	0.271811811910776	-0.37791015123535	0.287174158271377	0	0	0	0	0
ENSG00000011243	AKAP8L	10	36.241	0.117277771069051	1	0	0	0	0	0	-0.341226523331656	-1.38751557968678	-0.443598159874143	2.77225351371215	0.915866022066215	-0.852583505946479	1.03279007325153	0.550293263298258	0.118227877940958	-0.736437952575288	0.559277355786265
ENSG00000011258	MBTD1	0	38.61	2.32663598284164	0	0	0	0	0	1	1.29199918539167	2.18874440304468	0.82706667262177	-0.697760003202771	0.260563247064585	-0.664597517129938	0.255474101643183	0.737616018461851	0.588099484950076	-0.997863648987828	0.764297102862796
ENSG00000011260	UTP18	9	25.04	-0.685531011878493	0	0	0	0	0	0	1.40263816188887	2.16196071558485	-0.254196006401307	-0.697760003202771	0.883908869046887	-1.06944212516042	0.255474101643183	0.734359122369058	0.588099484950076	-1.0455628099906	0.752130854218571
ENSG00000011275	RNF216	19	50.564	-0.00387088186750375	0	0	0	0	0	0	0.728929258954409	-0.893930482212787	0.492205581210108	1.63132692882366	0.954289256544968	-1.22918090131779	0.328998721938522	0.327468731299415	0.413853749763011	-1.1722015713933	0.339786686242934
ENSG00000011295	TTC19	15	20.687	-0.731382502374457	0	0	0	0	0	0	1.61537649816167	-0.950048684509572	1.06123507480642	2.38806439969058	0.391542564369156	-0.99482396900558	0.767559292563364	0.491289242757131	0.345384604516109	-1.32549559199393	0.511647130903867
ENSG00000011304	PTBP1	1	26.927	1.77069726075905	1	0	0	0	0	0	0	0	0	-0.697760003202771	1.54476654594744	-0.993137037842452	0.909757204149267	0.908925079794594	0.301981955035174	-0.464788975584584	0.798165328714825
ENSG00000011332	DPF1	3	27.201	1.30304336900401	0	1	0	0	0	0	0	0	0	-0.0860271817916154	-0.989388482797214	0.755107915257607	0.748034167519643	0.241424159212144	0.430338785291826	1.22550078445616	0.129885700462517
ENSG00000011347	SYT7	2	19.115	1.18649356381246	1	0	0	0	0	0	0.0528512818436707	1.13589040313568	0.85313835588418	-0.697760003202771	-0.107706988313768	0.282687321687061	0.733828597862358	0.332194139468836	0.207038752491185	1.54347826866696	0.197650197637135
ENSG00000011376	LARS2	34	52.791	-0.289508250744623	0	0	0	0	0	0	-0.544246533813164	-1.12063526535491	0.245768382253605	-0.697760003202771	0.377852914827726	-1.10232010909649	0.506304621185137	0.158692206640052	0.649589691527328	0.257348999129193	0.0604854750611872
ENSG00000011405	PIK3C2A	23	90.713	-0.124360692786689	1	0	0	0	0	0	0.207797279306595	0.108863530420094	0.991793274200641	-0.697760003202771	0.869143368940052	-0.797185428683159	0.261590147539173	0.526268173205184	0.678548732680777	-0.969102324700344	0.52798253935433
ENSG00000011422	PLAUR	6	14.09	-0.809119337235803	1	0	0	0	0	0	0.0391499354408922	-1.2009863277344	-0.466049159473045	-0.697760003202771	0.583406241222059	0.0568829990361088	0.895740294081827	0.363444186139549	0.165823480748726	0.366528447670011	0.293205372222902
ENSG00000011426	ANLN	14	58.485	-0.768545106067088	0	0	0	0	0	0	0	0	0	-0.697760003202771	-0.0417178276132587	0.368252234974221	1.05511599671304	0.540728609331075	0.949730304658108	-0.907070605127374	0.486866151554508
ENSG00000011451	WIZ	2	28.029	1.16487571781679	0	1	0	0	0	0	0	0	0	-0.697760003202771	0.767640161514181	-0.904335098650234	-1.60855383488059	0.566647326206957	0.753924851809111	1.1256339635768	0.594882867101421
ENSG00000011454	RABGAP1	1	61.08	1.19561298104299	0	0	0	0	0	0	-0.0470168209911527	-0.47208740472048	1.18317712689757	-0.697760003202771	0.85916430604257	-1.07571075622922	0.775131605641957	0.502515066434583	0.265142508556634	-1.06706497540651	0.474469513722423
ENSG00000011465	DCN	4	17.08	0.608741300085471	0	0	0	0	0	0	0	0	0	-0.697760003202771	2.21998353447606	-0.364068681840029	0.203198184399827	0.509303201474944	0.499805547987325	-0.4210010320065	0.473804319094612
ENSG00000011478	QPCTL	13	14.807	-0.610527392910988	0	0	0	0	0	0	0.857508097555572	-0.342632915331307	0.483943401579349	0.271811811910776	0.186933351736302	-1.06028252310642	1.16938844713307	0.443454022505906	0.306015911883327	-1.09108040963403	0.400972964509271
ENSG00000011485	PPP5C	2	30.098	1.83862974361934	0	0	0	0	0	0	-0.397329357246944	-0.139842138849745	0.363031709230777	-0.697760003202771	1.03085029576063	-1.04211122794559	0.706156242919349	0.561873937909648	0.312235547835754	0.251025950316691	0.7161736171572
ENSG00000011523	CEP68	5	23.793	-0.912166142665415	0	0	0	0	0	0	0.399045196559027	-1.10915654215784	-1.13685880436079	1.01959145978009	0.473548724813808	-0.987492737909186	0.834694986983053	0.560642722768624	0.389599188608548	-0.628230653278243	0.712471299971841
ENSG00000011566	MAP4K3	15	62.097	1.08796080468008	0	0	0	0	0	0	1.05442027968804	0.373511870796978	1.2640782431303	-0.697760003202771	0.762425579692065	-0.91994654651537	0.857043142334202	0.80834123720966	0.6708401374642	-0.875842433716007	0.750549813540636
ENSG00000011590	ZBTB32	9	19.188	-0.0876547122744126	0	1	0	0	0	0	0	0	0	2.5354933978926	-1.19543582220627	1.78872125593167	-1.60855383488059	0.4194750186137	0.113033240240067	0.656128834386284	0.51371351644965
ENSG00000011600	TYROBP	2	6.8381	-0.381667854916906	0	0	1	1	1	0	0	0	0	0.271811811910776	1.50876946427435	-0.260116006565885	-1.60855383488059	-0.0582895137937317	-0.1086483761569	0.0581768427637487	0.348816508755337
ENSG00000011638	TMEM159	4	5.2237	-0.794455209958107	0	0	0	0	0	0	-0.786016521850012	-1.52526025805161	-3.51897307521352	0.883547280954345	0.622729677194314	-0.446528641120427	0.765645547044105	0.380021770719753	0.584882323484621	-0.0579594791019521	0.497492579632646
ENSG00000011677	GABRA3	5	15.031	2.18301494624331	0	0	0	0	0	0	0	0	0	-0.697760003202771	-0.972537149961533	0.686160351312513	0	0	0	0	0
ENSG00000012048	BRCA1	55	75.229	-0.511798938129879	1	0	0	0	0	1	0	0	0	-0.697760003202771	-0.0117367266528378	-0.906389999532308	-1.60855383488059	0.35150641516648	0.289152023066497	-1.52270605748219	0.290824119415337
ENSG00000012061	ERCC1	12	14.996	0.104466229265939	1	0	0	0	0	1	-0.58070231623935	-0.756185803847952	0.427519969237988	0.271811811910776	1.33651261507261	-1.06735554983327	1.05709022197697	0.24188798780153	0.478078540370471	0.641548906097887	0.560903562545726
ENSG00000012124	CD22	9	45.016	-0.232906545945437	0	0	0	0	0	0	0	0	0	0.52570210944299	0.0291016825645797	0.531306066133871	-1.60855383488059	-0.569132827469312	-1.16579922543471	1.05662553537268	-0.894954620565782
ENSG00000012174	MBTPS2	0	17.583	1.91131763074361	0	0	0	0	0	0	0	0	0	-0.697760003202771	0.384494645359054	-0.971444864895263	0	0	0	0	0
ENSG00000012211	PRICKLE3	3	16.227	-0.866399453617231	0	0	0	0	0	0	0	0	0	-0.697760003202771	-0.0707548148122014	-0.908930648056742	0	0	0	0	0
ENSG00000012223	LTF	35	39.864	-0.926641097482678	1	0	0	0	0	0	-2.22886789865033	-1.42290830954441	-1.21605890376407	-0.697760003202771	0.837449689528578	0.881091659940413	-0.0415162892461325	-0.660284782829296	-0.329288098773219	1.24032268422618	-0.662774078902972
ENSG00000012232	EXTL3	13	30.543	1.33562669451651	0	0	0	0	0	0	1.33082839781811	-0.49536370453676	1.09382841923476	-0.0860271817916154	0.434862016727201	-0.792149359711622	0.526647365949528	0.571647225514206	0.830879519771485	0.53838382356792	0.79597624318405
ENSG00000012504	NR1H4	10	27.01	0.868305485364302	0	1	0	0	0	0	-2.62448186159318	-0.56104750949777	1.24904842531466	0.271811811910776	-0.69895274240582	1.51162209664417	-0.486926737376015	-0.602033261265386	-1.43370911806895	0.520209483395496	-0.703766150439185
ENSG00000012660	ELOVL5	3	21.839	0.878572983734006	0	0	0	0	0	0	2.06782874406376	-0.363996094614742	-0.583372205986896	1.69221364888327	1.23266010131003	-0.762897708989969	0.863224024786496	0.581024410801326	0.514608776830065	0.352320499765765	0.441087086094957
ENSG00000012779	ALOX5	17	40.071	-0.214661188296097	0	0	0	0	0	0	0	0	0	1.49528274999791	0.205288679750151	-0.284826048697893	0.701739133107806	0.336637714501297	0.19708242689989	1.14089530999106	0.0914335058491169
ENSG00000012817	KDM5D	3	21.611	-0.194158807498143	0	0	0	0	0	0	0	0	0	-0.697760003202771	0.386701236824833	-0.589580674982681	0	0	0	0	0
ENSG00000012822	CALCOCO1	17	40.062	-0.234622144465915	0	0	0	0	0	0	-1.23276809223172	0.840632134233282	-0.0977975520646767	1.33437730281329	1.30144866909399	-0.88885211886814	0.267621831487722	0.322807141192406	0.704923930358594	1.6128112002673	0.435500495974193
ENSG00000012963	UBR7	5	23.539	0.558486657493224	0	0	0	0	0	0	0.309451506914441	-0.465391482855523	0.825495305432461	-0.697760003202771	0.738372634908366	-1.15009991102974	-0.00651440134409362	0.498675292615498	0.49690732900634	-1.76434962869003	0.516785097184027
ENSG00000012983	MAP4K5	8	50.818	0	0	0	0	0	0	0	1.55274463617078	1.14736912633275	1.12888643852776	0	0.902900924946385	-0.87158350368098	0.829753802734838	0.615296118226158	0.535982378355366	-0.560293775924029	0.724967463648046
ENSG00000013016	EHD3	6	19.664	1.44182419989057	0	0	0	0	0	0	0	0	0	0.271811811910776	-0.0475910934550109	-0.249041465381774	0.723391583261271	0.369989714346069	0.433792342870931	0.800453335901039	0.239710105147845
ENSG00000013275	PSMC4	5	21.345	3.02817879076296	1	0	1	1	0	1	-0.563600899602081	-0.177785696084503	0.764878437614565	0.271811811910776	1.32713734585979	-1.10661304638186	0.769464699295742	0.457930246952041	0.521242522270647	0.0255223623458055	0.481432734364291
ENSG00000013288	MAN2B2	41	52.625	-1.03296906662256	0	0	0	0	0	0	-1.25878758628316	-1.10947539557998	-0.963440845574117	1.33437730281329	0.788718050142525	-1.14875072196267	0.678958453650735	0.268412354638785	0.411030171377983	1.10331325385244	0.22609073571363
ENSG00000013293	SLC7A14	8	26.695	-0.529039724782437	0	0	0	0	0	0	-0.408498858181813	-0.770215354422148	0.777473220868128	2.70016730854519	-0.627090315863558	0.383876282205002	-0.0930216509540504	-0.225426251202211	-0.526953908243472	1.22145005384414	-0.772190412804252
ENSG00000013297	CLDN11	0	7.7799	1.53621473445831	0	0	0	0	0	0	0.976716913112249	-0.900307550655603	-0.356393232789754	1.41849258457704	0.558299402006943	0.230886231105437	-0.521928625278054	0.403741410592542	0.0750233641329301	0.891409430396233	0.283118182706682
ENSG00000013306	SLC25A39	18	21.841	-0.63737683591588	0	0	0	0	0	0	1.61986937795498	-1.09799667238291	-1.26871501529457	-0.697760003202771	1.33086988863773	-0.849498317001297	-1.60855383488059	0.676096552318869	0.689572663861417	-0.326398687536764	0.603826735990445
ENSG00000013364	MVP	18	36.777	-0.0903683586033813	0	0	0	0	0	0	-2.23888278316632	-0.969179889838021	0.190070631016664	1.01959145978009	1.30412731744051	-0.891744834659714	0.916600695199314	1.06637222621789	0.40913265685804	-0.214076674837426	1.16021475993813
ENSG00000013374	NUB1	12	33.479	-0.280056150911268	0	0	0	0	0	0	0.280665308584673	-0.921351876516898	-0.479409824918971	-0.697760003202771	1.06686933356771	-1.03291710725521	0.344343810555192	0.387806607044527	0.602787366390246	0.0489767912995831	0.237925693732613
ENSG00000013375	PGM3	14	33.518	0.511708874259968	0	0	0	0	0	0	0.955882915974144	0.125762761793559	0.193294780480272	-0.697760003202771	0.614880359293655	-0.79799652723766	0.470144348093887	0.51490642531269	0.37691789143149	-0.859493238980428	0.459969687453775
ENSG00000013392	RWDD2A	10	10.288	-0.126611192747011	0	0	0	0	0	0	1.16085557093249	-0.688270024931958	-0.60202977878144	0.52570210944299	-0.0830831840463844	-0.739422203885847	0.466358262510436	0.529842803600058	0.37691789143149	-0.834753903145846	0.486464346671629
ENSG00000013441	CLK1	15	30.028	-0.248327363064865	0	0	0	0	0	0	1.65561691938361	-1.14327385832691	0.652465157350106	1.69221364888327	1.47379334283169	-0.925910560082352	0.780726012261952	0.767861890965546	0.154000501474171	-0.775081872592915	0.716116234662066
ENSG00000013503	POLR3B	47	69.025	1.78408936632004	0	0	0	0	0	0	0.897848950372377	0	0.994241079796253	-0.697760003202771	0.197285668911577	-0.930932634999961	0.775131605641957	0.255076630462821	0.271193483620992	-0.117215532359233	0.469953943722512
ENSG00000013523	ANGEL1	19	35.877	-0.288627620325366	0	0	0	0	0	0	-0.214692016531784	-0.356024759061222	0.477020075125422	-0.697760003202771	0.38479105316789	-0.777173634030086	0.567722825836278	0.331048827843975	0.87592105312453	0.532279724244959	0.472863883095439
ENSG00000013561	RNF14	9	23.059	0.36890323619799	0	0	0	0	0	0	-0.285765258544772	-0.728445556121701	1.01683241293693	-0.0860271817916154	1.05717570041207	-1.10214393653973	0.697276949968915	0.273017800309589	0.537534518172321	-1.41003773869951	0.486356389606125
ENSG00000013563	DNASE1L1	2	9.1937	-0.408425973285727	0	0	0	0	0	0	0	0	0	-0.697760003202771	0.225894511497757	-0.284176198711735	0	0	0	0	0
ENSG00000013573	DDX11	40	54.19	-0.77062600313185	1	0	0	0	0	0	-0.313516540571058	-1.47743224473049	0.00862897923657341	-0.697760003202771	0.105366313971407	-0.624669645728245	0.657389087736438	0.31115883134297	0.440459425180821	-1.76619366764572	0.288096996863537
ENSG00000013583	HEBP1	8	7.664	-0.703795939092705	0	0	0	0	0	0	1.31911363253153	0.196867074930962	-0.483149070816229	-0.697760003202771	0.981042805809174	-0.71945039046267	1.05709022197697	0.613182598629474	0.538896489923984	0.299117532795207	0.528556328929115
ENSG00000013588	GPRC5A	11	11.002	-0.758212375814477	0	0	0	0	0	0	0	0	0	-0.697760003202771	0.183760690375056	0.659518277406495	0.91930838281771	0.343405111619389	0.215121554309754	0.925776383242132	0.261263123932621
ENSG00000013619	MAMLD1	4	20.571	-0.103832219235572	0	0	0	1	0	0	0	0	0	-0.697760003202771	-0.365021900584477	-0.327734717842612	0	0	0	0	0
ENSG00000013725	CD6	12	29.635	-0.169233705039034	0	0	0	0	0	0	0	0	0	-0.697760003202771	-0.437597901481344	0.650129663772531	-1.00234096130997	0.357677884442761	-0.254679027243086	0.940059968742594	0.0561565557849788
ENSG00000013810	TACC3	17	36.079	-0.921585626557316	1	0	0	0	1	0	0	0	0	1.85311909606789	0.0778662561516134	0.13213573189094	0.757905696262526	0.782257141155623	0.521994728239376	-0.990863168412687	0.975450311786176
ENSG00000014123	UFL1	26	42.796	-0.825910023896297	0	0	0	0	0	0	-0.00312485713100184	-0.493450584003916	0.982045016046754	-0.0860271817916154	1.10349216505946	-1.31461460118573	0.230116844860941	0.497410732949262	0.618035174890424	-1.82150648924451	0.389834100762972
ENSG00000014138	POLA2	17	39.208	-0.457617336186576	1	0	0	0	0	0	0.798221526585183	-1.02816777293407	0.094967548605938	-0.697760003202771	0.200249746999938	-0.690354351491455	-1.60855383488059	0.31361417722453	0.614898799029367	-0.586969435176387	0.249277471906864
ENSG00000014164	ZC3H3	7	32.095	-0.45113328702553	0	0	0	0	0	0	0	0	0	-0.697760003202771	0.290478479623043	-0.868713690654413	-1.60855383488059	0.57888718214025	0.170891979990977	0.0818725398530296	0.729661999173428
ENSG00000014216	CAPN1	23	46.126	-0.432052961274969	1	0	0	1	0	0	0	0	0	-0.697760003202771	1.1889564166072	-0.823835037255269	-1.60855383488059	0.586369545087063	0.514132889013641	-0.320257810344515	0.67169439723764
ENSG00000014257	ACPP	24	24.059	-0.963744992480693	0	0	0	0	0	0	-2.52348222124404	-1.24658236710054	-0.329487303153741	-0.697760003202771	0.0792275364588608	1.17346075380045	-0.521928625278054	-0.309415113038934	-0.229344206533362	0.152531040242648	-0.303788513202467
ENSG00000014641	MDH1	2	17.191	0.385374286632235	0	0	0	0	0	0	0.434201923560995	-0.256542491353285	1.1758612190311	-0.697760003202771	1.43122039902923	-0.625387092916267	-0.0795655076210878	0.641940540817211	0.616241173783559	-1.16932228832846	0.679154885851024
ENSG00000014824	SLC30A9	17	37.534	0.248152497747174	0	0	0	0	0	0	0.711394770887915	-0.714416005547504	0.931652706709135	-0.697760003202771	0.791978536039722	-1.02186247120894	0.552377737219607	0.397354282982684	0.314074286584077	-0.776067095596257	0.379709428700696
ENSG00000014914	MTMR11	39	46.897	-0.599724993101439	0	0	0	0	0	0	0	0	0	-0.697760003202771	-0.140696079630526	0.0918512112780518	0.509761478342967	0.367030449508722	0.212510282014023	-0.488455919148682	0.698758960640443
ENSG00000014919	COX15	21	22.795	-0.558994205413745	1	0	0	0	0	0	0.242824198235883	-0.885002586392844	0.0396436097924118	-0.697760003202771	0.856672284834948	-1.23568434966932	0.576677885945045	0.477798238687214	0.263644591879611	-1.35717471341749	0.530655755598394
ENSG00000015133	CCDC88C	31	92.181	-0.646881121255561	0	0	0	0	0	0	1.74854493439759	0.815442713884155	0.349296347586736	-0.0860271817916154	-0.0367337851980148	-0.320877326721084	0.836329718431556	0.855755100070745	0.639518291003297	0.840725853955739	0.577658004858823
ENSG00000015153	YAF2	1	9.5956	0.589478325062768	1	0	0	0	0	0	2.6653268403248	0.453225226332181	-0.16490835244196	1.98916327489364	0.475854118882533	-0.754500178145763	0.767559292563364	0.50912349396987	0.549662722595715	0.340243025233682	0.46930283503701
ENSG00000015171	ZMYND11	1	39.6	2.94381439659817	0	0	0	0	0	0	0	0	0	-0.697760003202771	1.15146631782293	-0.946838175600644	0.917956634745312	0.590248097086451	0.560703673363475	-0.0158393906330879	0.552583364964132
ENSG00000015285	WAS	0	20.034	1.50679515526684	1	0	0	0	0	0	0	0	0	0.271811811910776	0.0554490433500101	-0.0884837882887816	0	0	0	0	0
ENSG00000015413	DPEP1	16	18.523	-0.454473159430415	0	0	0	0	0	0	0	0	0	-0.697760003202771	-0.11696149878965	1.57453691054834	-0.0665111007915409	-0.761354216202206	-0.0300362442806739	0.904248580919285	-0.379138812660413
ENSG00000015475	BID	14	9.6066	-0.843953162708622	0	0	0	0	0	0	-0.288381693687796	-1.7360223700867	-2.08964249229399	-0.0860271817916154	0.69541545876112	-0.356347167417161	0.733828597862358	0.517667755497871	0.508050836994081	0.390236588265916	0.546594297191095
ENSG00000015479	MATR3	0	37.522	1.45347461417792	1	0	0	0	0	0	2.47797980836599	0.677698035519322	1.17425814745636	1.33437730281329	1.83344579561981	-1.14036104406724	0.98206489043604	0.898308815205501	0.767234639123279	-0.318141336659614	0.848203397733784
ENSG00000015520	NPC1L1	39	54.439	-0.467356456304725	0	0	0	0	0	0	-2.04378630300373	0.087500351136661	-0.432400250704521	-0.697760003202771	-0.751548661373735	1.6304822915046	-1.60855383488059	-0.809249133750844	0.235141920330107	0.518483110816788	-0.263174698830826
ENSG00000015532	XYLT2	6	34.754	0.700144214416023	0	0	0	0	0	0	0.344025476268328	0.0849495237595354	-0.565792677673554	-0.697760003202771	0.2212947014273	-0.473082461721798	-1.60855383488059	0.436764185754824	0.484478283534192	0.272374769127269	0.443720539666556
ENSG00000015592	STMN4	4	13.05	1.33868606982489	0	0	0	0	0	0	-2.64346390106441	0.338437994361487	0.510625797462028	1.56592158277905	0.225729840492848	0.681392056655928	-1.60855383488059	-0.936013418753732	-0.964546305352425	0.953675952282771	-0.592024659028963
ENSG00000015676	NUDCD3	4	18.63	-0.0153386468827129	1	0	0	0	0	0	0.42038885160934	-0.554032734210673	0.317140512546716	-0.697760003202771	0.106694660077672	-0.759889229411332	0.719146014444189	0.426013050769563	0.531875165814629	0.645492274803248	0.334231571459083
ENSG00000016082	ISL1	2	15.42	2.26530496653163	0	1	1	1	1	1	0	0	0	0.271811811910776	-0.984261725511049	1.14158615030738	0.438896046785788	0.507159131998558	0.22241141242689	1.6169424696778	0.101079562611508
ENSG00000016391	CHDH	13	23.416	-0.701591101450418	0	0	0	0	0	0	0	0	0	-0.697760003202771	-0.222548547137262	0.0222123148747034	0.814586149768081	0.355847884324656	0.3619985796464	0.994779815362639	0.383695045699053
ENSG00000016402	IL20RA	6	18.442	-0.720032154748482	0	0	0	0	0	0	1.42674042014034	-1.19110187164803	0.345315502647298	-0.697760003202771	-0.480126933015826	0.196019263806594	0.400846828410833	0.122143161336986	0.00304710395634689	1.41507246369404	-0.0818586548951009
ENSG00000016490	CLCA1	21	41.914	-0.34265266574969	0	0	0	0	0	0	0	0	0	-0.697760003202771	0.216156966074141	1.64661963374466	-1.60855383488059	-1.09414813280391	0.150948120274405	0.32053750403281	-1.30428590213125
ENSG00000016602	CLCA4	27	36.143	-0.825994825344077	0	0	0	0	0	0	0	0	0	2.03021922817923	-0.116269880569033	1.3287899891292	-1.60855383488059	-0.889161205134491	-1.27173413220074	0.16469714467929	-1.16404113814668
ENSG00000016864	GLT8D1	15	20.364	-0.375359931839712	0	0	0	0	0	0	0.884212007112701	-0.0677812654459188	-0.414041815202485	-0.697760003202771	0.996236450528772	-1.11006620214118	0.911134497108973	0.591182835575064	0.521676080687112	-1.06710266853336	0.657099831282809
ENSG00000017260	ATP2C1	5	57.657	1.22402798923767	0	0	0	0	0	0	0	0	0	-0.697760003202771	1.08304002624977	-1.02186954588466	0.610769700358958	0.632058646211823	0.738752370545446	0.37749490079436	0.639762030476178
ENSG00000017373	NA	4	43.074	0.165347145583883	0	0	0	0	0	0	0	0	0	-0.697760003202771	0	0	-1.60855383488059	0.414729287535164	0.0724332894614713	1.6908769048442	0.333959402158816
ENSG00000017427	IGF1	2	7.8129	1.43777982315028	1	0	0	0	0	1	0	0	0	0.883547280954345	0.356467640323552	0.0207737022949546	0.0842842482925622	0.0380045063590044	0.293164995602567	0.345683642163579	0.0170886434100974
ENSG00000017483	SLC38A5	1	15.956	2.24131920318639	0	0	0	0	0	0	0	0	0	-0.697760003202771	-0.223832980975552	0.286132523704437	0	0	0	0	0
ENSG00000017621	NA	6	5.491	-1.03664814481856	0	0	0	0	0	0	0	0	0	-0.697760003202771	0	0	0	0	0	0	0
ENSG00000017797	RALBP1	8	32.117	0.957607933065219	1	0	0	0	0	0	0.639313482827131	-0.751084149093699	0.658675786770745	2.14304367074221	0.984369160108334	-0.907793407648213	0.955554340273533	0.536197939741691	0.686968709359527	-0.134781130208257	0.467409377646953
ENSG00000018189	RUFY3	11	39.727	0.860953852160582	0	0	0	0	0	0	1.99256531277346	-0.0687378257123412	0.867235683923741	0.52570210944299	1.00564465394257	-0.592649590314514	0.564696584324483	0.558157275610439	0.672455588788178	-0.757249555285887	0.594213693064435
ENSG00000018236	CNTN1	14	58.671	0.953296105605007	0	0	1	1	1	0	0.188182370665671	0.37414957764126	0.540765054046471	-0.697760003202771	0.342481582973286	0.0208192216959332	-0.0178732257731238	0.060614683815544	0.265159910194818	0.788696362991215	-0.185980364084806
ENSG00000018280	SLC11A1	29	29.201	-0.938037107426689	0	0	0	0	0	0	0	0	0	-0.697760003202771	-0.271488769796199	0.0874556701401325	-1.60855383488059	-0.528058406958044	-1.51491134177677	0.453256402714924	-0.585105922602167
ENSG00000018408	WWTR1	2	17.686	0.12478596079175	1	0	1	1	0	0	0.488101208261346	1.7882645048358	1.05958877012346	1.13743757848656	0.865827992707885	-0.411541063222588	1.04611999630559	0.714154073214537	0.54089164781977	0.962601838104923	0.564745988625889
ENSG00000018510	AGPS	1	40.462	2.23102561206353	1	0	0	0	0	0	0.44088837884812	0.123849641260714	1.17612640601365	-0.0860271817916154	0.785666147518213	-1.05374825689164	0.819700712788096	0.494023527707104	0.253664786463272	-1.35535327272251	0.353169698481847
ENSG00000018610	CXorf56	0	9.5476	3.15822507252815	0	0	0	0	0	0	0	0	0	0.722641833769719	0.803198120507519	-1.25630540017062	0	0	0	0	0
ENSG00000018625	ATP1A2	16	49.06	2.51921354756235	0	0	0	0	0	0	0	0	0	-0.697760003202771	0.972194483812067	0.288925978991172	-0.521928625278054	0.134212743524497	-0.237436105206897	0.782066864682963	0.589037449590776
ENSG00000018699	TTC27	30	51.916	-0.925551725038116	0	0	0	0	0	0	0.154394525160625	-0.98033975961295	0.401703635202033	-0.697760003202771	0.579212619630378	-1.14995197058542	0.0842842482925622	0.255165961194419	0.223473727474109	-0.724436423550334	0.157507272291794
ENSG00000018869	ZNF582	5	5.4207	-0.991233707938082	0	1	0	0	0	0	-0.251178728593099	-1.31417929259439	-2.02209193346548	-0.697760003202771	-0.134306844640058	-0.985351137572582	-1.60855383488059	0.781486989626364	0.047775534320792	-1.26570569674233	-0.113992065179899
ENSG00000019102	VSIG2	8	13.135	-0.979250611047901	0	0	0	0	0	0	0	0	0	-0.697760003202771	-0.156252000560923	0.80722719889709	0.255474101643183	-0.111425454936237	0.159043031046559	1.51163556095555	0.149040751949469
ENSG00000019144	PHLDB1	15	62.008	-0.176918020845585	0	0	0	0	0	1	0	0	0	-0.697760003202771	0.699949400429613	-0.257299779507005	0.881259164442754	0.767058516352787	0.614853256475494	0.807373128848286	1.15273539581272
ENSG00000019169	MARCO	31	31.226	-0.528119955233436	0	0	0	0	0	0	0	0	0	-0.697760003202771	-0.0352297900198464	0.515111268455431	-1.60855383488059	-1.36969859300611	-1.54453593523294	0.681428210851484	-1.20308274368427
ENSG00000019186	CYP24A1	32	27.85	-1.00987698007316	0	0	0	0	0	0	0.763869253591011	-0.250165422910469	-0.0673416657037883	-0.697760003202771	-0.911905285954061	1.27642739014913	-0.151413614093398	0.105017401084047	0.0742340340950678	1.47630688976098	-0.417074129961581
ENSG00000019485	PRDM11	2	20.011	-0.138261607034362	0	0	0	0	0	0	1.14644044970405	1.13748467024639	1.11785529992311	-0.0860271817916154	-0.0417178276132587	-0.91373482981665	1.10728042433804	0.485611808629752	0.617013754103507	1.10643357246225	0.512557794238567
ENSG00000019505	SYT13	3	16.895	-0.648831554554507	0	0	0	0	0	0	-1.68258033684967	-0.822188462231102	0.602279164714222	-0.697760003202771	-0.368523903955541	0.543188668500899	0.678958453650735	-0.149240667668485	-0.441687013238347	1.44206123768387	-0.209489145750361
ENSG00000019549	SNAI2	1	9.6037	1.72377596738339	0	1	0	0	0	0	0	0	0	0.52570210944299	0.352076413525981	-0.0121150887000318	0.995875200916582	0.528080428274088	0.321144654790345	0.888753496830348	0.501375851720456
ENSG00000019582	CD74	4	16.239	0.265882523521541	0	0	0	0	0	0	0	0	0	2.24305357242585	2.79162246091696	-0.778223745050978	0.683610520431748	0.430806371373466	0.176084618611895	-0.363417716729555	0.43037126591818
ENSG00000019991	HGF	7	52.577	0.433841575632806	1	0	0	0	0	0	0	0	0	-0.697760003202771	-0.10517105483817	0.451863242567213	0.0462350299176074	0.155318049291345	0.55161973187198	0.340905877376808	0.0945468258260461
ENSG00000019995	ZRANB1	4	37.282	1.59547790008013	0	0	0	0	0	0	0	0	0	3.70049578685742	-0.376296375387243	-0.572892476089944	-0.647729162816749	-0.681555321449541	-2.87686300816117	-2.84895604681106	-0.218057524194996
ENSG00000020129	NCDN	1	27.129	2.22365440929493	0	0	0	0	0	0	-0.435423709123553	6.49039592114649	0.679022251700622	0.883547280954345	0.491453952080907	0.0455833872705941	0.761792745440506	0.719653776859795	0.489345140783198	-0.878491430213232	0.78711155935378
ENSG00000020181	GPR124	21	49.45	-0.454381834794344	0	0	0	0	0	0	0	0	0	-0.0860271817916154	0.292564312351889	-0.277088093694802	0.729683636466223	0.626813078045701	0.729550662184764	1.07495880478476	0.571210050714993
ENSG00000020256	ZFP64	10	22.378	0.469008083708456	0	1	0	0	0	0	0.57657874336398	-0.458376707568426	0.130292447521715	-0.0860271817916154	0.483143555366503	-1.17699936866944	0.750026381230614	0.433423073502033	0.706881450620148	0.91779823891309	0.451242088933547
ENSG00000020426	MNAT1	18	17.527	-0.233408831443827	1	0	0	0	1	0	-1.4015172588707	-0.321907442892154	1.1345210376052	-0.697760003202771	0.713781764841964	-0.807627577971936	0.555490135790736	0.274562524558026	0.509915084469164	0.768587944023966	0.244695877685077
ENSG00000020577	SAMD4A	3	35.559	1.12960483872848	0	0	0	0	0	0	1.82237516060576	3.93064064819997	1.16467111588285	1.49528274999791	-0.00983752106288776	-0.0978112627127472	1.01363561767817	0.823184045672692	0.849555714136395	0.630220938925733	0.832788380233928
ENSG00000020633	RUNX3	2	14.864	1.64873973247444	0	1	0	0	0	0	0	0	0	0.271811811910776	-0.198001589338836	0.153171746434591	0.506304621185137	0.718467170822892	0.762222196842335	1.43325605476922	0.477824558252236
ENSG00000020922	MRE11A	26	42.994	-0.589888025158928	1	0	0	0	0	0	0.0604462766952879	-0.84418934835882	0.488952620954252	-0.697760003202771	0.530305331172423	-1.14334076796569	0.833054121443454	0.354455919264375	0.335090052728232	-1.62484966714334	0.515744634639894
ENSG00000021300	PLEKHB1	8	14.541	-0.552255751909359	0	0	0	0	0	0	0	0	0	0.883547280954345	1.30265625646333	0.137076228984651	0.236595335993769	0.096292960410822	0.592615276004051	0.679089625211649	0.31164038908031
ENSG00000021355	SERPINB1	12	13.003	0.103572552470101	0	0	0	0	0	0	-1.29671134091702	-1.00839886076134	-1.13492208055872	-0.697760003202771	1.07623362471353	-0.407062821362124	0.892882178330687	0.085102115131075	0.155174550774905	-0.841793273243726	0.186099297667512
ENSG00000021461	CYP3A43	20	26.135	-0.918408833859701	0	0	0	0	0	0	0	0	0	-0.697760003202771	-1.64959406251833	1.65460802490302	-1.60855383488059	-1.1107277336302	-0.844898419229733	0.820131976335916	-0.837106800618262
ENSG00000021488	SLC7A9	17	22.755	0.0250920741436045	0	0	0	0	0	0	0	0	0	-0.697760003202771	-0.952952278444362	1.71429103363449	-1.60855383488059	-1.31129599147524	-0.517232230711498	-0.110179388472527	-1.02095552673939
ENSG00000021574	SPAST	3	34.562	1.53228777510725	1	0	0	0	0	0	1.15319847993497	0.624130660599664	0.826483107833812	-0.697760003202771	0.54362172643606	-1.09418917845601	0.75398378519166	0.491440420553066	0.808599056896416	-1.31707054694005	0.467428316798996
ENSG00000021645	NRXN3	1	42.532	1.44055870136216	0	0	0	0	0	0	0	0	0	-0.0860271817916154	0.00170042734773199	0.184717229658434	0.151692822691911	0.468938536515351	0.601931940020568	1.09386216251107	0.274364770083425
ENSG00000021762	OSBPL5	18	48.088	-0.729790844431504	0	0	0	0	0	0	0	0	0	-0.697760003202771	0.38920423609945	-0.689945724598415	0.864755690636874	0.36936283875285	0.496986148386862	1.03738474594949	0.58955231700789
ENSG00000021776	AQR	11	83.327	1.57380134538984	1	0	0	0	0	0	0.136444503628757	-0.95706345979667	0.780462692891063	-0.697760003202771	0.467697415106044	-1.01896658028379	0.602492668016127	0.366041924882243	0.275792938057488	-1.32233518529143	0.307059144779583
ENSG00000021826	CPS1	30	78.663	0.417827148378916	0	0	0	0	0	0	0	0	0	-0.697760003202771	-0.202513574873341	1.54177678785633	0.0153546631311808	0.460042124308036	0.759437020849039	-0.423027945214841	0.51000770313791
ENSG00000021852	C8B	29	29.639	-0.394857741640884	0	0	0	0	0	0	0	0	0	-0.697760003202771	-0.584638130798034	2.27439711994604	-1.60855383488059	-1.42476400044298	-0.695036515454705	0.568412351763294	-1.01235347861982
ENSG00000022267	FHL1	0	10.829	0.790301199783033	1	0	0	0	0	0	0	0	0	-0.697760003202771	1.32949763026348	0.220818288895096	0	0	0	0	0
ENSG00000022277	RTFDC1	8	17.228	0.524566078381115	0	0	0	0	0	0	-0.0673376275560005	-1.40728449185951	0.0308510734545488	-0.697760003202771	1.57205802049435	-1.06478812988862	0.644929836021848	0.304602447461192	0.400805124906299	0.22930392337999	0.400583416889459
ENSG00000022355	GABRA1	3	21.129	3.1712192636034	1	0	0	0	0	0	-0.571418446019273	2.14793116501065	0.916761441102006	-0.697760003202771	-0.649145252454362	0.894660475969856	-0.136068525476727	-0.262964401313866	-0.556449093697209	0.725371372613557	-0.390773947920401
ENSG00000022556	NLRP2	53	44.81	-0.734376645799929	1	0	0	0	0	0	0	0	0	-0.697760003202771	-0.91863484102134	-0.0656732808274093	-1.60855383488059	-0.670176575075249	-1.18013890675817	0.0677781099191538	-1.13744169149712
ENSG00000022567	SLC45A4	11	25.544	0.00945599181058045	0	0	0	0	0	0	0.507352684986749	-1.04857439195109	0.79987418825492	-0.697760003202771	0.0582264942994739	-0.481445412854638	-1.60855383488059	-0.642849292251368	-0.335574900890371	0.576597716300576	0.122504834301461
ENSG00000022840	RNF10	10	41.29	0.126201492650852	0	0	0	0	0	0	0.875460142407716	1.03800240253845	0.667324955851011	-0.697760003202771	1.52691620901532	-0.890278555654902	-1.60855383488059	0.703975605622613	0.273625606124697	-1.43794426455444	0.694041671022225
ENSG00000022976	ZNF839	11	22.881	-0.457375978219817	0	0	0	0	0	0	0.401705140110473	-1.05463260697176	-0.952660749588952	-0.697760003202771	0.369674254917249	-0.673357189903412	0.844412945872483	0.590727898013366	1.25932461473311	-0.214063134712649	0.748447164695999
ENSG00000023041	ZDHHC6	12	24.959	-0.928206662672468	1	0	0	0	0	0	0.0724500618728827	0.562591950126485	1.12311568742203	-0.697760003202771	0.958054733523886	-1.10625124183178	0.671886221553355	0.471801762202049	0.281595963109058	-1.17838781131573	0.461565530705094
ENSG00000023171	GRAMD1B	5	42.97	2.09072487830521	0	0	0	0	0	0	-2.05992645344893	0.144893967122009	0.724531262078326	-0.697760003202771	-0.00437044369991121	0.135852788864348	-1.60855383488059	-0.516947917260295	-0.351339478362977	0.391462751537919	-0.229054880612903
ENSG00000023191	RNH1	17	20.972	-0.440839695902663	1	0	0	0	0	0	0	0	0	-0.0860271817916154	1.494937099862	-1.22279417657665	0.359168625281564	0.733341830197187	0.451346360254013	-0.605449728630342	0.799389683087171
ENSG00000023228	NDUFS1	23	40.321	-0.496789081872771	1	0	0	0	0	0	1.33223153459804	0.0683691458082107	1.05491504236219	-0.697760003202771	0.771471506895063	-0.505900589982323	0.894313571272301	0.658936476318961	0.401070787903663	-1.16356752980108	0.675147393616018
ENSG00000023287	RB1CC1	5	76.439	0.634807960495469	1	0	0	0	0	0	1.50834894404976	-0.534901528882222	0.535581860731373	-0.697760003202771	0.763578276726427	-1.02500369577501	0.458686308655196	0.647481843428258	0.354334932349348	-0.841170938863117	0.562458413175387
ENSG00000023318	ERP44	2	22.959	1.44895404469241	0	0	0	0	0	0	0.83402731211359	0	1.29790962574437	-0.697760003202771	0.965278301605891	-0.941370241625637	0.714858821739851	0.404156672624668	0.404810489153575	-1.05511091694416	0.390570199925331
ENSG00000023330	ALAS1	7	26.82	0.0196973974271209	0	0	0	0	0	0	-0.971916505687319	-0.389823221808148	0.54558739367025	2.10700939360011	0.763468496056488	-0.184119170335602	0.102135304530732	0.436576005347464	0.507182004948598	-0.35708473586968	0.536322752510669
ENSG00000023445	BIRC3	7	25.314	0.441897713171932	1	0	0	0	0	0	-1.14405360981558	-1.41748780136802	0.677635740193184	-0.697760003202771	0.21048130543828	-0.214475862700583	0.719146014444189	0.351985954788682	0.404692961657629	-0.258227379456192	0.170851313821958
ENSG00000023516	AKAP11	12	64.707	-0.773339649460819	0	0	0	0	0	0	0.665440585465502	-0.00496714128417686	1.16818837273204	-0.697760003202771	0.448145477789856	-0.685115333160403	0.824756146587113	0.565326701517917	0.610744089610211	-0.773785198145523	0.49306265221216
ENSG00000023572	GLRX2	5	6.2034	-0.71415476209848	0	0	0	0	0	0	0.860245086299929	-1.46180842704559	-1.3430456849714	0.271811811910776	0.522148627395933	-1.01970415652044	0.652447903488223	0.356299296387157	0.897284700035318	-0.509770964051566	0.392018466411335
ENSG00000023608	SNAPC1	23	21.316	-0.841676569995137	1	0	0	0	0	0	0.397234519767045	-1.13051972144128	0.0738084779439203	1.01959145978009	0.28742657699873	-0.899376167618766	1.02965536338913	0.521282226629429	0.582552958701399	-0.144584730564771	0.57501613157602
ENSG00000023697	DERA	8	15.832	-0.913627336842552	0	0	0	0	0	0	-0.168607261685958	0	1.09984558630159	0.271811811910776	0.723014319183859	-0.808873353903335	0.714858821739851	0.222225762042287	0.365364788960045	-0.79110643921864	0.255860881608064
ENSG00000023734	STRAP	3	20.697	0.780757775313608	1	0	0	0	0	0	0.861312260810344	-0.491537463471072	1.30361021784279	-0.0860271817916154	1.617902428261	-1.00277791368927	0.875329715585318	0.595095241131324	0.456094752167492	-1.04185884664316	0.497488065956964
ENSG00000023839	ABCC2	73	76.597	-0.926184474302323	0	0	0	0	0	0	-2.57843550121422	-0.667544552492804	-0.45328455792763	-0.697760003202771	-0.800280300759788	1.40112525375498	-1.60855383488059	-0.226323379609685	0.527633487364358	-1.43036880507558	0.10910827961208
ENSG00000023892	DEF6	4	35.405	1.73612436281786	0	0	0	0	0	0	-2.48385225455685	-0.40162079842736	0.119477371162461	1.94610394641548	0.388029582931099	-0.353139099542476	0.210084785831257	0.382755347844617	-0.0168979373779167	-0.69020264998298	0.441383253114731
ENSG00000023902	PLEKHO1	4	19.012	-0.305718373647236	0	0	0	0	0	0	0	0	0	1.94610394641548	0.608183738427358	-0.582801518324553	0.752009559927726	0.765301154843445	0.484398259139845	0.0817157890321737	0.871078391494399
ENSG00000023909	GCLM	0	13.867	0.67015059465497	1	0	0	0	0	0	1.79861079349291	-0.433506140641441	1.17729451877063	-0.0860271817916154	0.190984258457061	-0.502427942460356	1.14671775062172	0.479478814119452	0.502406567206769	-0.665512643812315	0.426348242124844
ENSG00000024048	UBR2	15	108.64	0.280996750791302	0	0	0	0	0	0	-0.0620416545692191	-0.282688471968833	1.06974802841486	0.271811811910776	0.879045585368576	-1.16499165324793	0.629494463487601	0.490317584392299	0.602544700448244	-0.292597579406798	0.40835748800612
ENSG00000024422	EHD2	4	17.022	0.664795057068231	0	0	0	0	0	0	0	0	0	-0.697760003202771	0.758769883383087	-0.321448745802857	0.605269122760504	0.337084017839679	-0.116683691361936	0.514164197950422	0.374725223754123
ENSG00000024526	DEPDC1	21	38.032	-0.803626812694958	0	0	0	0	0	0	0	0	0	-0.697760003202771	-0.987335584269349	0.673798331670306	0.328998721938522	0.254839568693167	0.796037029550865	-0.206051506748337	0.220348222804754
ENSG00000024862	CCDC28A	14	13.112	-0.648250990796627	0	0	0	0	0	0	-0.065340507252732	-1.15124519388043	0.531937500259347	0.722641833769719	1.10663189221973	-0.892088505829557	0.750026381230614	0.250371506692914	0.476100388278274	-1.38798288539928	0.314545304129161
ENSG00000025039	RRAGD	2	14.425	1.64990738317849	0	0	0	0	0	0	0	0	0	-0.697760003202771	0.198679883419806	-0.19676876983881	0.53647452452818	0.52643947668634	0.499281738067459	0.990085634172259	0.414825462069639
ENSG00000025156	HSF2	4	29.024	1.10758255505878	1	1	0	0	0	0	0.594018470517021	0.00683043533503399	1.10393921765688	1.13743757848656	0.426244234136967	-0.788944582942069	0.495766999163103	0.390882157382803	0.751777131015354	0.56537030960375	0.298356223805248
ENSG00000025293	PHF20	7	50.286	0.536581791212751	1	1	0	0	0	0	0.154278062951333	0.226839296612203	0.887496616750503	-0.697760003202771	0.750152100792852	-0.930014607763276	0.782575022007115	0.374230757156733	0.475332070822589	-0.838356254818452	0.508705491300615
ENSG00000025423	HSD17B6	3	13.111	-0.730677998039051	0	0	0	0	0	0	0	0	0	-0.697760003202771	-0.172510517778933	1.02886148790745	-1.60855383488059	0.290294763859563	0.745640309984766	-0.284028893245873	0.41409661804836
ENSG00000025434	NR1H3	3	20.767	0.360749250834502	0	1	0	0	0	0	-1.30391214040844	-0.312341840227929	0.415447416454752	0.883547280954345	0.33634484352368	-0.290117992085276	0.576677885945045	0.395587451627028	0.252322614461393	-1.04347368728783	0.610450241700951
ENSG00000025708	TYMP	9	17.145	-0.863535773957574	0	0	0	0	0	0	0	0	0	0.271811811910776	0.498908059569785	-0.428731110118301	0.644929836021848	0.833920378952753	0.542459443285144	0.97460242866541	0.752636430078222
ENSG00000025770	NCAPH2	13	37.074	-0.243545866047715	1	0	0	0	0	0	0	0	0	1.63132692882366	0.91012449302839	-0.9197828205689	1.08844039635558	0.503177467488019	0.343519527040331	-0.916779381248662	0.44893264586109
ENSG00000025772	TOMM34	6	16.733	0.429999417729531	0	0	0	0	0	0	-0.735947044168098	-0.704850402883281	0.398715187733496	-0.697760003202771	0.437386972135805	-0.543862140461085	-1.60855383488059	0.422565016528603	0.595872369466067	-0.213433926100622	0.496952965844706
ENSG00000025796	SEC63	21	53.011	1.16594552069648	0	0	0	0	0	0	1.01971947114916	0.0163960379992576	1.2635667086973	-0.697760003202771	0.945408000346879	-1.02708675668415	0.853919627959539	0.539914120782849	0.559791249570341	-0.608914881357865	0.46748986510372
ENSG00000025800	KPNA6	3	34.619	2.09570207097109	0	0	0	0	0	0	-0.0981442023730378	0.353742958624247	1.16297471495637	1.80267287315722	0.912682382637975	-0.940171087332577	0.905599104801432	0.479096682469936	0.276617091887975	-1.2930357824366	0.49664569841869
ENSG00000026025	VIM	4	21.616	1.15088347893304	1	0	0	0	1	0	1.25462161096413	1.1142083704301	0.987760521499316	2.21096426757925	2.38597190742427	-0.814610890584325	0.818002496466554	0.906533276337528	0.67119112957027	0.543315394217264	0.851809366194027
ENSG00000026103	FAS	2	14.279	0.853086887081889	1	0	0	0	0	0	-0.279969288002802	-1.41302385345804	-3.78067772131743	-0.697760003202771	0.44103169037779	-0.693093958968768	0.860144503938271	0.709887654608763	0.64734883309438	-0.0236225168947242	0.703717565651648
ENSG00000026297	RNASET2	8	15.014	-0.281458636393788	0	0	0	0	0	0	1.15763637846852	0	-1.8772378746776	-0.697760003202771	1.22000239006603	-0.687858832955871	-1.60855383488059	0.604783492350842	0.635375066529766	0.0242375170121046	0.579570258479495
ENSG00000026508	CD44	18	40.216	-0.324896547222159	1	0	0	0	0	0	-1.17869572489866	-0.360807560393335	-1.31483809289692	-0.697760003202771	1.57807400120703	-0.682963575972929	0.97380275242565	0.997760697044548	0.200853670684439	0.568050644834677	0.637647264704013
ENSG00000026559	KCNG1	5	13.965	2.27667488372248	0	0	0	0	0	0	0	0	0	-0.697760003202771	-0.477865451215077	0.496034405687683	0.821392359591009	0.266634021989861	0.271020719876377	1.47331463112838	0.104967714938662
ENSG00000026652	AGPAT4	6	22.195	1.1422728703892	0	0	0	0	0	0	-1.21909466066444	-0.466985749966228	0.38899616474737	2.24305357242585	0.0770868133950447	-0.190841006957386	0.777004371473135	0.406915676428639	0.464267438942295	0.0995624050707002	0.378139733339414
ENSG00000026751	SLAMF7	5	14.853	0.052893902638952	0	0	0	0	0	0	0	0	0	-0.697760003202771	-0.0819524431460096	0.141498310617351	-1.60855383488059	-0.236593842657413	-0.554142388170318	0.186595298441544	-0.452487971706811
ENSG00000026950	BTN3A1	15	19.352	-0.728642763292325	0	0	0	0	0	0	0	0	0	-0.697760003202771	0.541459047238255	-0.751825643331068	-1.60855383488059	0.380411309078961	0.49456558621803	-1.19973096003691	0.275416238957231
ENSG00000027001	MIPEP	28	37.078	-0.816810176230645	0	0	0	0	0	0	0.0421840143246722	-1.06770559727953	0.461167548395082	-0.697760003202771	0.318823848601369	-0.9624580236896	0.761792745440506	0.259103857586275	0.574868025401162	-1.52801557337247	0.31094849508433
ENSG00000027075	PRKCH	9	40.468	0.741860003535626	0	0	0	0	0	0	0	0	0	-0.697760003202771	0.506186517986761	-0.527554636637286	1.00705970198145	0.930484567163295	0.49215110938697	0.972284819764453	0.471287082993217
ENSG00000027644	INSRR	45	60.699	-0.884573056195373	0	0	0	0	0	0	-0.680708122121919	0.201012169418793	0.113755866031882	-0.0860271817916154	-1.56991525227639	0.888764566473397	-0.320979662558432	0.301331309251983	0.466982844230325	1.62244792318189	0.155263249879958
ENSG00000027697	IFNGR1	6	16.921	-0.255137571640449	0	0	0	0	1	0	-0.316806285101292	-1.58042190008198	-1.56341213380597	1.13743757848656	1.44604078947104	-0.918407299409554	0.966594509763727	0.693772418352199	0.595219647342972	-0.504629165074366	0.550489628866157
ENSG00000027847	B4GALT7	8	12.999	-0.833248610723436	0	0	0	0	0	0	0.452784297724939	-0.861407433154423	0.856736682381796	0.722641833769719	0.763259912783603	-1.07256923399467	-1.60855383488059	0.409323597116731	0.396364758097607	-0.590914368726334	0.590561325778133
ENSG00000027869	SH2D2A	12	17.767	-0.808056057544404	0	0	0	0	0	0	0	0	0	-0.697760003202771	-0.502368496745527	0.302658637486369	-0.521928625278054	0.202530177488128	0.3451161669254	1.11642704926063	0.32222676602706
ENSG00000028116	VRK2	21	29.12	-0.978435212511552	0	0	0	0	0	0	0.782158392657893	-1.44267722171714	-2.0537051643721	1.13743757848656	0.833837905487575	-1.21000267811235	0.555490135790736	0.412363401523925	0.905160468463325	-0.204428711744361	0.420541833279507
ENSG00000028137	TNFRSF1B	4	19.21	-0.347779891746251	1	0	0	0	1	0	-0.677447281453168	-1.2564668231869	-2.64847438051864	-0.697760003202771	0.667443344060588	-0.483794163478417	0.846011814758681	0.557219025083362	0.0978257754164272	0.952727669223558	0.37311001563449
ENSG00000028203	VEZT	9	35.65	-0.547676473729225	0	0	0	0	0	0	2.18773630211999	0.80045660304354	0.151881127581983	1.74917304753013	0.568563894646267	-0.789367882624068	0.869318759726892	0.685976072030622	0.655127383747644	-0.478558197565635	0.638701029474316
ENSG00000028277	POU2F2	1	24.022	0.820444852874775	1	1	0	0	0	0	0	0	0	-0.0860271817916154	-0.250279144363928	0.0969632596943193	-1.60855383488059	0.477549211065573	0.24019752192464	1.30039518143869	0.390291921919129
ENSG00000028310	BRD9	9	30.113	-0.216526820147263	0	0	0	0	0	0	0	0	0	-0.0860271817916154	0.582418215192606	-0.997976447545616	0.855484174004917	0.488521610985629	0.311725885730819	-0.783551162543813	0.628511970709243
ENSG00000028528	SNX1	5	30.588	0.139489227199191	1	0	0	0	0	0	0.278678939294715	0.28518947286397	0.719763911006925	2.21096426757925	1.53463379011205	-1.10934536193177	1.06003494794128	0.785710740902362	0.793638993363259	-1.37773452699391	0.839229989247391
ENSG00000028839	TBPL1	2	9.0907	2.83511851010873	1	0	0	0	0	0	0.925369101655552	0.121936520727874	1.33184703178309	0.52570210944299	0.456302181566345	-0.456520291672748	0.75398378519166	0.600317721192509	0.63782585153767	0.221073995469336	0.572228863533701
ENSG00000029153	ARNTL2	20	33.089	-0.865675379716954	0	1	0	0	0	0	0	0	0	0.883547280954345	-0.455173786738625	0.0347257298374847	0.236595335993769	0.414531530104359	0.747396968786108	0.684463102706966	0.476477220634331
ENSG00000029363	BCLAF1	28	41.318	-1.00739164533437	0	0	0	0	0	0	2.0340913813766	-0.840044253870988	1.3937288990402	-0.697760003202771	1.23936770024332	-0.856899123097801	0.986716957217058	0.83383080007697	0.395681782150763	-0.677755931131096	0.649082380935935
ENSG00000029364	SLC39A9	2	13.027	1.09766730885677	0	0	0	0	0	0	0.580925037891337	0.410817721187456	0.775725794083828	2.57962943021875	0.978298289060691	-0.877776854605352	0.991320053964904	0.785834790333506	0.283759482929846	-0.917057989521027	0.809967969683706
ENSG00000029534	ANK1	9	92.786	0.757228635148728	0	0	1	1	0	0	1.34784654267295	-0.379938765721783	0.405981566351536	1.33437730281329	-0.270687370905643	1.15774203263751	0.236595335993769	0.324843934459944	0.548022151627115	1.65956636323938	0.364954427299279
ENSG00000029559	IBSP	17	17.463	-0.957221804189902	0	0	0	0	0	0	0	0	0	0.271811811910776	-1.85898971236054	1.3771845320992	-1.60855383488059	-2.68927009671142	-1.51340501702022	-0.309288625219829	-2.44113503466706
ENSG00000029639	TFB1M	15	16.482	-0.302508965008168	0	0	0	0	0	0	0.643311201668788	-1.25582911634262	0.395300197660394	-0.697760003202771	0.434576586985359	-1.03254354453339	0.92600514697539	0.34212315363139	0.662500151137321	-0.473237266456899	0.47287796482752
ENSG00000029725	RABEP1	8	54.232	0.863954518774345	1	0	0	0	0	0	0.848249582623427	0.950636564871865	0.865044051147107	2.48903627448431	0.996741441610493	-1.13168922898678	0.791704584359883	0.440033288118599	0.396260863467498	-0.674546957872647	0.481173376857031
ENSG00000029993	HMGB3	0	5.2851	2.07444952351969	0	0	0	0	0	0	0	0	0	0.883547280954345	0.155096957453907	-0.327209018467667	0	0	0	0	0
ENSG00000030066	NUP160	27	88.779	-0.399058674900153	1	0	0	0	0	0	0.163349000272005	-0.620035392593821	0.70373444469291	-0.697760003202771	0.541843279583043	-0.952208844732149	0.405241741316039	0.354620755420814	0.389329802490293	-1.11184123614885	0.435801794961123
ENSG00000030110	BAK1	9	11.447	-0.226787795328676	1	0	0	0	1	0	-1.67386930754185	-0.927091238115433	-1.00098669143729	0.722641833769719	0.48045392895299	-0.841820462626232	0.0656733479827366	0.302293993253304	0.643024834149572	-0.292542076964009	0.50766710604621
ENSG00000030304	MUSK	19	39.943	0.0924309468694312	0	0	0	0	0	0	-2.26602242686548	0.522097565514602	0.634421283481852	-0.697760003202771	-1.07165811684972	1.15703817401717	-0.167316826784828	-0.494521740898325	0.32855783506523	-0.645754684905864	-0.473076241783617
ENSG00000030419	IKZF2	2	22.012	0.586242823670536	0	1	0	0	0	0	0	0	0	-0.0860271817916154	-0.109551303568748	-0.0699399012425292	0.506304621185137	0.85506203235667	0.915796128419896	0.165331611467412	0.715920138282394
ENSG00000030582	GRN	8	29.896	-0.546750180991932	1	0	0	0	1	0	-1.07220064181847	-0.637572330811567	-0.728445625926103	2.6419546972228	1.65919093822517	-0.754909501224696	-1.60855383488059	0.336231125268748	0.676712838047078	0.224619813916984	0.389354503703129
ENSG00000031003	FAM13B	11	49.919	-0.110401069844398	0	0	0	0	0	0	0.678551658805752	0.602448627894085	1.21399010102105	-0.697760003202771	0.760449527633158	-1.06739770974826	0.546085684014656	0.548978620995494	0.308281529177495	-0.897494339600159	0.573494062895235
ENSG00000031081	ARHGAP31	5	54.809	0.282451421780148	0	0	0	0	0	0	0	0	0	-0.697760003202771	0.110668720329475	-0.694234369765511	0.683610520431748	0.582190243064659	0.564246455052035	0.452947076414208	0.543058929899251
ENSG00000031691	CENPQ	12	14.403	-0.934605910385733	1	0	0	0	0	0	-0.66715834351962	-1.04857439195109	-1.14917618182023	1.41849258457704	0.123622839382311	-0.953546389059037	0.405241741316039	0.449502856001219	0.351033057553756	-1.65777124041601	0.460489319470357
ENSG00000031698	SARS	2	29.61	2.06949842360698	0	0	0	0	0	0	-0.515684348593761	-0.304370504674408	0.726161471141188	-0.697760003202771	1.83160148036483	-1.22565237063068	0.778869151071822	0.314078874841468	0.324163290857945	0.221138845077635	0.304076382315465
ENSG00000031823	RANBP3	1	33.71	0.668298009180386	0	0	0	0	0	0	0.601599347152699	-0.855349218133748	0.314206900295089	1.74917304753013	1.24206830472383	-1.33425096888718	-1.60855383488059	0.592115115202241	0.22103569654195	-1.25889379642065	0.839243094888913
ENSG00000032219	ARID4A	4	65.882	0.648911093580157	1	0	0	0	0	0	1.62341581886813	2.517801134694	1.07381827578268	-0.697760003202771	0.631588977258415	-0.828630866643057	0.273571449159739	0.739544402481441	0.656654844151834	-1.02564583391677	0.652633240362545
ENSG00000032389	TSSC1	6	20.819	0.559908712540616	0	0	0	0	0	0	0.473560976381393	-1.33362935134498	0.426189941577688	-0.0860271817916154	0.566686645190305	-1.14055714870278	0.809411057970443	0.657999230149289	0.735876793815232	-1.25195524465449	0.612476020870929
ENSG00000032444	PNPLA6	33	68.794	1.47024573127354	0	0	0	0	0	0	0.494158917014378	0.129907856281389	0.207343891017968	-0.697760003202771	0.876981708773717	-1.09670773196482	0.912507465750853	0.538810269710378	0.70067688383577	-1.00260811459511	0.513326310988921
ENSG00000032742	IFT88	25	49.311	-0.691434497281658	1	0	0	0	0	0	0.647124166748826	-1.46818549548841	1.17628945977401	1.13743757848656	0.23436957921707	-0.466604882837187	0.203198184399827	0.340032160949621	0.593492104180024	-1.00283990716823	0.225036929065306
ENSG00000033011	ALG1	27	24.821	-0.280806317564709	0	0	0	0	0	0	-0.568611716862971	-0.687313464665535	-0.318755764064337	-0.697760003202771	0.660933350333188	-1.07289403160706	1.0059540372882	0.369121331569724	0.683026326629167	0.562608797516949	0.590715067154901
ENSG00000033030	ZCCHC8	5	32.533	0	1	0	0	0	0	0	0.954837020248842	-0.632151822635173	0.481763764765657	0	0.609259588992763	-0.860169168127568	0.599698472226524	0.508643616157677	0.343123841258841	-1.61954965030228	0.576080586661809
ENSG00000033050	ABCF2	11	38.098	0.746230539690455	0	0	0	0	0	0	-0.117901462479552	-0.473043964986903	1.01069730937914	-0.697760003202771	0.781461547859538	-0.952400756041578	0.844412945872483	0.499546510220826	0.455984313437958	-0.977560402777741	0.653947342122069
ENSG00000033100	CHPF2	28	32.007	-0.766881693052937	0	0	0	0	0	0	0.0718437420236318	-0.482928421073269	-1.05948247838647	-0.697760003202771	0.732060246386857	-0.944427570454594	1.23043871726253	0.499546510220826	0.455984313437958	-0.923989676049427	0.653443868964014
ENSG00000033122	LRRC7	6	75.203	0.923954804673033	1	0	0	0	0	0	0	0	0	0.722641833769719	-0.763218346588282	0.51331095209906	0.18909082701768	0.481754024789268	0.576563436591255	1.03495776659398	-0.00513182889850089
ENSG00000033170	FUT8	10	33.338	1.55785867320715	0	0	0	0	0	1	0.0254053666849456	0.558446855638656	0.789038888534058	-0.0860271817916154	0.454929923192105	-0.689046081397105	0.821392359591009	0.544379012178555	0.682113862440943	-0.725951679801596	0.575444921047229
ENSG00000033178	UBA6	26	64.303	0.020069219159696	0	0	0	0	1	0	0.232614107543051	-1.17069525263102	1.07618953876465	-0.697760003202771	0.643050079200078	-0.852238636225942	0.382811688754575	0.502499111088418	0.381176779614657	-1.50528519762148	0.393679060834089
ENSG00000033327	GAB2	4	30.077	-0.538602718816735	0	0	1	1	0	0	1.60550663582604	1.19583484649816	0.496967027127671	0.52570210944299	0.534037873950359	-0.526494040623772	1.03070276545446	0.599099007349975	0.740103271031368	0.123417108061082	0.622195446384506
ENSG00000033627	ATP6V0A1	7	48.982	1.98913274386445	0	0	0	0	0	0	-0.201130724058555	0.217592547370117	0.171852088238897	-0.0860271817916154	0.780747973504933	-0.622675158123783	-1.60855383488059	0.492569972848775	0.0953492304503625	-0.634424154202368	0.443482037174785
ENSG00000033800	PIAS1	0	31.759	1.78091909681072	1	0	0	0	0	0	0.737036469139904	3.28273049440983	0.97838444963818	-0.697760003202771	1.01926843508204	-1.11920905029045	0.842808209564385	0.544753092615535	0.684440222928072	-0.0851118355080501	0.499144663551506
ENSG00000033867	SLC4A7	12	57.206	0.547482038846661	0	0	0	0	0	0	1.84115086535938	0.102486461977279	0.900725310666616	0.271811811910776	0.20355414516511	-0.352229794105545	0.869318759726892	0.623089718768327	0.521765314417191	-0.884249404627523	0.514913218374507
ENSG00000034053	APBA2	6	30.842	1.14714569204242	0	0	0	0	0	1	0	0	0	0.271811811910776	-0.363561817674285	0.148237587379286	0.533223281646246	0.388619987960878	0.439319111714426	0.779757858126303	0.13417968562393
ENSG00000034152	MAP2K3	6	17.87	1.77289557521304	1	0	0	0	0	0	-0.349543637379456	-0.459652121256988	0.164850429945364	-0.697760003202771	0.852544531645231	-0.707894748624856	0.804173987552734	0.835260361785386	0.619225235210217	0.367106726792957	0.939248359760666
ENSG00000034239	EFCAB1	7	11.107	-0.850437211869668	0	0	0	0	0	0	-0.0315280708433958	-1.19014531138161	0.0244752855004242	-0.697760003202771	-0.414489070459123	0.525973466401009	-1.60855383488059	-0.205189287209677	0.196023379811981	0.699474286861514	-0.252431962851046
ENSG00000034510	TMSB10	2	1.4522	0.963544034409838	0	0	0	0	0	0	0.69631894303436	0.437601408647284	0.784056942152609	-0.0860271817916154	3.057379506706	-0.775847446764435	0.697276949968915	0.578855681759136	0.404163880488624	0.0630762470096453	0.457040233001299
ENSG00000034533	ASTE1	17	22.409	-0.35841921184853	0	0	0	0	0	0	0.0317723789858307	-0.315530374449337	-1.50631354276458	-0.697760003202771	0.332337849070896	-1.00177264615665	-0.136068525476727	0.406891364409003	0.315614354663074	-1.52896970129826	0.201521274895542
ENSG00000034677	RNF19A	10	35.882	1.28246270994657	0	0	0	0	0	0	1.94733130238764	0.504560627296856	1.04905930774738	-0.697760003202771	1.11891634918593	-1.22461541535565	0.962945335708957	0.777137220049913	0.590213843167369	-0.175788929022135	0.666867083563515
ENSG00000034693	PEX3	8	25.869	0.424122025079529	0	0	0	0	0	0	-0.0216466643745587	-0.883089465859999	1.02254747131815	0.271811811910776	0.62651711030722	-0.824571249091329	0.942951446290716	0.420564552367646	0.470422229554835	-1.24505832995848	0.378330704233305
ENSG00000034713	GABARAPL2	6	7.2879	1.76590271736532	0	0	0	0	0	0	0.119115667989555	0.847646909520376	-3.25793703043534	2.43999329675258	1.66983966320928	-1.1102165661895	0.814586149768081	0.478484785612479	0.583866252780019	0.3269107537107	0.621775166830025
ENSG00000034971	MYOC	19	22.246	-0.200649379847479	0	0	0	0	0	0	-2.67274750222152	-0.483247274495409	-1.1860159585788	-0.0860271817916154	-0.00815787681281678	0.946130000218432	-0.647729162816749	-0.553921324854175	0.697974011446999	0.465258574717289	-0.0227590663387062
ENSG00000035115	SH3YL1	14	19.68	-0.699549343515401	0	0	0	0	0	0	0	0	0	0.271811811910776	0.632170814809093	-0.403924898826559	0.870829262621588	0.579234667215092	0.433834889106219	-0.210084823384322	0.639441577136227
ENSG00000035141	FAM136A	5	5.5881	-0.644715422743019	0	0	0	0	0	0	-0.14936089315111	-0.827290116985356	1.15404002336418	1.49528274999791	0.781977517008253	-0.865110237035391	0.701739133107806	0.0664598318598489	0.197290294238709	-0.444636780166364	0.171992299953867
ENSG00000035403	VCL	14	55.222	1.52759107953788	1	0	0	0	0	0	0.654701673690832	1.5484867313859	1.16772854023847	1.01959145978009	1.05702200747416	-0.490845651959938	1.06682982621491	0.668480984890545	0.177943669614616	-0.856992760793905	0.525200737845145
ENSG00000035499	DEPDC1B	19	28.325	-0.143845456211279	0	0	0	0	0	0	0	0	0	-0.697760003202771	-0.611666131737088	0.696513024645043	0.387390685077872	0.38027999759317	1.19024445169181	0.226187956457023	0.307675978861294
ENSG00000035664	DAPK2	16	18.976	-0.582666855721023	0	0	0	0	0	0	0	0	0	-0.0860271817916154	-0.138796874040576	0.0992342227040324	0.939098644687117	0.305277509276486	0.306975838434697	0.768798653578638	0.336407610916581
ENSG00000035681	NSMAF	28	56.57	-0.397590957534725	0	0	0	0	0	0	0.653207531575909	-0.819318781431835	0.523753505258132	-0.697760003202771	0.731851663113972	-0.928954082012354	0.53647452452818	0.448702125852909	0.679844058157785	-0.710212264576258	0.405874274509266
ENSG00000035687	ADSS	6	26.11	1.14218154575313	0	0	0	0	0	0	0.65153438777818	0.1104577975308	1.00183803208838	-0.697760003202771	1.15365095315472	-1.15533289535525	0.573713195584485	0.63428042076072	0.543813309707351	-0.966940782470393	0.615616603253314
ENSG00000035720	STAP1	10	16.605	-0.715785559171177	1	0	0	0	0	0	-3.15741716512092	-0.25494822424258	-0.220147528904571	0.271811811910776	-0.519340588318142	0.668705298040736	-1.60855383488059	-0.635919532199016	-0.248653197198334	-0.400434716328854	-1.13957263468136
ENSG00000035862	TIMP2	1	9.5008	1.61829601272132	0	0	0	0	1	0	0	0	0	-0.0860271817916154	1.63937552730113	-0.370761526762211	1.07066572934867	0.671965852162634	0.326428114075224	0.532651857924394	0.867590324964141
ENSG00000035928	RFC1	11	59.643	0.049567076610649	1	0	0	0	0	0	-0.0441068332173914	-0.865871381064395	0.240920096308419	-0.697760003202771	1.00296600559605	-1.14628094065919	0.5199710507223	0.333938719180224	0.425138336243517	-0.385098557694394	0.28924206927154
ENSG00000036054	TBC1D23	15	38.453	0.321858002244811	0	0	0	0	1	1	0.285177178800243	-0.857581192088733	1.26039470501404	0.271811811910776	0.897840036062183	-1.22725377360515	1.07729864324062	0.485026452543374	0.504947368873853	-1.36817675790159	0.508237542697427
ENSG00000036257	CUL3	4	40.119	2.66914903042616	1	0	0	0	0	1	2.17997729946164	1.10783130198729	1.34059757743629	1.74917304753013	0.888300095844459	-0.698736734463424	0.526647365949528	0.764551789108419	0.596640986244962	-0.924753287902327	0.539942500776443
ENSG00000036448	MYOM2	114	89.751	-1.1046849986915	0	0	0	0	0	0	0	0	0	-0.697760003202771	-0.474319535576038	1.66251463577389	-0.757626487664014	-0.215189146115782	-0.138029047166947	1.24152449335581	-0.130028626265522
ENSG00000036473	OTC	2	15.524	1.29303027497765	1	0	0	0	0	0	0	0	0	-0.697760003202771	-0.716473737328131	1.649146329669	0	0	0	0	0
ENSG00000036530	CYP46A1	3	26.064	0.9317695842454	0	0	0	0	0	0	0	0	0	-0.697760003202771	-0.549255820876599	0.550379388500592	1.08935618758707	0.290580773693203	0.459717212021861	0.996814033536346	0.336722439566583
ENSG00000036549	ZZZ3	3	43.77	0.249307102074643	1	1	0	0	0	0	2.01767088663869	0.304320678192419	1.15876333160991	1.01959145978009	0.748252895202902	-1.21242524371507	0.652447903488223	0.377611991534504	0.585531480222241	-1.04541845018768	0.595296393141456
ENSG00000036565	SLC18A1	29	24.794	-1.05392154741258	0	0	0	0	0	0	0	0	0	2.93026421612513	-1.4834552900523	1.51679932752238	-1.60855383488059	-1.35671803661215	-0.311305378691778	1.04522374079962	-1.33120505259581
ENSG00000036672	USP2	12	35.005	0.117075552232036	1	0	0	0	0	0	0	0	0	3.33048033168724	0.0168282036653667	0.294262622543593	0.82307748750761	0.643803547521222	0.571334683224368	1.12717558792608	0.94133191629624
ENSG00000036828	CASR	10	37.579	1.29134729239863	0	0	0	0	0	0	-0.136256442878408	-1.21437817146431	0.603743378079735	-0.697760003202771	-0.675503591306787	1.75333496275231	-0.0930216509540504	-0.281013207290885	-0.171534189735404	1.25769082329763	-0.593903923968629
ENSG00000037042	TUBG2	12	24.217	1.28735510116466	0	0	0	0	0	0	-0.60082312139378	0.773354062161571	1.14270068686659	-0.697760003202771	0.628284579093242	-0.588593413898965	-1.60855383488059	0.00386375891522941	0.301865457519625	0.330581836894919	0.0974913353757789
ENSG00000037241	RPL26L1	5	6.4369	-0.158587861748465	0	0	1	1	0	0	0.225708297227045	-1.07248839861165	1.06817566673257	-0.697760003202771	0.855234158058743	-0.744367064420745	1.04307972806918	0.387545570472937	0.355754892180667	-0.230799701818552	0.59648135772424
ENSG00000037280	FLT4	5	71.404	1.48288114699281	1	0	0	0	0	0	0	0	0	-0.697760003202771	-0.171291952342606	0.166219591396007	-1.60855383488059	0.141389262812013	-0.182213357635026	1.2701192582768	-0.560434045666571
ENSG00000037474	NSUN2	14	41.193	-0.411896309456428	0	0	0	0	0	1	1.34349053398047	-0.539684330214334	0.210726906989012	-0.697760003202771	0.932882025906806	-1.10946862407833	0.644929836021848	0.593787814237954	0.433111304317872	-0.800384387949066	0.6333417281046
ENSG00000037637	FBXO42	4	33.359	0.916727112046838	0	0	0	0	0	0	0.632458716423014	0.0957905401123218	0.810571032600869	-0.697760003202771	0.873874915814436	-1.14401879400022	0.881259164442754	0.461620381342916	0.364701899179567	-0.910496640400956	0.431051398334389
ENSG00000037749	MFAP3	6	10.282	0.00534638318738271	0	0	0	0	0	0	0.0249629917434029	-1.45288053122565	-0.348989744578915	-0.0860271817916154	0.228441423040348	-0.870399758692941	0.585453233666119	0.41740275286656	0.253753010692568	-1.74509435008048	0.475311708044946
ENSG00000037757	MRI1	7	11.932	-0.969850696720872	0	0	0	0	0	0	0.253582648827837	0.405078359588918	-0.452674007642556	0.52570210944299	0.838130329682201	-1.25407585840794	-1.60855383488059	0.307055104467031	0.269169878042779	-0.800957643713856	0.311716208353655
ENSG00000037897	METTL1	6	11.572	-0.638896738787634	0	0	0	0	0	0	-0.0764218369516992	0.878894544890176	0.982440796205091	-0.0860271817916154	0.294474496008833	-0.715240009482278	0.786249750801765	0.413367732552495	0.354272460382514	-0.530477688294942	0.425822366916929
ENSG00000037965	HOXC8	3	10.57	0.694821292770738	1	1	0	0	0	0	-1.36824462342861	3.94498905219632	-0.696861998852352	3.33048033168724	-1.15639781597586	1.12269658374824	-1.60855383488059	0.974282161582862	-0.029638038055315	2.44948475735483	1.26851545122388
ENSG00000038002	AGA	11	17.442	-0.772491634983016	0	0	0	0	0	0	-0.0567202803200741	-1.31609241312723	-0.35204401283616	-0.0860271817916154	0.605889322425627	-1.13568403191679	0.230116844860941	0.279094981863229	0.611761874420974	-2.02157254662635	0.365077016565596
ENSG00000038210	PI4K2B	14	22.571	-0.163962968900076	0	0	0	0	0	0	0	0	0	-0.697760003202771	0.212204861956327	-0.325530952430285	0.917956634745312	0.540084037887572	0.644443058323003	-0.320358420765728	0.413472695463671
ENSG00000038219	BOD1L1	16	95.716	-0.451420307310325	1	0	0	0	0	0	0.81394903637857	-0.598034506466104	-3.16552445215063	-0.697760003202771	0.848306997785574	-0.969899867176761	-0.601656046782276	0.439255638748935	0.33397025452185	0.120087012810532	0.369728847924279
ENSG00000038274	MAT2B	5	15.517	0.780490324593685	1	0	0	0	0	0	1.18374581712048	-1.05048751248393	0.899698478409558	0.722641833769719	1.55839032708691	-0.993658256799198	0.0656733479827366	0.884985921557488	0.906080691032106	-1.3726885495505	0.840672589859014
ENSG00000038295	TLL1	14	59.099	0.446470468163776	0	0	0	0	0	0	0.900430016369973	2.27961762835481	0.541234054429246	-0.697760003202771	-0.767411968179963	0.538470705857949	0.0842842482925622	0.28027289167397	0.462365429383453	1.09113996066694	0.0334634960516071
ENSG00000038358	EDC4	17	70.811	1.73356727300787	1	0	0	0	0	0	-1.00179352450199	1.06701806395327	0.853036237102883	-0.697760003202771	0.691408464308336	-1.07378800328901	-1.60855383488059	0.46291882972922	0.19889477702525	-1.58086881999524	0.672779766416382
ENSG00000038382	TRIO	14	157.79	1.46663188496045	0	0	1	1	1	0	2.54411550367678	0.539634503732344	0.823105814168562	-0.697760003202771	0.67932161254802	-0.95566632154992	1.11424933921032	0.789826314627053	0.536583553377072	0.723877279444052	0.964399751698919
ENSG00000038427	VCAN	13	103.98	-0.334635667340309	0	0	0	0	1	0	0	0	0	-0.0860271817916154	0.622729677194314	-0.463041026025114	0.561649253851569	0.697348710176859	0.848347157324981	1.08236296930493	0.597768006128324
ENSG00000038532	CLEC16A	11	47.474	0.903961232561761	0	0	0	0	0	0	0.577949851221583	-0.312979547072211	0.374529133097111	-0.697760003202771	0.40996376078497	-0.723202964180471	1.01036002069006	0.968510545853202	0.769068702860588	-0.727966539332396	0.975013265420515
ENSG00000038945	MSR1	27	21.723	-0.69772937398227	0	0	0	0	0	0	-1.38018881970174	-1.21405931804217	-0.972597028835255	1.01959145978009	-0.0445391908306985	0.182972562266017	-1.60855383488059	-1.14693029207296	-0.18380173260789	-0.347951222286878	-0.89332413244618
ENSG00000039068	CDH1	9	36.519	0.46904069964991	1	0	0	0	1	0	0	0	0	-0.697760003202771	0.974609658550731	0.0921768200831749	0.690497121863178	0.00345763039016512	0.072103458967013	0.981372077811676	-0.0746414608874616
ENSG00000039123	SKIV2L2	12	59.34	0.857229111646541	0	0	0	0	0	0	0.0365447659557424	-0.797955602148399	1.13633729776934	-0.697760003202771	1.14448426721479	-0.920673066519463	0.90837555954581	0.712267623197737	0.417145396116582	-1.2253904175843	0.667299634415566
ENSG00000039139	DNAH5	141	233.47	-0.505458399111231	0	0	0	0	1	0	-2.05442465113713	-0.783607198152063	0.546403739099479	-0.697760003202771	-1.75319517854674	1.46502601106963	-1.60855383488059	-1.46567163899057	-0.634670398095165	0.397483345615988	-2.06362223713096
ENSG00000039319	ZFYVE16	31	60.716	-0.30261333602082	0	0	0	0	0	0	0.98741823086348	-1.04506700430754	0.816302233923291	-0.697760003202771	0.498249375550149	-0.772712861041859	0.909757204149267	0.419980809593993	0.555764544522721	-0.844338581439227	0.425285925760631
ENSG00000039523	FAM65A	11	57.871	0.0728026733024436	0	0	0	0	0	0	0	0	0	-0.697760003202771	0.869813031026681	-1.06457092325708	0.789893856500532	0.603556754409064	0.576563436591255	0.883578524839771	0.847148235020384
ENSG00000039537	C6	40	52.453	-0.438041248125914	0	0	0	0	0	1	0	0	0	-0.697760003202771	-0.577886619596767	1.60115846743428	-1.60855383488059	-0.89818346547489	-1.95608458778158	0.208428647777199	-1.21717182233211
ENSG00000039560	RAI14	8	49.463	-0.430135143917477	0	0	0	0	0	0	0	0	0	-0.697760003202771	0.153285576399908	-0.147580206260535	0.841197562611974	0.53398792671423	0.614716613716637	0.523541573144167	0.56668370340095
ENSG00000039600	SOX30	2	27.335	-0.484571150204121	0	1	0	0	0	0	0.637104637723796	0.436007141536581	0.726211211676409	-0.0860271817916154	-1.67909871537122	2.10143759810094	0.33417381373616	0.130645637221919	0.140367252093077	0.795790442639808	-0.0210990362600003
ENSG00000039650	PNKP	23	26.941	-0.889106672057472	1	0	0	0	0	0	0.358417071077984	-0.512581789332365	-0.579285091129224	2.5354933978926	0.802089335741132	-1.15609723392885	0.739973291283872	0.842913049315719	0.599685112925383	-1.19889477921573	0.899001463066681
ENSG00000039987	BEST2	21	23.159	-0.468850266423316	0	0	0	0	0	0	0	0	0	1.80267287315722	-1.09804938990313	1.0259777982182	-1.60855383488059	-0.299102924785079	-0.405104678084828	0.925886274721772	-0.263674277158909
ENSG00000040199	PHLPP2	21	57.723	-0.186670187340316	1	0	0	0	1	0	1.25233546910747	0.0103378229785816	0.79182003623327	-0.697760003202771	-0.0467238261624901	-0.474356263387401	0.422392572979909	0.350726182394213	0.322898756625664	-0.102646056671323	0.436331830264477
ENSG00000040275	SPDL1	29	36.27	-0.901513776186555	0	0	0	0	0	0	0.178853503462929	-1.31928094734864	0.329302506150007	-0.697760003202771	0.0460737741371945	-0.56488966466254	0.618892970852264	0.311856824166793	0.617921746166108	0.839097335056016	0.539199519080999
ENSG00000040341	STAU2	4	28.741	0.277852574035141	0	0	0	0	0	0	1.84109277085946	0.783238518247934	1.1327708561373	-0.697760003202771	0.855332960661689	-0.827209856273965	0.807672327436317	0.445028913150773	0.65445483764174	-0.345775467411362	0.379657713004531
ENSG00000040487	PQLC2	9	15.649	0.0236895886610845	0	0	0	0	0	0	-0.0259025756782292	-1.02625465240123	-0.762221728178966	1.41849258457704	0.497985901942295	-1.01258154180618	0.924673973487104	0.53011413020099	0.426999407592973	-0.782614780713235	0.64699166556617
ENSG00000040531	CTNS	9	19.659	-0.90395344860731	0	0	0	0	1	0	0.442876916104376	-0.990861922543597	0.63605409799503	-0.0860271817916154	0.486502843866645	-0.697382150143136	0.967804165177455	0.466944896444136	0.46263937024224	-1.29559653285934	0.522790398079896
ENSG00000040608	RTN4R	0	9.973	0.690581220381725	1	0	0	0	1	0	-0.277179398274192	-0.318718908670745	-0.887012892348366	0.52570210944299	-0.827912095383508	0.493944472413844	0.669503163049601	0.102872098575385	-0.0585028509250977	0.768641332230486	0.0722807486802494
ENSG00000040633	PHF23	0	17.834	1.12873073149752	0	0	0	0	0	0	0.755439211482551	3.24925088508504	-0.658988516256536	-0.697760003202771	0.855805017542428	-1.1429158426325	0.924673973487104	1.07984261754436	0.582256882866671	-0.876561152478985	1.05727405172078
ENSG00000040731	CDH10	8	34.481	1.47657322391561	0	0	0	0	0	0	-1.17204856556938	1.89954434916294	0.647511877977659	-0.697760003202771	-0.776282246311058	0.808402709797216	-0.647729162816749	-0.125535117614854	-0.315095782195989	0.160067288369541	-0.318768143284155
ENSG00000040933	INPP4A	7	52.821	1.34485700594798	0	0	0	0	0	0	0.812319249195866	-0.594527118822556	0.718954063309293	-0.697760003202771	0.309558360058492	-0.83822931639218	0.767559292563364	0.557445008109018	0.417347975510631	0.00613525098789192	0.475877216427017
ENSG00000041353	RAB27B	4	10.681	-0.378327982512022	0	0	0	0	0	0	0	0	0	1.13743757848656	-0.269611520340238	0.161083331793728	0.409592923019329	0.123053579093106	0.0317879196234089	0.267326592565717	-0.10379781187309
ENSG00000041357	PSMA4	3	15.861	2.38574911513278	1	0	1	1	0	0	-0.539295491664017	-0.999470964941399	1.04811795773172	1.01959145978009	1.65433863261385	-1.19907514123283	0.878304490004343	0.430234872974219	0.551090935918291	-0.872926908750342	0.513735509602723
ENSG00000041515	MYO16	16	89.495	-0.219749275162913	0	0	0	0	1	0	0	0	0	-0.697760003202771	-1.3098547254505	0.4315212625975	-1.60855383488059	-1.29496467715045	-0.809226717553774	0.510738495745963	-1.80924868107595
ENSG00000041802	LSG1	24	37.739	-0.716757514226505	0	0	0	0	0	0	-0.332805585345382	-1.40313939737168	0.442742690162304	-0.697760003202771	0.967353156267744	-1.33337178591993	1.11077876422163	0.339422296057896	0.56890647749995	0.486116461947167	0.339011860338539
ENSG00000041880	PARP3	23	26.234	-0.768923450987954	0	0	0	0	0	0	-1.08341296787118	-0.635659210278722	-0.00314609578170434	-0.0860271817916154	0.493188486665948	-0.855157218733597	0.800647434946146	0.465051742884101	0.55934074824888	-0.0693022378464716	0.703551714734301
ENSG00000041982	TNC	30	91.351	-0.658642429743856	1	0	0	0	0	0	0	0	0	-0.697760003202771	0.626045053426481	0.0155219506030513	0.729683636466223	0.382339007191057	0.0434148813952075	1.09468253106761	0.30563690094636
ENSG00000041988	THAP3	4	6.675	-0.369678234838434	0	0	0	0	0	0	0.305991348760496	-0.403533918960204	-2.00136757081725	0.271811811910776	0.761701027270465	-1.17193121038419	0.737934638858557	0.378625798897853	0.120698943752779	-1.18493867707008	0.544597760845648
ENSG00000042062	FAM65C	35	44.364	-0.856758181323443	0	0	0	0	0	0	0	0	0	1.01959145978009	-0.235678315262002	-0.353259506954752	-1.60855383488059	0.200490248723296	0.492402122006802	0.875519497268977	0.337162352557151
ENSG00000042088	TDP1	30	36.771	-0.681330078619224	1	0	0	0	0	0	0.797874740434689	-1.28293165722459	0.714120960827846	-0.697760003202771	0.18463893573457	-0.744961504434566	1.12618392429292	0.611153725488898	0.761593493288229	-1.08202543542624	0.627641009435593
ENSG00000042286	AIFM2	10	15.655	-0.783704995654885	0	0	0	0	0	0	-0.563957888982142	-1.46818549548841	0.408895034955755	0.52570210944299	-0.0176648828295595	-0.289977722359767	0.765645547044105	0.197502787736791	0.252658362371081	0.373915310130352	0.426221869964213
ENSG00000042304	C2orf83	6	2.6909	-0.919322080220412	0	0	0	0	0	0	0	0	0	-0.0860271817916154	-1.98104605681245	2.15902721978608	-1.60855383488059	-4.63286125961513	-1.4466532061153	0.212963455585586	-3.08603079805071
ENSG00000042317	SPATA7	22	27.333	-0.936934688605545	1	0	0	0	0	0	-0.930835540918192	-0.644587106098666	-1.52225315571118	-0.697760003202771	-0.0497757287868025	-0.215315059171073	0.54924302735721	0.247275894217196	0.439924659708917	0.108484417409889	0.263215231325043
ENSG00000042429	MED17	20	37.342	0.190311387172737	1	0	0	1	0	0	0.500350675278422	-0.224338295717063	1.07340159279439	-0.697760003202771	0.184990233878376	-1.01198662786719	0.669503163049601	0.58185520780776	0.286120940080643	-1.04028495034783	0.544344343455689
ENSG00000042445	RETSAT	24	30.451	-0.887006205427837	0	0	0	0	0	0	-1.06633590617504	-1.19524696613586	-0.891450278075498	-0.697760003202771	0.667103023983776	-0.407806679688339	0.349341466702917	0.477260470287105	0.461227601080246	-1.6339679259489	0.566356108567078
ENSG00000042493	CAPG	20	19.934	-0.806164332940075	1	0	0	0	0	0	0	0	0	-0.697760003202771	1.1710511893401	-0.537776003252107	0.927332280477229	0.397198885827226	0.516188810676157	0.193441931364879	0.659392813789965
ENSG00000042753	AP2S1	1	9.4415	4.2847862135359	0	0	1	1	0	0	-0.918992366397673	-0.780737517352796	0.0982304861968511	-0.0860271817916154	1.60707805420499	-1.0794981888306	1.03279007325153	0.238418645179605	0.470028719034127	-0.463747165802072	0.468000956684877
ENSG00000042781	USH2A	178	235.31	-0.737729564581396	1	0	0	0	0	0	0	0	0	-0.697760003202771	-1.57956497316406	1.92409608938959	-1.60855383488059	-2.26251427402475	-0.559755623752402	-0.471472423136764	-1.82619408404699
ENSG00000042813	ZPBP	9	19.678	-0.0789853950359523	0	0	0	0	0	0	-0.605438818913408	-1.35499253062841	-0.382720438077704	-0.697760003202771	-1.32372551309733	2.14083127131499	-0.0930216509540504	-0.399973998280478	-0.629554789234865	0.54547022520169	-0.608029747144218
ENSG00000042832	TG	110	143.87	-0.716646620025562	0	0	0	0	0	0	0	0	0	-0.697760003202771	0.784941595096614	1.93364019183542	-1.60855383488059	-1.21082646002029	-0.470230067384312	0.835902728364575	-0.743739095245461
ENSG00000042980	ADAM28	39	43.831	-1.12899039826299	0	0	0	0	0	0	0	0	0	-0.0860271817916154	0.208406450776427	0.269661372902919	-0.825035062063364	-0.542528711796286	-0.448441145072685	0.0402162808356957	-0.708372504698409
ENSG00000043039	BARX2	3	11.289	-0.694043772597974	0	1	0	0	0	0	2.36091543963127	-0.334342726355646	-0.237094973415161	0.271811811910776	-0.339091706344816	1.01108244194062	0.782575022007115	0.458645531310043	0.527861274238037	1.61795714616355	-0.195895679458188
ENSG00000043093	DCUN1D1	1	17.197	1.7021711677643	0	0	0	0	0	0	0.763620624278105	0.636247090641017	1.42245815279863	1.56592158277905	0.085243517171534	-0.0950824448453814	0.585453233666119	0.465488131859609	0.644486995291588	-1.00082362618287	0.399724507077578
ENSG00000043143	JADE2	2	36.154	1.15196632818931	1	0	0	0	0	0	1.42350754991625	6.82774284177148	0.860531590903496	1.24138362702432	0.709083152168562	-1.07363029340876	0.913876137144264	0.790670650312782	1.01178524687972	0.29514475892626	0.915812914413781
ENSG00000043355	ZIC2	0	11.202	2.03184658079254	0	1	0	0	1	0	0	0	0	-0.697760003202771	-0.97051718563465	1.09706445336772	0.710529180892862	0.894326850122103	0.806688568757587	1.88899098319217	0.694289270236729
ENSG00000043462	LCP2	6	34.711	0.6061711638989	1	0	0	0	0	0	0	0	0	1.33437730281329	0.376370875783546	-0.108652463514091	-0.0295349876255691	0.493067326896238	0.132760501775234	0.916618968616563	0.290108923079347
ENSG00000043514	TRIT1	19	24.363	-0.538478778239211	0	0	0	0	0	0	-0.110480849084856	-0.892973921946365	0.642702540219226	-0.697760003202771	0.668574084960963	-1.12945805705184	0.812867915128277	0.306045956438147	0.360062195473326	0.427566470362526	0.311085113427006
ENSG00000043591	ADRB1	9	10.07	0.337233157046204	1	0	0	0	0	0	0	0	0	-0.697760003202771	-0.583924556443428	0.528997201530872	0.632105158723832	0.522504214901402	0.372392459195107	1.28818816110001	0.0375101968594012
ENSG00000044012	GUCA2B	1	4.844	-0.554525821434554	0	0	0	0	0	0	-2.37294983365082	-1.10788112846928	-2.32934982476836	0.271811811910776	-0.825255403170977	1.74571113961166	-1.60855383488059	-1.19084120564254	-0.40620399802471	1.14216078771338	-1.16305909017112
ENSG00000044090	CUL7	47	82.047	0.0742638674795806	1	0	0	0	0	0	-0.971506329768232	1.73469712991614	-0.507911033969006	-0.697760003202771	0.315684121441105	-0.736827601877403	0.804173987552734	0.438519169922161	0.224059246894957	-1.47448087807488	0.644593988311788
ENSG00000044115	CTNNA1	8	46.085	1.82181948739397	1	0	0	1	0	0	1.06852811874089	-0.56933769847343	1.03522297147389	-0.697760003202771	1.74022005070736	-1.15868883775702	0.946770598542357	0.640907614251559	0.110350112247648	0.278739880243952	0.556873256403339
ENSG00000044446	PHKA2	11	48.789	1.35387857535414	0	0	0	0	0	0	0	0	0	0.52570210944299	0.123622839382311	-0.700003249553103	0	0	0	0	0
ENSG00000044459	CNTLN	75	76.551	-0.877391025887213	0	0	0	0	0	0	0.378718786605826	0.320582202721603	0.505594358195634	0.271811811910776	-0.0846640256935103	-0.590644497035596	0.706156242919349	0.148910131631435	0.457143182883127	0.0871950041636149	0.0484047726696919
ENSG00000044524	EPHA3	18	50.613	0.183279390195266	0	0	1	1	0	0	0	0	0	-0.697760003202771	-0.347094717183391	0.144412444792235	-0.136068525476727	0.0506367442210562	0.252039773285311	0.845088426171723	-0.339327038604354
ENSG00000044574	HSPA5	4	22.471	2.51582148965114	1	0	0	0	1	0	0.824524584827202	0.770803234784443	0.969348767957456	-0.697760003202771	1.91492500884875	-0.78520697976458	0.90280490901183	0.853838041021843	0.187119171653435	-1.02157073234841	0.818764811173095
ENSG00000046604	DSG2	22	39.749	-0.669620955637256	0	0	0	1	0	0	1.11008226008024	-1.18121741556167	-0.387794629536291	-0.697760003202771	0.24026480119281	0.196605846748941	0.671886221553355	0.231966758603991	0.337468570680423	0.872795232699198	0.105759300424835
ENSG00000046647	GEMIN8	0	9.1451	0.00509197884404182	1	0	0	0	0	0	0	0	0	-0.697760003202771	0.73592452596872	-1.14433113332778	0	0	0	0	0
ENSG00000046651	OFD1	7	40.891	-0.273617764068258	1	0	0	0	0	0	0	0	0	-0.697760003202771	0.612256601282105	-1.01819807629165	0	0	0	0	0
ENSG00000046653	GPM6B	3	13.09	1.25378025103196	0	0	0	0	0	0	0	0	0	0.271811811910776	0.929215351530833	0.322443354350312	0	0	0	0	0
ENSG00000046889	PREX2	41	87.042	0.0837355368778079	0	0	0	0	0	0	0	0	0	-0.697760003202771	-0.0828526446395118	-0.538739027894404	0.529947684658143	0.252656202862246	-0.0397017287513715	0.847901417040413	0.195618149888524
ENSG00000047056	WDR37	6	28.721	1.35576377677018	0	0	0	0	0	0	0	0	0	-0.0860271817916154	0.576753532623738	-0.940263862191094	0.313095509247094	0.701128918330646	0.302181626769866	-1.01558803523225	0.69763712617996
ENSG00000047188	YTHDC2	5	80.136	0.00258707454037844	0	0	0	0	0	0	-0.0871698824669928	-0.713459445281082	1.16768672905402	-0.697760003202771	0.674019206189952	-1.00572222777533	0.826428386304562	0.373688058661233	0.590788480689096	1.02460107916509	0.411263369972984
ENSG00000047230	CTPS2	4	23.229	2.12727430229851	0	0	0	0	0	0	0	0	0	-0.0860271817916154	0.31301645116158	-0.985154807995275	0	0	0	0	0
ENSG00000047249	ATP6V1H	12	30.835	0.54994780402058	0	0	0	0	0	0	0.29352157549335	-0.646500226631511	0.743482200596188	0.883547280954345	0.890616467980178	-0.992702077911263	0.608028060323663	0.503954280771124	0.758174873851092	-0.0597377538260341	0.580599355057378
ENSG00000047315	POLR2B	14	63.535	3.12427840066288	1	0	0	1	0	0	1.86646746018015	0.3658593886656	1.16956888287986	-0.697760003202771	1.33379005445811	-1.14379950998062	0.18909082701768	0.881989074536336	0.701015402666488	-0.999900853165916	0.802376256814263
ENSG00000047346	FAM214A	11	49.465	0.408068458695894	0	0	0	0	0	0	0.931080032601356	1.57176303120218	0.972901048045337	-0.697760003202771	0.64850617849606	-0.775998499901065	0.695028666593654	0.574660673312294	0.783466241387861	0.164080841888241	0.648074305454466
ENSG00000047365	ARAP2	38	88.717	-0.914044820893163	0	0	0	0	0	0	0	0	0	-0.697760003202771	0.228957392189063	-0.541698095824579	-0.167316826784828	0.520107964417595	0.339442790013389	0.364536123887267	0.213029015257232
ENSG00000047410	TPR	9	141.15	0.775969755108168	0	0	0	0	0	0	0.982918825107237	-0.0878690310407926	0.909612939131947	-0.697760003202771	1.04716370331361	-1.06082406500178	0.400846828410833	0.575641920048355	0.316661267852568	-1.16069220155377	0.555855974345371
ENSG00000047457	CP	25	54.056	-0.435647238023194	1	0	0	0	0	0	-2.59131332819018	-0.687632318087676	-0.351203889165678	-0.697760003202771	0.00939605231047665	0.914025028560033	0.53647452452818	-0.0659718929435361	0.53788459729247	-0.342529597433805	-0.0875896347895726
ENSG00000047578	KIAA0556	57	78.324	-0.909028489097545	0	0	0	0	0	0	-0.234592471028545	-0.380257619143923	-1.06624188097507	-0.697760003202771	0.210305656366377	-0.587875197744005	0.904204238696202	0.458039634390194	0.137263878220523	-1.45124071181866	0.584066073280051
ENSG00000047579	DTNBP1	11	18.511	-0.717533773633109	1	0	0	0	0	0	1.38586077801055	-1.20417486195581	0.709633317796559	0.883547280954345	0.469882050437836	-0.367000575628313	0.542905377973371	0.254060278853219	0.287239843508763	0.59464879289266	0.0639173852083121
ENSG00000047597	XK	0	9.648	0.967536225643802	0	0	0	0	0	0	0	0	0	-0.697760003202771	-0.549947439097217	0.123583769952166	0	0	0	0	0
ENSG00000047617	ANO2	42	56.545	0	0	0	0	0	0	0	0	0	0	0	-0.860374239484557	0.703843894962497	0.127615724291742	-0.134405107047734	-0.240868818023613	1.27453415751126	-0.446453853049077
ENSG00000047621	C12orf4	14	32.669	0.270461801701676	0	0	0	0	0	0	-0.00633817068475967	-1.15762226232325	0.955874707477291	-0.697760003202771	0.4959878937494	-1.02555347910053	0.50282021905843	0.381713975909548	0.767868514237141	-1.43746739912835	0.534044192507336
ENSG00000047634	SCML1	0	10.252	2.06965498012596	0	0	0	0	0	0	0	0	0	0.883547280954345	0.164318533728807	-0.604739913614491	0	0	0	0	0
ENSG00000047644	WWC3	3	42.012	0.400390666077634	0	0	0	0	0	0	0	0	0	-0.697760003202771	0.448694381139552	-0.539221773679653	0	0	0	0	0
ENSG00000047648	ARHGAP6	2	27.668	0.353084504592824	0	0	0	0	0	0	0	0	0	-0.697760003202771	-0.0502148514665596	0.106326228393815	0	0	0	0	0
ENSG00000047662	FAM184B	34	53.833	-0.8616049102235	0	0	0	0	0	0	0.0927218100132336	-0.108594503479943	-1.20294669950297	-0.697760003202771	-1.48749960993287	0.709001606928821	-0.136068525476727	0.0744257509892074	0.00388369369331134	0.910721072668045	-0.227330067556016
ENSG00000047849	MAP4	8	41.418	-0.443599004549668	0	0	0	0	0	0	0.567330717853587	0.794398388022863	-0.0747921009391849	-0.697760003202771	1.52081240376669	-0.547130346961692	0.89000525905125	0.522796566728514	0.522109411214774	-0.938994070575548	0.678595067618851
ENSG00000047932	GOPC	9	22.316	0.887431473432899	1	0	0	0	0	0	-0.0563763065794082	0.291247687884646	0.787045429698506	1.80267287315722	0.939205392495309	-1.22048864290641	0.733828597862358	0.586557339301749	0.74908216906186	-0.0204212585496052	0.417788781806391
ENSG00000047936	ROS1	113	118.35	-1.06073827917645	0	0	0	0	0	0	-2.23751364529037	-0.229758803893457	-0.229462486412055	-0.697760003202771	-1.3722386889502	1.61682725205217	-1.60855383488059	-1.19041776115464	-1.18013890675817	0.28435216525447	-1.05560316257956
ENSG00000048028	USP28	32	66.652	0.0187450119366657	0	0	0	0	0	0	1.32188663709018	-0.642355132143678	0.592677309180802	-0.697760003202771	0.0790409093199643	-0.345848386085638	1.02649802004658	0.550268248300299	0.680117606413917	-0.644916016305532	0.547299408537155
ENSG00000048052	HDAC9	9	63.225	1.01546861320453	0	0	0	0	0	0	0	0	0	-0.697760003202771	0.328155205546208	-0.790917463002456	0.695028666593654	0.452780618431477	0.708265220622864	0.913596229792427	0.415273166205222
ENSG00000048140	TSPAN17	12	19.034	-0.653489110994132	0	0	0	0	0	0	-1.15472886581601	-0.286514713034522	0.805973881123427	-0.697760003202771	0.561318370430274	-0.832022947969011	0.495766999163103	0.368495104976606	0.508245226249933	0.892563895321479	0.55763667755044
ENSG00000048162	NOP16	4	7.7542	-0.755231278765585	0	0	0	0	0	0	0.102559620067869	-0.0209098123912176	0.404780840157429	-0.697760003202771	0.595372334245442	-0.733775502485709	0.901401087089626	0.518050975948377	0.301915387042091	-1.39508035265277	0.665308468959903
ENSG00000048342	CC2D2A	58	92.445	-1.06434560230126	1	0	0	0	0	1	0	0	0	-0.697760003202771	0.131812477359783	-0.503728991324688	0.290949503563566	0.113699494464748	0.317347582831772	0.00966042970956195	0.253326968669828
ENSG00000048392	RRM2B	8	20.663	0.658917664418229	0	0	0	0	0	0	0.802658655356391	-1.09289501762866	1.15249060168056	-0.697760003202771	0.479367100320591	-0.818926759825713	1.08844039635558	0.586056071389214	0.57448547903664	-1.07997095930473	0.516802606029517
ENSG00000048405	ZNF800	1	29.447	0.344519558367016	0	0	0	0	0	0	2.49283370724488	0.569287871991443	-0.282084569444271	-0.697760003202771	0.650119954344168	-0.707321336547972	0.0842842482925622	0.540412182377706	0.46835760068544	0.289646378634932	0.482124602719548
ENSG00000048462	TNFRSF17	8	6.3037	-0.69665304791429	0	0	0	0	0	0	0	0	0	0.52570210944299	-0.432624837133094	0.559147132777442	-1.60855383488059	-1.11860264609149	-0.40872224758843	-0.708799165055478	-0.387648903425418
ENSG00000048471	SNX29	23	43.974	-0.0769044979711903	0	0	0	0	0	0	-0.0160717537031012	0	0.300146967510721	-0.697760003202771	0.310820837762794	-0.763998371582075	-0.237433088802571	0.344592813563523	0.304457791282585	-1.31856904527333	0.354601815331832
ENSG00000048540	LMO3	1	8.3433	2.18926416062589	0	0	0	0	0	0	0	0	0	3.33962348895377	0.294803838018651	0.214548893024647	0.382811688754575	0.644905987340211	0.622175964166576	1.07105877488779	0.575941153934727
ENSG00000048544	MRPS10	13	11.576	-0.927600006161424	1	0	0	0	0	0	-0.653594729088745	-1.28293165722459	-0.0620027211886065	-0.697760003202771	0.91012449302839	-1.01958482878795	0.819700712788096	0.203742634921195	0.351628685189672	-1.11523501552205	0.295742525244584
ENSG00000048545	GUCA1A	6	8.297	-0.643906547394961	0	0	0	0	0	0	0	0	0	1.13743757848656	-0.792935973940849	1.58686088093261	-1.60855383488059	-1.75790955699729	-0.568750069628057	0.715505514396342	-0.765393092223951
ENSG00000048649	RSF1	0	67.83	0.29691333022083	1	0	0	0	0	0	1.08184821992703	1.97064866230035	0.616333729294653	-0.697760003202771	0.832465647113334	-1.19358855125692	0.782575022007115	0.573010502154833	0.494486535063964	-0.734253470323418	0.578890527480559
ENSG00000048707	VPS13D	55	207.32	-0.0137861280695049	0	0	0	0	0	0	-0.0105702045768826	-0.614933737839569	0.705909487212163	-0.697760003202771	0.585854350161705	-0.850737462732804	1.13203125319944	0.464556365501011	0.552037609611542	0.0732528919147919	0.763134062384286
ENSG00000048740	CELF2	1	27.202	3.52552623561767	0	0	0	0	0	0	0	0	0	-0.697760003202771	0.830412748585469	-0.820270994792101	0.89999274399401	1.13904715280383	0.66531095174152	1.17083811879838	0.942530706702612
ENSG00000048828	FAM120A	3	47.645	0.909466803479188	0	0	0	0	0	0	2.1690922697998	0.696829240847769	1.07378317215383	-0.697760003202771	1.10746622531126	-0.879233263354174	0.867803021109793	0.762315298277477	0.73675132362127	-0.950873023120424	0.705208258625605
ENSG00000048991	R3HDM1	12	59.332	-0.0720381995062609	0	0	0	0	0	0	1.12275182141119	1.10209194038875	1.32436100062399	-0.697760003202771	0.290160115680219	-0.432529826108025	0.127615724291742	0.584807058292857	0.715149443828426	-1.22611667850675	0.563442724930565
ENSG00000049089	COL9A2	22	49.421	-0.236924829932563	0	0	1	1	0	0	0	0	0	0.52570210944299	0.148005126175828	-0.0840465363744849	0.167037911308581	0.404563046191685	0.859736388128827	0.99526437203907	0.402930206332309
ENSG00000049130	KITLG	2	15.014	0.181570314863078	0	0	0	0	0	1	0	0	0	-0.697760003202771	0.0129090337485337	-0.419871849164176	0.591207134486995	0.540613143598848	0.623179741579251	0.619089515346293	0.465313079268389
ENSG00000049167	ERCC8	23	24.045	-0.661910547077542	1	0	0	0	0	0	0.00518128940057085	-0.740880839585193	1.11318315404441	-0.697760003202771	0.278380649795733	-1.1366518677433	0.373507291927618	0.444674942132633	0.462269528573719	-0.824262784979198	0.313726629422335
ENSG00000049192	ADAMTS6	8	65.539	1.19621311436574	0	0	0	0	0	0	0	0	0	-0.697760003202771	-1.08057230724879	0.576593702605995	0.737934638858557	0.632478510140549	0.917935274164961	-0.0589989226947219	0.565165624575232
ENSG00000049239	H6PD	17	27.107	-0.910235278931341	0	0	0	0	0	0	0.650381534322402	-1.13402710908483	-0.238200661401177	-0.697760003202771	0.502091698998025	-0.226615078717243	0.950556684125808	0.563795235317656	0.52508558264642	0.103211233335062	0.864215064617246
ENSG00000049245	VAMP3	5	8.2614	-0.496554247094302	1	0	0	0	0	0	0.978241368053777	-0.0958403665943108	0.177988202122781	2.7547703143444	1.55550309546751	-1.00832797446321	0.552377737219607	0.36459904926713	0.492283230819017	0.223622127059319	0.283692360219977
ENSG00000049246	PER3	36	56.54	-1.06675918196885	0	0	0	0	0	0	0	0	0	-0.697760003202771	0.42893386055048	-0.622685225155757	0.526647365949528	0.432760661825394	0.338105932323253	-0.299158649640378	0.318691748606242
ENSG00000049247	UTS2	3	6.0521	-1.06128622699288	0	0	0	0	0	0	0	0	0	-0.697760003202771	-1.19232902924699	0.8923451331123	-1.60855383488059	-2.19328644181003	-0.551560893730171	0.146263939272909	-1.20711003492888
ENSG00000049249	TNFRSF9	3	12.794	-0.681532297456238	0	0	0	0	0	0	-1.06790948657191	-1.03103745373334	-3.07729677718446	-0.0860271817916154	-1.13092870054994	0.721849900130884	-1.60855383488059	-0.0275673338191836	0.0926078295487889	1.06267254499302	-0.417306123512768
ENSG00000049283	EPN3	25	25.359	-1.10039274079616	0	0	0	0	0	0	0	0	0	1.24138362702432	-0.226906839733852	0.198232975704306	-1.60855383488059	0.207434831702209	0.0414998187262573	1.09716406540483	0.430366243755038
ENSG00000049323	LTBP1	32	90.752	-0.390767702582558	0	0	0	0	0	0	0	0	0	-0.697760003202771	0.553897197142377	-0.251524958864873	0.596886307208704	0.451005298106153	0.692966268713025	0.760285490301	0.418265101098043
ENSG00000049449	RCN1	9	13.895	-0.431439781575635	0	0	0	0	0	0	0.929925757069111	-0.432868433797159	0.613925814657432	1.80267287315722	0.852259101903388	-0.402577634991911	0.895740294081827	1.05938534974342	1.04780144450806	1.94309605928383	0.753021358065609
ENSG00000049540	ELN	29	45.412	-0.326507774729985	1	0	0	0	0	0	0	0	0	-0.697760003202771	0.596953175892568	-0.357923877234004	0.382811688754575	0.205572711479435	0.0698129978396427	1.05387970721808	0.466132036505015
ENSG00000049541	RFC2	12	19.901	0.443658974010445	1	0	0	0	0	0	0.291387356299256	-0.78615802552919	0.51937530231328	0.722641833769719	0.638263641990724	-1.13220943891775	1.04307972806918	0.38688881023747	0.256289825494777	-0.42838697174381	0.388423738816635
ENSG00000049618	ARID1B	4	90.099	0.825069793372945	1	0	0	0	0	0	3.26939217424574	5.84280462077849	0.66416325815599	-0.697760003202771	0.941422962028083	-0.990685872098344	0.795303700588296	0.995737530676058	0.802600420916926	-0.222688041657421	0.98736502769952
ENSG00000049656	CLPTM1L	13	32.044	-0.00059624134552708	0	0	0	0	0	0	0	0	0	-0.0860271817916154	0.795524451678762	-0.803318923091768	0.685918125539885	0.469043425344386	0.374924886749784	0.875751319838635	0.602844533986912
ENSG00000049759	NEDD4L	7	66.288	1.75924906530871	1	0	0	0	0	0	0	0	0	0.271811811910776	0.454655471517256	-0.592915088446127	1.04409550123954	0.622300833543235	0.82565881663083	0.918522608130222	0.680868448005336
ENSG00000049768	FOXP3	0	15.325	1.05560579075776	1	1	0	0	0	0	0	0	0	1.33437730281329	-0.811598687830528	0.599643026579703	0	0	0	0	0
ENSG00000049769	PPP1R3F	8	11.031	-1.05551972854382	0	0	0	0	0	0	0	0	0	-0.697760003202771	-0.144988503825152	-0.418314223369832	0	0	0	0	0
ENSG00000049860	HEXB	20	31.733	-0.602053771321251	0	0	0	0	0	0	-0.242739559060093	-1.24562580683411	-0.727306935111189	0.52570210944299	1.23245151803715	-0.481470671622184	0.921999407637574	0.840813987080251	0.914142581959115	0.361760996732615	0.799424589741515
ENSG00000049883	PTCD2	17	19.389	-0.532647047907244	0	0	0	0	0	0	0.41436426447662	-1.0775900533659	-0.401725317433256	0.722641833769719	-0.104018357803807	-0.897374109979985	0.951811463044763	0.317602633849277	0.306661502822128	-1.21987449834197	0.262622038107722
ENSG00000050030	KIAA2022	2	31.876	1.99203556265385	0	0	0	0	0	0	0	0	0	-0.697760003202771	-1.11869913391871	0.213579642196437	0	0	0	0	0
ENSG00000050130	JKAMP	5	16.944	1.60875258825189	0	0	0	0	0	0	1.41589645193175	-0.11146418427921	-0.0226189598311311	-0.0860271817916154	1.14359504378828	-1.2112082989341	0.98787228193985	0.708677936923867	0.533347070911882	-0.973266551907938	0.647133990668906
ENSG00000050165	DKK3	11	17.351	-0.25068223403784	0	0	0	0	0	0	0	0	0	-0.0860271817916154	0.903087552085281	0.262360880190423	0.784416246425034	0.422959603309759	0.473658166063403	1.0434697771496	0.234677627135551
ENSG00000050327	ARHGEF5	26	36.684	-0.784011585504552	0	0	0	0	0	0	0	0	0	1.90083825759308	-0.393356291495809	-0.20522033832427	-1.12814149884867	-1.08590354766529	-2.42500370847288	-2.27151167685295	-1.52661161051019
ENSG00000050344	NFE2L3	17	19.397	-1.18563776538021	0	1	0	0	0	0	0.826506334872325	-0.147494620981125	-0.427217362160108	-0.697760003202771	-0.5183306061547	0.254897153257467	0.529947684658143	0.523260958619533	0.705729931245547	0.743659306574931	0.362863948998197
ENSG00000050393	MCUR1	11	14.862	-0.525999919038929	0	0	0	0	0	0	1.71188526609077	-1.25901765056403	0.150273724296719	-0.697760003202771	0.538780398891737	-0.994349616662161	0.701739133107806	0.46363365707367	0.411831653089665	-0.570745602338767	0.407746063459606
ENSG00000050405	LIMA1	21	35.351	-0.212182376745596	0	0	0	0	0	0	-0.201018919133678	-0.235817018914131	0.5479848547641	-0.697760003202771	1.02232033770635	-0.573088657959859	0.75594913750312	0.672318604852109	0.638777584949655	-0.14035864364786	0.683877384206332
ENSG00000050426	LETMD1	6	20.051	-0.524336506024777	0	0	0	0	0	0	0.0350014845403116	-0.47591364578617	0.287174537626487	0.883547280954345	1.06647412315593	-1.22280122276378	0.642394813541481	0.296080750735768	0.328928360628679	-1.28730722172525	0.360272621406095
ENSG00000050438	SLC4A8	8	54.185	1.33629858291046	0	0	0	0	0	0	-0.577451751303285	0.43632599495872	0.206459046583741	-0.697760003202771	-0.521689894654843	0.110303440918328	0.921999407637574	0.548232998532005	0.864552908364207	0.907379560098865	0.641837417970243
ENSG00000050555	LAMC3	48	72.59	-0.605654571257767	0	0	0	0	1	0	0.348944955585106	-0.575395913494107	-1.24515855321259	-0.697760003202771	-0.386198591815767	0.373356232593163	0.0656733479827366	-0.160299138990937	-0.425401715573099	1.33621177522507	-0.399274948410871
ENSG00000050628	PTGER3	3	13.39	0.36056007837407	0	0	0	0	0	0	0	0	0	-0.697760003202771	-0.0932708302167507	0.665311282652283	-0.00651440134409362	0.275265498487571	0.189010791031327	1.11239148583423	0.0268720987945309
ENSG00000050730	TNIP3	8	25.716	-0.893581579224954	0	0	0	0	0	0	0	0	0	1.94610394641548	-1.35487028915911	0.768503768900443	-1.60855383488059	-0.587453909397997	0.259187028057641	0.439180631272947	-1.01242820733312
ENSG00000050748	MAPK9	7	25.489	1.51988067097817	0	0	0	0	0	0	0	0	0	2.7547703143444	0.548715549521242	-0.645207143077342	0.236595335993769	0.648114186233872	0.598489716606726	-1.13294780098519	0.613360720334427
ENSG00000050767	COL23A1	26	41.35	-0.671917117915614	0	0	0	0	0	0	0.540991858092592	-0.795085921349133	0.141046983626979	-0.697760003202771	-0.855807363615082	0.596639723138667	0.516594276002786	0.191101081790249	0.250039439954343	1.06639958645119	-0.0269284173163142
ENSG00000050820	BCAR1	3	31.503	-0.0958217440144817	1	0	0	0	0	0	-0.638336820686665	-0.228802243627035	0.438738192736828	1.49528274999791	0.647463262131637	-0.595759201713238	1.0168868605601	0.908900092140902	0.586463011862749	1.18311719819909	1.28788138618856
ENSG00000051009	FAM160A2	6	40.355	0.876922617096436	1	0	0	0	0	0	0.0543512072727047	-0.292254074633057	1.06402120604513	-0.697760003202771	0.663216788267926	-1.08084264686608	0.940386687306775	0.35076842432402	0.54879967116504	0.561086455396193	0.225496230274416
ENSG00000051108	HERPUD1	1	20.596	0.297291675141696	0	0	0	0	0	0	0.361366998644929	-0.315211521027196	-0.986887764410722	-0.697760003202771	1.60296127908226	-0.788337314016621	1.0451089203564	0.749557095322248	0.429925664351679	-0.312257782833204	0.825061472673072
ENSG00000051128	HOMER3	2	18.454	-0.400709041537722	1	0	0	0	0	0	0	0	0	3.08876031781385	0.440888975506869	-0.364033926034145	0.605269122760504	0.283113865133931	0.340030956953417	0.432484345281718	0.335284020771165
ENSG00000051180	RAD51	6	18.385	2.49958527399536	1	0	0	0	0	0	0	0	0	-0.697760003202771	-0.85946305992406	0.409491420880989	0.860144503938271	0.358169722435228	0.553596635298325	-1.23910774544905	0.293511370615436
ENSG00000051341	POLQ	122	116.73	-0.637859551849398	0	0	0	0	0	0	0	0	0	-0.697760003202771	-1.19171425749533	0.720519088457331	0.273571449159739	0.183254191885882	0.941773237445921	-1.35380692490938	0.364324387318948
ENSG00000051382	PIK3CB	9	62.441	0.935729159537909	0	0	1	1	0	1	1.64524279150941	-0.108594503479943	1.12232255417941	-0.697760003202771	0.584262530447586	-0.894286831048603	0.92600514697539	0.417890549798549	0.495118732156569	-1.15665838210421	0.354142758841776
ENSG00000051523	CYBA	8	8.6531	1.10214221602426	0	0	0	0	0	0	0	0	0	-0.697760003202771	1.28140271876308	-0.550525749321391	0.488598147574573	0.449846093862787	-0.0253941786004072	0.114296862947331	0.303950513677712
ENSG00000051596	THOC3	4	9.899	-0.531649000098753	1	0	0	0	0	0	-0.277752757843094	-0.28938439383379	0.999241516795505	-0.697760003202771	-0.0127576868832731	-0.301889758131831	-0.601656046782276	-0.13009277818198	-0.2848425632178	-0.086990192084433	-0.528956228436077
ENSG00000051620	HEBP2	7	8.3941	-0.872296415832105	0	0	0	0	0	0	0.68252312052951	-0.0151704507926838	0.133539228846852	0.271811811910776	0.84675909033943	-0.552843149049135	0.878304490004343	0.422623592850173	0.854925600975353	-0.110459588721821	0.436433804580273
ENSG00000051825	MPHOSPH9	26	55.985	0	0	0	0	0	0	0	0.404034363788684	-0.656703536140016	0.3725136186314	0	0.193256718324805	-0.484019660989856	1.12786258337242	0.650237092782645	0.492296441797724	-1.00121962561261	0.712690913455724
ENSG00000052126	PLEKHA5	3	79.04	-0.0564738722444356	0	0	0	0	0	0	0	0	0	-0.0860271817916154	0.616911301687532	-0.615969041889861	0.757905696262526	0.596539341197183	0.710772466693521	-0.00306755058519622	0.477747711793419
ENSG00000052344	PRSS8	4	13.335	0.660939852788374	0	0	0	1	0	0	0	0	0	-0.697760003202771	0.784535406617838	0.518079824154887	0.255474101643183	-0.0114727564419099	0.223894611585392	-0.00355036546576825	0.388718943148399
ENSG00000052723	SIKE1	3	11.031	-0.483044724144076	1	0	0	0	0	0	-0.486790575169395	0.811616472818465	0.893914721155252	1.49528274999791	0.78954140516707	-1.31054001888466	0.426577199680913	0.239245714630406	0.468425598418083	0.181354160430275	0.13670441762853
ENSG00000052749	RRP12	30	70.803	-0.548152666474452	0	0	0	0	0	0	-0.523024615934693	-0.449129958326342	0.339301830932383	-0.697760003202771	0.0400358372905333	-0.219870330263723	0.723391583261271	0.117911742542489	0.380072491705427	-1.1647131611215	0.134855010705467
ENSG00000052795	FNIP2	2	48.451	-0.135234847667436	1	0	0	0	0	0	1.28135370451763	-0.276630256948158	0.526268893241933	-0.697760003202771	0.455061659996032	-0.614159789787951	0.846011814758681	0.585698390620536	0.492613441792616	0.46242867264348	0.595624701411924
ENSG00000052802	MSMO1	4	13.024	-0.202338885614794	0	0	0	0	0	0	0.100836109140951	-1.25455370265406	0.937900100794628	1.69221364888327	0.844541520806656	-0.252721875236682	0.5199710507223	0.802154319790681	0.548318436018415	-1.16160320255766	0.656754811184802
ENSG00000052841	TTC17	8	64.095	0.0624568966732504	0	0	0	0	0	0	0.398154524316378	-0.241556380512667	1.05279720080004	-0.697760003202771	0.787905673184975	-0.930341466162062	0.285233211012184	0.417214279808775	0.421345951340004	-0.699503823370378	0.34557195546575
ENSG00000052850	ALX4	4	17.621	-0.0682090879795671	0	1	0	0	0	1	1.16679138934076	0.849241176631084	-0.256043708323611	0.271811811910776	-1.49726460052397	1.1178618528794	0.203198184399827	0.232095391756894	0.317053517799256	1.96975125241631	-0.506856078039451
ENSG00000053108	FSTL4	12	43.753	-0.0451104782418792	0	0	0	0	0	0	1.17248661879312	0.267971388068366	0.650246460592336	-0.697760003202771	-0.818624650706643	0.153569866192668	0.18909082701768	0.102911634970597	-0.24755052258325	1.34489810676857	-0.502700493677766
ENSG00000053254	FOXN3	2	17.356	0.850308008870012	0	1	0	0	0	0	0	0	0	-0.697760003202771	0.92498879573817	-1.00312562030274	1.06101213304783	0.707527770901737	0.837537428695334	0.158477052213565	0.702058714690804
ENSG00000053328	METTL24	9	12.073	-0.796086007030804	0	0	0	0	0	0	0	0	0	-0.697760003202771	-0.590346725634877	-0.0962900855306714	0.780726012261952	0.279822673309997	0.0241543196108419	1.13572800260526	0.169860274969817
ENSG00000053371	AKR7A2	15	15.125	-0.893111909668017	0	0	0	0	0	0	-0.0246614455305457	-0.999470964941399	-0.186516779745491	0.271811811910776	1.26170806657597	-1.09643378896322	0.924673973487104	0.511528261519104	0.267679267665877	-0.747407762455167	0.641360056721475
ENSG00000053372	MRTO4	0	12.984	-0.770632526320141	0	0	0	0	0	0	0.467162957321735	-0.738011158785925	0.690069898398834	-0.697760003202771	0.73581474529878	-0.966537318998344	0.924673973487104	0.539716403988911	0.355396232126247	-1.05906372997622	0.631234412843104
ENSG00000053438	NNAT	1	5.0541	-0.232841314062529	0	0	0	0	1	0	1.22411913381218	4.45898076868732	1.3483404342364	-0.697760003202771	0.396658343588328	0.540132172192724	0.255474101643183	0.558494028090827	-1.19924358594572	-0.323293456108967	0.549756936333641
ENSG00000053501	USE1	10	17.066	-0.808675760432029	0	0	0	0	0	0	-0.903971861362768	-0.422983977710795	-0.357875351372567	1.63132692882366	0.994633652747658	-1.16542238295483	0.671886221553355	0.176600797799989	0.0864709847530614	-1.23401815139145	0.126320138727474
ENSG00000053524	MCF2L2	48	67.523	-0.606130764002995	0	0	0	0	0	0	0	0	0	-0.697760003202771	-0.655578399712805	0.271154936016045	-0.121243710750355	0.350251938237787	0.457198326530233	1.10618818016468	0.155088205765945
ENSG00000053702	NRIP2	15	14.892	-1.04355620121851	0	0	0	0	0	0	0	0	0	0.52570210944299	-0.0449783135104556	-0.141562494581249	-1.30544739809528	-0.388712721777807	-0.675526172213597	0.122963847944968	-0.0301637704080106
ENSG00000053747	LAMA3	102	173.92	-0.513729801863953	1	0	0	0	0	1	0	0	0	-0.697760003202771	0.0235906929336272	0.202689703551489	0.378184236544121	0.26714927582156	0.104555874346501	1.16777287072473	0.0609646315463658
ENSG00000053770	AP5M1	17	23.37	-0.645485158961332	1	0	0	0	0	0	1.62788247281312	-0.411505254513725	0.988319939381457	-0.697760003202771	0.883261163094245	-1.18549078041501	0.695028666593654	0.693380921889091	0.500629874316373	-1.08761140762205	0.613276248670349
ENSG00000053900	ANAPC4	16	52.657	0.320475086327164	1	0	0	0	0	0	-0.16036820343392	-0.962802821395205	0.41957014594665	-0.697760003202771	0.714330668191661	-1.03720836139162	0.45087734840635	0.454829137749616	0.54085428299302	-0.960238347829379	0.38173930846865
ENSG00000053918	KCNQ1	17	31.333	0.801625454655845	1	0	0	0	0	0	0.138701901445765	-0.946860150288163	-0.215793887092501	-0.697760003202771	0.233688939063447	0.215592823019884	0.706156242919349	0.292084478586826	-0.27048882845356	1.3383654319646	0.141310240729272
ENSG00000054116	TRAPPC3	2	7.5377	0.142059363385763	1	0	0	0	0	0	-0.757040866137112	-0.109232210324226	1.28403401288084	1.01959145978009	1.55627156015708	-1.32506066888385	0.887109287187445	0.732708578192607	0.778047547250973	-0.334709288044739	1.08982655195891
ENSG00000054118	THRAP3	4	48.104	0.863876240514856	1	0	0	1	0	0	0.55976959430966	-0.237092432602695	0.808978295167456	-0.697760003202771	1.38491491244884	-1.04103385020553	1.02965536338913	0.556694789820507	0.482234659009276	-1.436990990981	0.602600175635384
ENSG00000054148	PHPT1	6	5.4551	-0.872531250610574	0	0	0	0	0	0	0	0	0	-0.697760003202771	1.03591118464483	-0.741071959103129	0.931289684438271	0.781410000834823	0.734696181916008	0.751586101568952	0.698267174380488
ENSG00000054179	ENTPD2	21	20.54	-1.04176884762683	0	0	0	0	0	0	0	0	0	-0.697760003202771	-0.298857090812065	-0.0843629087610127	0.279441203777344	0.228687148358438	-0.00309790324936213	1.25078524017503	0.240848254620966
ENSG00000054219	LY75	84	108.73	-1.07037302828195	0	0	0	0	0	0	0	0	0	-0.697760003202771	-0.15987476266892	0.111602151517468	0.591207134486995	0.215083011697581	0.289810950666904	0.86782336974961	-0.096592860558525
ENSG00000054267	ARID4B	6	63.166	0.560737157453547	1	0	0	0	0	0	1.69140573843077	1.65530262780308	1.12170127443227	1.49528274999791	0.870943771927056	-1.15178373372695	0.807672327436317	0.906049438878739	0.694218473799195	-1.13174423583251	0.877293018152929
ENSG00000054277	OPN3	7	14.704	-0.632771464982582	0	0	0	0	0	0	0.798760710924653	-0.630238702102328	0.104155536649686	-0.697760003202771	-0.2515965124032	-0.355290111933006	0.585453233666119	0.593036449835554	0.725667847895998	-0.295484308710277	0.446976745812082
ENSG00000054282	SDCCAG8	25	44.517	-0.945219137734849	0	0	0	0	0	0	1.45217399330537	0.649638934370932	0.0925954842322366	-0.697760003202771	0.610335439558168	-1.02834371810799	0.979720165498234	0.814048594958518	0.611773303069974	-1.02467583157032	0.715186227195508
ENSG00000054356	PTPRN	19	47.777	0.162718300702695	0	0	0	0	0	0	-0.4054949294435	-0.184800471371601	0.264177554290308	1.13743757848656	0.00586111473843116	0.544885421289327	0.025892285153215	-0.324868277267841	-0.490388457954612	1.24923876942024	-0.61502145555569
ENSG00000054392	HHAT	17	30.449	-0.915812604919967	0	0	0	0	0	0	0.614454206677593	-0.880857491905014	-0.116226700693761	-0.0860271817916154	-0.32074735639796	-0.634817604929747	0.701739133107806	0.196980812116078	0.475372526439798	0.528231573898855	0.242881596240485
ENSG00000054523	KIF1B	11	106.46	1.49785186412017	0	0	0	0	0	0	1.70918773769079	0.596071559451273	1.01396793203087	-0.697760003202771	0.617624876042137	-0.188498122683038	0.844412945872483	0.537174053376289	0.599105039929008	-0.0400172638732772	0.544936887107211
ENSG00000054598	FOXC1	0	9.6262	-0.00188783262710355	0	1	0	0	1	1	0	0	0	-0.697760003202771	-0.321867119231341	0.419910819482452	0.935211595509137	0.877347767005804	0.745591730330305	1.70722607350927	0.723325988478702
ENSG00000054611	TBC1D22A	6	27.137	0.919819103296672	0	0	0	0	0	0	-0.125741581093269	-1.01286280867131	0.438404974143719	-0.697760003202771	0.893218269857739	-1.15754931374654	0.861686975213804	0.545387140965904	0.0319957514977111	-0.755595657640514	0.636555551162324
ENSG00000054654	SYNE2	118	369.28	-0.234080719837779	1	0	0	0	1	0	0	0	0	-0.0860271817916154	0.68706114977874	-0.214673059877506	0.626868088306119	0.491880002769433	0.57798155857926	0.648547784481648	0.505233059082349
ENSG00000054690	PLEKHH1	27	69.318	-0.474538486612885	0	0	0	0	0	0	0	0	0	-0.697760003202771	0.153472203538805	0.281783862718048	0.426577199680913	0.312324492985076	0.359131113068251	1.15957015378779	0.438335948754712
ENSG00000054793	ATP9A	7	64.215	1.93806270273585	0	0	0	0	0	0	0	0	0	-0.697760003202771	0.454787208321183	-0.308431315279778	0.744022303112272	0.261030134893825	0.449720370443804	0.550163670902385	0.256553189915914
ENSG00000054796	SPO11	15	20.77	-0.686776940842034	0	0	0	0	0	0	-0.643681654839022	-0.252397396865456	0.419780138605756	-0.0860271817916154	-2.11940812417043	2.33124565999155	-1.60855383488059	-1.45000549586077	-0.69632025425563	1.28649745715926	-0.872822923472181
ENSG00000054803	CBLN4	2	6.2609	1.64119240362199	0	0	0	0	0	0	1.02318781945548	0.0957905401123229	0.577642772153369	-0.697760003202771	-1.06117406287052	0.927216859866582	-1.60855383488059	-0.161742797899622	-1.97588808725609	0.949677429513518	-1.0228522236783
ENSG00000054938	CHRDL2	13	23.276	-0.696189901545644	1	0	0	0	0	0	-0.504662172737381	-0.153871689423942	0.340715350224432	1.69221364888327	0.212720831105041	0.956219562719943	-0.486926737376015	-0.121906096484942	-0.45341848748024	1.3096072225969	-0.413383435140739
ENSG00000054965	FAM168A	0	13.075	1.18841138116996	0	0	0	0	0	0	0.0230432834074323	1.12249855940577	1.13113550677585	2.94461438380406	0.666071085686347	-0.640223682610458	0.784416246425034	0.476650610289514	0.518968987431917	-0.5089245918002	0.369878157147961
ENSG00000054967	RELT	13	22.282	-0.74949087306969	0	0	0	0	0	0	0	0	0	-0.697760003202771	-0.112789833331957	0.209644785129408	0.888559670451429	0.571416425716689	0.502797969820544	-0.120900397352671	0.930340062359901
ENSG00000054983	GALC	29	42.215	-0.375131620249534	0	0	0	0	0	0	0.791386455242629	-0.944309322911037	0.028852721877986	-0.697760003202771	0.796940622320979	-1.09639662341136	0.454799259477216	0.333708854827192	0.776467381845736	-0.387396367228505	0.318010576997882
ENSG00000055044	NOP58	10	30.647	0.753073364207494	1	0	0	0	0	0	0.833217282127977	-1.16208621023322	0.534534052762746	-0.697760003202771	1.26910728372988	-1.23363719952978	-0.0415162892461325	0.678779722630718	0.19467870054895	-0.807061771480467	0.566449146674948
ENSG00000055070	SZRD1	1	7.062	0.231603169053439	0	0	0	0	0	0	0	0	0	-0.0860271817916154	1.37074222795968	-1.22434130050541	1.02544048590791	0.383416462173415	0.480051957301163	-0.911405069551287	0.414029614720147
ENSG00000055118	KCNH2	5	38.303	1.76992100135244	1	0	0	0	0	0	-0.108556101382633	1.09635257879022	0.208236598248973	-0.0860271817916154	-0.194005572953046	0.128312498160017	-1.60855383488059	0.635593238395233	0.339760770195876	1.47296757957554	0.608977648898569
ENSG00000055130	CUL1	3	53.944	3.81981987535667	1	0	0	0	0	0	2.58505156097369	0.147763647921277	1.03436646958637	-0.697760003202771	1.1981889709491	-1.02695603896957	0.80592665584374	0.72989363779489	0.664303598561674	-0.546541645362819	0.67635758948881
ENSG00000055147	FAM114A2	18	25.676	-0.831735231039972	0	0	0	0	0	0	0.0492861116971657	-1.45606906544706	0.419906312920855	1.41849258457704	0.590750568040998	-1.0626292463834	0.585453233666119	0.385413382847087	0.253753010692568	-1.74509435008048	0.444234119230022
ENSG00000055163	CYFIP2	2	68.242	0	0	0	0	0	0	0	0	0	0	0	0.604692713123288	-0.336572969498083	0.462539110258795	0.667699317934478	0.448453490822674	0.69744527097646	0.536772386982773
ENSG00000055208	TAB2	0	30.412	0.89330234289461	1	0	0	0	0	0	-1.74256753901892	-0.117841252722028	1.21942359290574	1.33437730281329	1.10311891078167	-1.0854754799902	0.898579850508921	0.778666003824835	0.629132114578715	0.1418684751502	0.753113044433294
ENSG00000055211	GINM1	14	16.21	-0.569992300872018	0	0	0	0	0	0	1.63920090555963	-1.36073189222695	0.292681988144118	-0.0860271817916154	1.27008433169234	-1.17900503118433	0.576677885945045	0.432771639165233	0.59815283576072	0.356887289091715	0.391105004033175
ENSG00000055332	EIF2AK2	9	30.487	0.551624263411313	0	0	0	0	0	0	-1.03766553901378	-1.67544021987994	-2.47216396761831	0.271811811910776	0.657376456627155	-0.991930720566199	0.41390123524038	0.331395869084411	0.644014550119084	-0.51966566775996	0.390717316405999
ENSG00000055483	USP36	18	51.819	-0.540168284006525	0	0	0	0	0	0	1.70562046972186	-1.5603341344871	-1.51860030373823	-0.697760003202771	0.944968877667122	-1.03212235360091	1.16479341199911	0.51879518935468	0.159260713074949	-0.657217500204463	0.586125598171277
ENSG00000055609	KMT2C	18	219.18	0.615942899958504	1	0	0	1	0	0	3.46734238631798	0.561635389860064	0.52241747902987	-0.697760003202771	0.727229896909527	-0.970823966074823	0.596886307208704	0.66098015018847	0.781738363087403	-0.733135950869127	0.605929015658085
ENSG00000055732	MCOLN3	21	32.119	-0.634669712775202	0	0	0	0	0	0	1.06605800503773	-0.83271062516175	0.359109938161965	-0.697760003202771	-0.74452269849762	0.670596301961425	0.203198184399827	0.191004131264284	0.0283858946523608	1.20256858803009	-0.184382957033727
ENSG00000055813	CCDC85A	11	20.52	-0.0273739292792208	0	0	0	0	0	0	0	0	0	0.271811811910776	-0.528090107712304	-0.0181320083772696	0.025892285153215	0.341302526029971	0.474684510808356	1.21408714017802	0.134666153536618
ENSG00000055917	PUM2	9	55.343	1.34539190738782	0	0	0	0	0	0	1.45631426296173	0.126400468637842	1.09664365321048	-0.697760003202771	1.16158809559134	-1.06042334458111	1.08844039635558	0.775196172204269	0.681767490974739	-1.03129547431833	0.758989073012319
ENSG00000055950	MRPL43	11	12.28	-0.533951685565402	1	0	0	0	0	0	0.191192424101407	2.76778221765241	-0.0143298156298952	-0.697760003202771	1.44077131731395	-0.938816886658918	0.932600900272912	0.510173080949607	0.0932725995937047	-1.50039222173265	0.644279562651167
ENSG00000055955	ITIH4	28	49.96	-0.489006918241858	0	0	0	0	0	0	0	0	0	-0.697760003202771	0.085243517171534	1.75959691234025	-0.121243710750355	-0.0925613618990304	-0.705701752294269	0.249907037720091	0.455036999192175
ENSG00000055957	ITIH1	48	49.643	-0.996465304947296	0	0	0	0	0	0	0	0	0	-0.697760003202771	-0.32608269695701	2.194056551944	-1.60855383488059	-0.485683518579852	0.531887757341123	1.01531673561101	0.16039560593071
ENSG00000056050	C4orf27	11	16.179	-0.71027346506546	0	0	0	0	0	0	0.13866959010969	-1.29154069962239	1.10971383654582	-0.697760003202771	0.917402951445365	-1.24002498849916	0.50282021905843	0.254425406738341	0.480856078030036	0.0935557103952318	0.1773322562661
ENSG00000056097	ZFR	3	60.803	2.41402061318506	0	0	0	0	0	0	1.08085825309835	0.761556485542358	1.268164144322	-0.697760003202771	1.18470790468055	-1.25252396461826	0.784416246425034	0.530338384945178	0.585920729050546	0.214294427365301	0.511340339576918
ENSG00000056277	ZNF280C	1	24.394	1.10351860875361	0	0	0	0	0	0	0	0	0	1.13743757848656	-0.315719401714741	-0.562167389848861	0	0	0	0	0
ENSG00000056291	NPFFR2	13	18.284	-0.968396025732026	0	0	0	0	0	0	-1.3907496784247	-1.49146179530469	-1.65790489677579	0.52570210944299	-1.38840499040547	0.754588767085712	0.0656733479827366	-0.449962082435334	-0.382198591507359	0.695469794866761	-0.702638840416219
ENSG00000056487	PHF21B	3	26.333	0.0976234047489001	1	0	0	0	0	0	2.4465522336306	1.63011320745395	0.239784204585554	-0.697760003202771	-0.864963071488019	0.336551222932071	0.438896046785788	0.569949406305888	0.543068337238905	1.48716874814808	0.283816009398168
ENSG00000056558	TRAF1	7	17.376	-0.0567087070229041	0	0	0	0	0	0	-0.118619551576155	-1.49911427743607	0.112007336529796	3.45860808959786	0.143976175589056	-0.531329300901634	0.378184236544121	0.616952984076619	0.406014180963368	-0.0863458325109309	0.748342680371742
ENSG00000056586	RC3H2	5	62.249	0.852473707382554	0	0	0	0	0	0	0.812695186891949	1.56984991066934	1.06499400820099	-0.697760003202771	0.670846544828706	-1.11221833138846	0.795303700588296	0.497179300126894	0.402324152266414	-1.40554774647349	0.574009821644819
ENSG00000056661	NA	2	15.314	1.03312036071941	0	0	0	1	0	1	1.1175544325593	0.493400757521928	1.09338102975684	-0.697760003202771	0	0	0.855484174004917	1.0238812416217	1.13977282348484	0.66380764458819	1.02547019294365
ENSG00000056736	IL17RB	19	24.482	-0.896927974818129	0	0	0	0	0	0	0	0	0	-0.697760003202771	-0.205280047755812	0.240539247456497	0.814586149768081	0.346922118398642	0.361936685743718	1.00999195848201	0.360710394642492
ENSG00000056972	TRAF3IP2	18	27.278	0.18521677711763	0	0	0	0	0	0	-1.01756783314691	0.0144829174664118	0.0791746293209858	-0.697760003202771	0.527593748624923	-0.896068952784468	0.960495524521748	0.644642048339697	0.764323917349272	-0.845447219518368	0.845275362562848
ENSG00000056998	GYG2	14	13.865	-0.955564914364042	0	0	0	0	0	0	0	0	0	-0.697760003202771	-0.500710808629444	0.575282548224598	0	0	0	0	0
ENSG00000057019	DCBLD2	9	35.221	0.243279676093953	0	0	0	0	0	0	0.861729089855996	0.34258308884932	0.499684007373154	1.13743757848656	0.20268687787259	-0.52736039160528	0.816297659401873	0.626111473373144	0.541389683755297	-0.0536517215495058	0.550674224024948
ENSG00000057149	SERPINB3	20	14.714	-0.988330889148681	0	0	0	0	0	0	0	0	0	-0.697760003202771	-0.268810121449681	1.52245463473886	-1.60855383488059	-1.92343269041761	-1.83003153817446	-0.676277571983049	-2.52779536501072
ENSG00000057252	SOAT1	19	29.438	-0.390076244623735	0	0	0	0	0	0	-0.074666746119172	-1.32948425685715	0.101516377542097	-0.697760003202771	0.397668325751769	-0.283595594322848	0.624225843691919	0.45303837909885	0.633395820169446	0.137463805432944	0.422622256092958
ENSG00000057294	PKP2	32	40.596	-0.852159333578436	0	0	0	1	0	0	0	0	0	1.94610394641548	-0.0253385516583161	0.390377230725461	0.110794798455072	0.432572644962716	0.380949991852036	0.848912852914679	0.357357599237501
ENSG00000057468	MSH4	34	45.76	-0.541205470944761	1	0	0	0	0	0	0	0	0	-0.697760003202771	-1.57341506003406	1.29393762123421	-0.218822188492746	0.163616141772519	-4.47404370223955	-3.05107792779281	0.32546911776512
ENSG00000057593	F7	11	20.179	-0.540174807194816	1	0	0	0	0	0	0	0	0	-0.697760003202771	-1.46742950785457	1.91146741153943	-1.60855383488059	-1.49155397773036	-1.74367950804649	0.839180228723982	-1.00099889787533
ENSG00000057608	GDI2	4	23.812	1.14274906313443	0	0	0	0	0	0	1.40667587250962	-0.905090351987715	0.695710536644111	-0.697760003202771	1.90007168420597	-1.26894643458856	1.07729864324062	0.740788969094939	0.348016972722116	-0.947009982329661	0.694749545608566
ENSG00000057657	PRDM1	4	27.451	0.839590410508244	0	1	0	0	0	1	0	0	0	-0.697760003202771	0.126795500743557	-0.146257347080768	0.941670947123279	0.838037958731559	1.07094932094067	0.944088961726047	0.669893856211224
ENSG00000057663	ATG5	1	16.054	1.49727782355058	0	0	0	0	0	0	-0.171120978661302	-0.858218898933015	1.36259889496313	1.69221364888327	0.832169239304498	-1.26507791895982	0.984397110114736	0.359781720987096	0.653499313066266	0.796624199971706	0.237372998186221
ENSG00000057704	TMCC3	10	17.738	0.06187633291537	0	0	0	0	0	0	0	0	0	-0.0860271817916154	0.24210911644779	-0.57970944000104	0.737934638858557	0.305785429206587	0.346347102877135	0.867785780919042	0.323114869094969
ENSG00000057757	PITHD1	5	10.895	0.27198170457343	0	0	0	0	0	0	0.458846655715775	0.0779347484724364	0.987103259841947	-0.697760003202771	1.21766406179633	-1.01220390928784	0.744022303112272	0.433639610783925	0.0972073362863913	-1.99966738195335	0.63664599679523
ENSG00000057935	MTA3	8	27.905	0.715108408355096	1	0	0	0	0	0	0	0	0	-0.697760003202771	0.64548721007273	-0.550492171566165	0.786249750801765	0.516294617719775	0.716056298375986	1.02558872789917	0.589333939893741
ENSG00000058056	USP13	27	49.721	-0.163949922523494	0	0	0	0	0	0	1.55921065789086	0.109820090686519	1.07739324916227	-0.0860271817916154	-0.343658582214291	0.411085889709285	0.602492668016127	0.422976329402266	0.378269174119006	-0.152410233818057	0.446573088225289
ENSG00000058063	ATP11B	19	68.729	0.18596042058278	0	0	0	0	0	0	2.27943157478917	-0.21158415883143	0.98019505760644	0.271811811910776	0.720741859316115	-0.791215416978921	0.542905377973371	0.479454619374694	0.531333548164899	0.591557728899332	0.396624270404363
ENSG00000058085	LAMC2	30	62.779	-0.662543296341748	0	0	0	0	0	0	0	0	0	-0.697760003202771	-0.385309368389259	-0.0401620936775717	-0.183820300590706	-0.138911708590166	0.397995670867636	0.589201880431215	-0.135204962028658
ENSG00000058091	CDK14	16	25.57	1.11143775933863	0	0	0	0	0	0	0	0	0	-0.697760003202771	0.219241802899436	-0.490027286347782	0.752009559927726	0.528017983457786	0.625026203911361	0.466142636681879	0.483141354316539
ENSG00000058262	SEC61A1	3	26.304	3.23011713068095	0	0	0	0	0	0	0.490381108696631	-1.10086635318218	0.944421910381095	-0.697760003202771	1.55393323188738	-0.676201211374007	0.446919944445308	0.598758183105692	0.34361446337538	0.689729683571916	0.681310009272398
ENSG00000058272	PPP1R12A	3	59.824	0.973915903792195	1	0	0	0	0	0	0.413264521792999	2.61696454897979	1.35898026139136	-0.697760003202771	0.955694449120191	-0.759397607879762	0.701739133107806	0.732790954216585	0.57144270436067	-0.757027370953482	0.680713322368017
ENSG00000058335	RASGRF1	7	63.583	2.08711755518041	0	0	0	0	0	0	1.14810986844055	1.16331179743979	0.337853856241288	-0.697760003202771	-0.540670972487347	0.458690685505907	0.0361819399708659	0.129628126350487	0.540816916472698	1.56717844574835	-0.285352378687942
ENSG00000058404	CAMK2B	8	39.61	2.77827544734279	0	0	0	0	0	0	0.24493416799241	-0.531075287816533	0.586409592263809	2.14304367074221	0.189227767738033	0.284805649338515	0.642394813541481	0.0954603835199683	-0.342746259675254	1.17611999278006	-0.0866689319990286
ENSG00000058453	CROCC	55	96.935	-1.18523985089447	0	0	0	0	0	0	0	0	0	-0.697760003202771	-0.183082396294087	0.414484921083994	-0.136068525476727	-0.261538091005923	-0.196742002706749	0.0950369520150374	0.345689762883024
ENSG00000058600	POLR3E	12	42.927	0.218772057685455	0	0	0	0	0	0	0.852820554675031	-0.237411286024836	1.00610572712651	-0.697760003202771	0.420425858630184	-0.648412452249907	0.819700712788096	0.429309729212854	0.247180997333751	-0.999769168251417	0.406440570077265
ENSG00000058668	ATP2B4	16	54.738	0.60798461024374	0	0	0	0	1	0	-1.50435027934119	1.28351953758688	-0.365210289474602	-0.697760003202771	0.688620035291878	-0.505458178823906	0.929974525091429	0.759827666292731	0.885586453931718	-0.220756127006132	0.827286690192775
ENSG00000058673	ZC3H11A	3	41.771	0.592642071383801	0	0	0	0	0	0	0.0240693010007752	2.1928894975325	-0.293787564781563	-0.697760003202771	0.973138597573544	-1.01206476679832	1.09930530688419	0.603111780294599	0.393778344236218	-1.74083360727517	0.497729502113971
ENSG00000058729	RIOK2	11	26.215	-0.67824461055768	0	0	0	0	0	0	-0.339665132362787	-1.15283946099113	0.745435340464903	-0.0860271817916154	0.903087552085281	-1.16288379258625	0.784416246425034	0.425369119305868	0.431392018812713	-0.506723427235421	0.341923386311969
ENSG00000058799	YIPF1	7	17.071	-0.866621242019118	0	0	0	0	0	0	-0.819782593188947	-0.97651351854726	0.292334477322982	2.3609085165737	0.562822365608442	-0.986398972675013	0.418167514477001	0.260829644782756	0.495671507205866	-0.379702376932547	0.383199914670457
ENSG00000058804	NDC1	4	38.693	-0.624376121652335	0	0	0	0	0	0	-0.458118259664765	-0.825695849874651	0.546245809061764	-0.697760003202771	-0.127006430089096	-0.838189167650165	0.533223281646246	0.308847735780711	0.533045355829711	-0.498422830323546	0.281650220941817
ENSG00000058866	DGKG	27	45.398	-0.717096720017626	0	0	0	0	0	0	-0.044676463545906	0.317074815078052	0.238187664740792	-0.697760003202771	-0.180118318205726	0.0946792954150159	0.203198184399827	0.201790057533641	0.274778785593155	1.35414383526455	-0.239795854882159
ENSG00000059122	FLYWCH1	28	28.438	-1.14829903560373	0	0	0	0	0	0	0.974832805344379	0	-2.15780520030804	1.56592158277905	0.568937148924061	-1.0150376216872	0.701739133107806	0.35642643957339	0.522032957670472	-0.362714110768857	0.344870400752116
ENSG00000059145	UNKL	5	27.603	-0.156428686424213	0	0	0	0	0	0	0	0	0	2.03021922817923	0.221799692509021	-0.805331677326007	0.174513138691337	0.402181356640987	0.258766249020868	-0.147986933949344	0.438809348257631
ENSG00000059377	TBXAS1	30	29.223	-1.06643302255431	0	0	0	0	0	0	0	0	0	-0.697760003202771	0.296395657732771	-0.199829582473563	1.00926267970466	0.705281416416066	0.677494120514878	0.79408935539596	0.71827721101394
ENSG00000059378	PARP12	17	33.215	-0.153245370538307	0	0	0	0	0	0	1.58245917955973	-0.870973035818647	-1.50518859541059	-0.697760003202771	-0.863371251773899	-0.542893545384906	0.814586149768081	0.451910888875345	0.63410800653801	0.290039216185221	0.377571934498482
ENSG00000059573	ALDH18A1	13	39.848	0.870275488228121	0	0	0	0	0	0	-0.182285056940039	-1.15252060756899	1.01163062653088	0.52570210944299	0.551372241733774	-0.491899720239305	0.979720165498234	0.344872409749452	0.429811663513531	-0.937917549551385	0.333868652872579
ENSG00000059588	TARBP1	48	72.632	-0.925649572862478	0	0	0	0	0	0	2.31503106043227	-0.388547808119584	-0.733744217553673	-0.697760003202771	0.149091954808227	-0.767409166111995	0.72759632866915	0.398462726679623	0.403972739923142	0.469977708343239	0.389440268581945
ENSG00000059691	GATB	19	28.117	-0.563169045919851	0	0	0	0	0	0	-0.982136882811104	-0.361445267237616	0.41693341289769	-0.697760003202771	0.362944699849971	-0.852538749405643	0.737934638858557	0.0907095330655442	0.688521656236532	0.728487310587922	-0.0123915858250288
ENSG00000059728	MXD1	3	11.596	0.678709017692486	1	1	0	0	0	0	0.903301876963271	1.80293176225428	-0.792382475751176	-0.697760003202771	0.364887817707896	-0.0317035542049595	0.846011814758681	0.599432288388054	0.2659426039875	-0.809502133934382	0.790060521747387
ENSG00000059758	CDK17	3	34.94	1.47732339056905	0	0	0	0	0	0	2.4068783223979	1.93844446666413	1.1284290936446	0.52570210944299	0.706448416090019	-0.837704920179468	0.821392359591009	0.719016049880967	0.490007786954224	-0.932713441999133	0.625389262685463
ENSG00000059769	DNAJC25	10	15.85	-0.394179330058642	0	0	0	0	0	0	0.931158557636743	-0.373561697278967	0.941701491230698	-0.697760003202771	-0.435731630092376	-0.0312845849662927	0.923338735340639	0.471337508372068	0.308842836136651	-0.272268105144801	0.4092280666152
ENSG00000059804	SLC2A3	7	20.223	0.660646309315289	0	0	0	0	0	0	-0.733467964115625	-1.41780665479016	-0.439412675619246	-0.0860271817916154	0.783305863114519	-0.183262561325556	0.654925474723257	0.550630867848585	0.0931654148688677	-0.834187490933131	0.456433428110425
ENSG00000059915	PSD	8	42.809	0.0499845606612596	0	0	0	0	0	0	0	0	0	-0.697760003202771	0.113687688752805	0.224974248389153	0.861686975213804	0.726349967287179	0.807130537402758	1.14428344765081	0.74318171345875
ENSG00000060069	CTDP1	13	39.037	0.579145594810157	1	0	0	0	0	0	0	0	0	-0.697760003202771	0.280806802601391	-0.814798081195812	0.995875200916582	0.67162226502478	0.529075075750962	-1.11986628002009	0.704265213253294
ENSG00000060138	YBX3	11	18.905	-0.797808128739573	1	1	0	0	0	1	1.35520160264813	0.638160211173861	0.815125043705646	-0.697760003202771	1.05932740154288	0.352910181672514	0.216864613936994	0.748906134283701	0.596652626444468	0.697957351545634	0.783883991249213
ENSG00000060140	STYK1	18	22.512	-0.900065628385999	0	0	0	0	0	0	-0.299469658510002	-1.27814885589248	0.2325719151343	-0.697760003202771	-0.766577635088424	0.297414110352281	-0.0665111007915409	0.10294884341178	0.39588970429812	0.899010045163565	-0.0601495484869407
ENSG00000060237	WNK1	7	104.16	0.97008026907721	1	0	0	0	0	1	0	0	0	-0.0860271817916154	1.24570204489882	-0.812567467752539	0.802414266251618	0.945468568683112	0.930321021808536	-0.813920694442679	0.850967377313882
ENSG00000060339	CCAR1	9	73.149	1.6878592926543	1	0	0	0	0	0	1.18876079198404	-0.0343016561211313	1.2213158796479	0.271811811910776	1.27670410608968	-1.25505838581019	0.477619575476642	0.329839944037581	0.830800664370736	-0.816304045540857	0.296196511198811
ENSG00000060491	OGFR	5	14.66	-0.0519663491354996	0	0	0	0	0	0	0	0	0	-0.697760003202771	0.962665521661336	-1.04441783284978	0.454799259477216	0.648900317516171	0.612161782898332	-0.0606765124452557	0.808443454201679
ENSG00000060558	GNA15	7	18.751	-0.177929115030657	0	0	0	0	0	0	-0.643413401314506	-1.11999755851063	0.0223424676333694	-0.697760003202771	-0.127006430089096	0.138690984075433	-1.60855383488059	-0.0878138311128078	-0.105096051459864	-0.0776994996437896	-0.149433094787817
ENSG00000060566	CREB3L3	20	19.768	-0.416958303570081	0	1	0	0	0	0	0	0	0	1.90083825759308	-0.131705042762497	1.93385211358377	-0.699234524524667	-1.00576464022644	-1.66624517043899	0.83473161802555	-0.523232067007883
ENSG00000060642	PIGV	14	17.679	-0.0521294288427694	0	0	0	0	0	0	-0.515809807515064	2.32298169376596	-0.585377778455459	-0.697760003202771	0.31757234896406	-0.833741127378346	0.897162377134182	0.559571539039693	0.625442212682265	-2.13923700665299	0.796460404174906
ENSG00000060656	PTPRU	17	75.342	0.376855002724463	0	0	0	0	0	0	0	0	0	-0.697760003202771	-0.0896370900417602	-0.2941919978452	0.400846828410833	0.394335289397052	0.634052389127767	0.992852952310258	0.398320326080492
ENSG00000060688	SNRNP40	3	19.473	0.904124312269031	1	0	0	0	0	0	-0.55050328467552	-0.803057256902653	1.10091063180114	-0.697760003202771	1.17614501242529	-1.186441486079	1.01036002069006	0.5031137112476	0.340825111055774	-1.21777704533847	0.555082149616631
ENSG00000060709	RIMBP2	9	43.227	0.418668639668428	0	0	0	0	0	0	0	0	0	-0.0860271817916154	-0.445414285181022	0.587720573872903	0.025892285153215	0.2671921944796	-0.0781649078653999	1.25136902327654	-0.142519181569057
ENSG00000060718	COL11A1	17	117.97	0.791742824395298	0	0	0	0	0	1	-0.945463481987944	1.92919771742204	0.970804283220989	-0.697760003202771	-0.777555702082354	0.508483361820636	0.18909082701768	0.349840008739577	0.474603530030656	0.501471666572253	0.251904438213927
ENSG00000060749	QSER1	8	69.275	-0.361732991500251	0	0	0	0	0	0	2.28437557973919	4.42868969358395	1.08084950519826	-0.697760003202771	0.379927769489579	-0.934759710455901	0.884194008702006	0.57329661023938	0.580264490325852	-0.428845739586093	0.614851184928251
ENSG00000060762	MPC1	3	6.5109	0.968084173460228	0	0	0	0	0	0	1.79322475803134	-1.35116628956272	-0.454414348548665	-0.0860271817916154	1.12897225855237	-0.461843842140318	0.771361839595487	0.44366037168792	0.542670743158425	0.00898245606668743	0.482549989779492
ENSG00000060971	ACAA1	16	21.737	-0.245124477614087	0	0	0	0	0	0	0.446724788301682	0.0313821488398759	0.648179082472574	0.271811811910776	0.713781764841964	-0.243250558591342	0.814586149768081	0.812990316121946	0.713302424211772	-0.222626048793074	0.868293992928434
ENSG00000060982	BCAT1	15	22.593	-0.828669332543301	0	0	0	0	0	0	-0.323627180539899	-1.55778330710998	0.339546560716259	0.271811811910776	-0.196991607175395	0.0508146381287761	0.649956214961999	0.530164623887567	0.811519302081693	0.814060265952332	0.538502175502926
ENSG00000061273	HDAC7	6	49.608	0.828774964322114	1	0	0	0	0	0	-0.340405080723989	1.39416167506974	-0.0573327565385448	2.41440834220079	0.770845757076409	-0.501866714976866	1.08383244904726	0.976569646708564	1.05672979932772	-0.135110209371292	1.18725843885119
ENSG00000061337	LZTS1	2	18.533	-0.293050341986522	0	0	0	0	0	0	0	0	0	3.33048033168724	-0.604025397109313	0.53934722370217	0.678958453650735	0.339361754817438	0.181418131226131	1.36653624707781	0.347734940997491
ENSG00000061455	PRDM6	5	24.775	0.570313197864427	0	1	0	0	0	0	1.53899220744349	0.897388043374348	0.888873545823821	3.06424324166867	-0.946003162037205	0.98975617565586	0.18909082701768	0.558506372235196	0.584398073877852	1.63790883485589	0.0850819654348711
ENSG00000061492	WNT8A	6	15.81	0.0410673622677494	0	0	0	0	0	1	-2.30085916765456	-0.310428719695084	1.03273707315589	-0.697760003202771	-2.11366000829241	1.43925823188507	-1.60855383488059	-1.27883707937708	-0.135846826505628	0.147651854083761	-0.719029782835747
ENSG00000061656	SPAG4	14	23.081	-0.549992205572455	0	0	0	0	0	0	0	0	0	2.06944831509979	-0.597888657659706	0.413707009276943	0.513191222616567	0.608908122681593	0.704944345169528	0.30497965234924	0.48441229040827
ENSG00000061676	NCKAP1	0	67.231	1.79841428780662	1	0	0	0	1	0	0	0	0	-0.697760003202771	1.19368796348158	-0.909975291082431	0.354282650951132	0.629090627523922	0.429127327237737	0.962402131363348	0.594084030776097
ENSG00000061794	MRPS35	15	18.439	-0.9808096530494	1	0	0	0	0	0	-0.22469637885012	0	0.66396138254168	-0.697760003202771	1.03419860619378	-1.03430161437101	1.03693503464767	0.384320091618378	0.693908187007536	-0.432426134303448	0.310049109433075
ENSG00000061918	GUCY1B3	13	30.629	1.73932072508035	1	0	0	0	0	0	0	0	0	-0.697760003202771	0.309086303177753	-0.175651378881541	0.473897934687829	0.228049717657061	0.324228086512385	0.566824772728703	0.0297040914812004
ENSG00000061936	SFSWAP	3	46.232	1.13518216471711	0	0	0	0	0	0	0	0	0	-0.697760003202771	0.90730312981095	-0.998670102597753	0.809411057970443	0.46133860768559	0.695437803376066	-0.371316771291701	0.405443339507796
ENSG00000061938	TNK2	25	43.556	-0.482138000971656	1	0	0	0	0	0	0	0	0	0.722641833769719	0.552382223897215	-0.674595010968277	1.05412553161641	0.820597102249554	0.813713899711971	-0.121596821437417	0.918870958490859
ENSG00000061987	MON2	20	90.754	1.06583414999772	0	0	0	0	0	0	0.113981784012715	-0.428723339309328	0.992593822763463	-0.697760003202771	0.827657253769993	-1.09221069168995	0.765645547044105	0.551330504072296	0.528051048566879	-0.449267097038436	0.499864541812228
ENSG00000062038	CDH3	21	35.4	-0.280995490025142	0	0	0	0	0	0	0	0	0	-0.697760003202771	-0.190767043189837	0.327618795916566	0.744022303112272	0.258960732685476	0.371108019539357	1.11262539824994	-0.0385983188506223
ENSG00000062096	ARSF	20	18.715	-1.00950515834059	0	0	0	0	0	0	0	0	0	-0.697760003202771	-1.64344195377493	1.47258013622124	0	0	0	0	0
ENSG00000062194	GPBP1	6	27.105	0.656947661554411	0	0	0	0	0	0	1.55362562179757	1.8960369615194	1.38074017949418	1.49528274999791	1.48671452768355	-1.31483476674758	0.458686308655196	1.0476268105152	0.627776957488896	-0.883962522714993	0.891175714756818
ENSG00000062282	DGAT2	19	22.355	-0.0921557121950577	0	0	0	0	0	0	0	0	0	-0.697760003202771	0.0454699804525283	0.587869707733418	-1.60855383488059	0.279180946168883	0.456218978056791	1.05814132557857	0.348453332366058
ENSG00000062370	ZNF112	10	33.133	0	0	1	0	0	0	0	0	0	0	0	-0.182094370264633	-0.522880978328773	-1.60855383488059	0.462975052345824	0.296672955570883	0.0738448525143543	-0.040379581087587
ENSG00000062485	CS	4	30.205	2.9588046832904	1	0	0	0	0	0	-0.70711711569074	0.70671369693414	1.15393589899643	-0.697760003202771	1.22192355178997	-0.663371282952261	0.632105158723832	0.528631557266824	0.321274716327599	-1.46658466366155	0.66602525559315
ENSG00000062524	LTK	40	42.682	-1.14746406750251	0	0	0	0	0	0	0.586518617122021	-0.522785098840871	-0.635598863940915	-0.697760003202771	-0.942545070934118	0.288244682209259	-0.106905044104305	0.266018022884345	0.316693962477303	1.3154795621091	-0.19942724056064
ENSG00000062582	MRPS24	5	9.1676	-0.760697710553268	1	0	0	0	0	0	0.257851454712399	-1.18089856213953	0.336188002732718	-0.697760003202771	1.290591360837	-0.673580468929502	0.613494258414004	0.347894166829679	0.484371582615445	-0.745648076246382	0.407537783208517
ENSG00000062598	ELMO2	17	45.827	1.42683391319834	0	0	0	0	0	0	0.0409676380141109	-0.388547808119586	1.09954131588127	-0.0860271817916154	0.839590412592394	-1.04369409133157	0.974992658338661	0.326194322908114	0.197592553200809	1.2018289641663	0.679048372742279
ENSG00000062650	WAPAL	2	56.452	1.67326692044781	0	0	0	0	0	0	1.91224673850064	0.793760681178583	1.04564948753314	-0.697760003202771	0.707326661449534	-0.971716991772048	0.75594913750312	0.729777601926326	0.323142086969495	-0.684010043786378	0.726099674867582
ENSG00000062716	VMP1	3	23.471	1.49679510761706	0	0	0	0	0	0	-0.0827886551420235	-0.537771209681489	1.14187951552425	0.883547280954345	1.19255722258121	-0.462112932537539	0.400846828410833	0.637304100697465	0.207953199601621	-1.41131731555872	0.642873444031555
ENSG00000062725	APPBP2	4	33.731	2.31129996716999	0	0	0	0	0	0	0.345111091556687	1.15757243584126	1.40749022961001	2.95873509000719	0.802286940947022	-1.20462880961245	0.678958453650735	0.596927811671789	0.252004411314353	-1.19879649746304	0.521601302160064
ENSG00000062822	POLD1	20	55.158	1.04163312143889	1	0	0	0	0	0	0.0147811601953339	-0.696560213907619	0.406664930874821	0.52570210944299	0.139562992657496	-0.684945762907609	0.869318759726892	0.367077700887425	0.367365638838599	-1.2114868890219	0.39798200950194
ENSG00000063015	SEZ6	18	45.473	0.0868405745042241	0	0	0	0	1	0	-0.404319431350994	1.81281621834064	0.119115958108015	-0.0860271817916154	-0.394849308606983	0.578437792312222	-1.60855383488059	-0.195107075155039	-0.887871973249759	1.624992416329	-0.422665737123743
ENSG00000063046	EIF4B	1	38.514	0.933628692908275	0	0	0	0	0	0	0.829564078835335	0.46884904401708	1.02592947332818	-0.697760003202771	1.46678933608956	-0.98252127155308	0.0933008595525625	0.751058253971084	0.544458408426803	0.0411608835542324	0.729520017859638
ENSG00000063127	SLC6A16	23	29.957	-0.905368980466412	0	0	0	0	0	0	-0.781181165800139	-0.509393255110957	-2.33111828497718	-0.697760003202771	-0.792935973940849	0.850632879712598	-1.60855383488059	-1.26618228451893	-0.697158553460057	-0.778401684176341	-0.941056434577712
ENSG00000063169	GLTSCR1	5	34.526	-0.117211278419983	0	0	0	0	0	0	1.29826430142159	2.02676686459714	-1.59372255256751	-0.697760003202771	0.364141309152309	-0.759329362415293	0.882729048694666	0.674260323931052	0.509061160971963	-0.133219535696258	0.719502386482204
ENSG00000063176	SPHK2	14	21.374	-0.114080148040403	0	0	0	0	1	0	-0.611595968719243	-0.456463587035581	0.407794706187062	-0.697760003202771	0.359475630679889	-0.784863591350418	0.860144503938271	0.768387542369957	0.249809001494737	-0.755354084999136	0.96812731381086
ENSG00000063177	RPL18	0	10.54	1.51700394494193	1	0	1	1	0	0	-0.618367712888762	-0.657341242984299	0.446416537229671	-0.697760003202771	2.47669465306211	-0.986218429059641	0.797092210865571	0.492313038619425	0.164880712673543	-1.12479507511633	0.834950841201742
ENSG00000063180	CA11	8	18.271	0.481884857394475	0	0	0	0	0	0	-0.160681552719685	1.77391610083946	-3.64684138319481	-0.697760003202771	0.354041487517894	0.0437403917606806	-1.60855383488059	0.2890389082741	-0.0220344730592433	0.0708932309794891	0.34098042751691
ENSG00000063241	ISOC2	8	9.1855	-0.90403825005509	0	0	0	0	0	0	-0.509260623593723	-1.52685452516232	0.892039855062899	-0.697760003202771	0.76878188048155	-0.530365502443287	-0.396128087739358	0.405145580593372	0.581711825352052	0.41450651775211	0.471778641586848
ENSG00000063244	U2AF2	0	22.446	4.06774669272473	1	0	0	0	0	0	2.88991299515301	0.4127308417203	-0.386389636724541	2.24305357242585	1.67443947327974	-0.958474575367282	0.887109287187445	0.905297847876397	0.500224356427965	-0.602378247139408	0.934292486899128
ENSG00000063245	EPN1	5	27.073	0.772864717481752	1	0	0	0	0	1	0.124693276660089	-0.792535093972006	-0.264787099053536	0.271811811910776	1.14271679842877	-0.730461082866397	0.944228206769139	0.677251207288063	-0.038166722587653	-1.05750840678832	0.71193075623195
ENSG00000063322	MED29	6	10.076	-0.491537915298685	1	0	0	1	0	0	-0.259602732742836	1.08296073506031	-0.268790974399668	1.01959145978009	1.17299430719803	-1.25583294445987	0.710529180892862	0.536140952710931	0.16200648163587	-1.45083251669401	0.650992929591271
ENSG00000063438	AHRR	10	22.62	-0.878747849051697	0	0	0	0	0	0	0	0	0	-0.697760003202771	-1.11061927661118	0.813083206033919	0.706156242919349	0.334955216816162	0.467908674934438	1.05253651905489	0.251544130767149
ENSG00000063515	GSC2	3	2.4191	-1.00079670197238	0	1	0	0	0	0	1.32319778257365	-0.710908617903956	-0.529016087189641	2.91567576152903	-2.19894531734815	2.23549525289547	-1.60855383488059	-0.169086973436756	0.129956413779301	1.20275938097193	-0.655756468957538
ENSG00000063587	ZNF275	7	10.696	0	0	1	0	0	0	0	0	0	0	0	-0.0903177301953839	-0.318022502938784	0	0	0	0	0
ENSG00000063601	MTMR1	2	26.488	0.854430663869792	0	0	0	0	0	0	0	0	0	-0.697760003202771	0.451603568892944	-0.790572034790546	0	0	0	0	0
ENSG00000063660	GPC1	7	21.327	-0.819791273279536	0	0	1	1	0	0	0	0	0	-0.697760003202771	0.709522274848319	-0.0527458396428048	-1.60855383488059	0.656713493109174	0.604541679233467	0.781655556452651	0.725039759955806
ENSG00000063761	ADCK1	23	25.406	-0.947319604364483	0	0	0	0	0	0	-0.249592903972093	-1.26316274505186	0.665791852570159	-0.697760003202771	0.203905443308916	-1.00917752046969	0.777004371473135	0.00476502102267193	0.233823454359749	-0.663467654943358	0.102214682210618
ENSG00000063854	HAGH	8	14.005	-0.901109338512526	0	0	0	0	0	0	0	0	0	-0.0860271817916154	1.00447000077422	-0.673700065068409	0.624225843691919	0.641167234932993	0.471046033645189	-0.762367000617577	0.653045734200845
ENSG00000063978	RNF4	1	9.6763	1.0780325121015	0	0	0	0	0	0	1.77160341544549	-1.06005311514816	0.405060002366415	3.33962348895377	1.47934824473062	-1.34193866774227	1.19670489726339	0.644225384528552	0.396468639636279	0.319509321289907	0.696782928358474
ENSG00000064012	CASP8	13	25.477	0.249000512224976	1	0	0	0	0	1	0	0	0	0.722641833769719	0.494923021250989	-0.49321385967636	0.41390123524038	0.706444575879742	0.761164556714628	-0.0762456010617207	0.607338642985522
ENSG00000064042	LIMCH1	12	62.189	-0.666170189031428	0	0	0	0	0	0	0	0	0	-0.697760003202771	0.80610730826091	-0.219519651081746	0.93780679691387	0.538578607069062	0.592486596082838	0.94073870854403	0.551720621084161
ENSG00000064102	ASUN	8	41.731	1.10725639564424	0	0	0	0	0	0	0.862859408545538	0.347365890181433	0.429524515942239	-0.697760003202771	0.503013856625515	-0.991487257404237	-0.183820300590706	0.812813263922326	0.49816753570615	-1.13635937737967	0.766235642204621
ENSG00000064115	TM7SF3	16	28.93	-0.497056532592693	0	0	0	0	0	0	0.547971111468729	-0.624180487081652	-0.580285588675228	-0.697760003202771	0.792692110394328	-0.703681256129977	0.703953265196139	0.489719082069633	0.639827642736073	-0.831365075966806	0.557055987229397
ENSG00000064195	DLX3	6	12.213	0.470867192371331	0	1	0	0	0	1	0	0	0	-0.0860271817916154	-1.16059143756754	1.52243706312296	-1.60855383488059	0.314103759612173	0.542819863410232	1.8742756062506	0.237963204834655
ENSG00000064199	SPA17	4	6.4784	-0.613978159516816	0	0	0	0	0	0	0	0	0	0.722641833769719	-0.362398142572928	0.341511319852718	0.915240538105172	0.252398080339146	0.496434254408488	0.219701712120009	0.2241382340847
ENSG00000064201	TSPAN32	10	17.175	-0.988226518136028	0	0	0	0	0	0	0	0	0	-0.697760003202771	-0.71007352427067	0.446663916040346	-0.183820300590706	0.375678661057131	0.372010394608056	0.691908449541252	0.425263142185243
ENSG00000064205	WISP2	8	9.8041	-0.894305653125232	0	0	0	0	0	0	0	0	0	-0.0860271817916154	0.267786815146591	0.725033400081539	-1.60855383488059	-0.213717135910016	-0.147763211144253	0.415428369957667	0.428250861352284
ENSG00000064218	DMRT3	10	14.477	-0.988193902194574	0	1	0	0	1	0	0	0	0	3.10077174352788	-1.35057127812429	1.62593275551584	0.470144348093887	0.275768399139996	0.256870081103658	1.79542446987089	-0.196671195110377
ENSG00000064225	ST3GAL6	14	18.311	-0.451857360925808	1	0	0	0	0	0	0	0	0	-0.697760003202771	-0.0410701216606166	-0.12891341573822	0.39640729633787	0.520433640817027	0.435973551265014	0.873692094498288	0.374137856029908
ENSG00000064270	ATP2C2	75	49.012	-1.03636764772206	0	0	0	0	0	0	-0.308934753214042	-1.32884655001287	0.228843452155046	-0.697760003202771	-0.481751686930928	0.514474987082394	0.405241741316039	-0.143730443750815	-0.318444401479798	1.20949783341609	-0.417586563304028
ENSG00000064300	NGFR	5	17.663	0.111093788569382	1	0	0	0	0	0	0	0	0	-0.697760003202771	0.213236800253756	-0.438019508874943	-1.60855383488059	0.478325339140492	0.457529110977334	1.79921736433551	0.228113402174421
ENSG00000064309	CDON	33	56.65	-0.250127763033123	0	0	0	1	1	1	0	0	0	-0.697760003202771	-0.319067712147889	-0.0273700525589179	0.89999274399401	0.530147010274006	0.531131925147813	0.926503535772529	0.404321524343485
ENSG00000064313	TAF2	17	60.597	1.1533883832367	1	0	0	0	0	0	0.334005360899521	-0.770215354422148	1.09757823761474	-0.0860271817916154	0.772097256713717	-1.06690909046079	-0.106905044104305	0.331531404974198	0.0994443148413295	-2.23145067714979	0.249956989702455
ENSG00000064393	HIPK2	3	49.714	0	1	0	0	0	0	1	0	0	0	0	0.791879733436777	-0.444743944309607	0.951811463044763	0.717817794646252	0.657098468714903	0.476421378432134	0.755635930849044
ENSG00000064419	TNPO3	21	58.71	1.65487805265607	0	0	0	0	0	0	-0.0891329172016896	2.09819003115668	1.20501128051581	1.74917304753013	0.98963863226542	-1.1604617407317	0.582547640562655	0.540729763880718	0.387441630925687	0.329966208569646	0.418733385940959
ENSG00000064489	MEF2BNB-MEF2B	6	13.337	0.109854382794132	0	0	0	0	0	0	0	0	0	1.13743757848656	-0.276582592881383	-0.878248774121683	0.863224024786496	0.64377809117229	0.360434334199129	-1.10248445108212	0.620852158504606
ENSG00000064490	RFXANK	10	15.149	-0.00828055715207796	0	0	0	0	0	0	0.08102861457396	-0.677110155157029	0.310889776435161	-0.697760003202771	0.918039679331013	-0.990790798529496	0.863224024786496	0.640260059771889	0.360434334199129	-1.24102986641701	0.625724318372935
ENSG00000064545	TMEM161A	14	26.642	-0.935740945148331	0	0	0	0	0	0	-1.21908935728431	-1.56192840159781	0.427787603137856	-0.697760003202771	0.463591618050315	-0.878522584615101	0.63470036012856	0.115771575873785	0.369560979421662	-0.0726166292225226	0.128028283344221
ENSG00000064547	LPAR2	4	10.536	1.07452955998934	1	0	0	0	0	0	0	0	0	-0.697760003202771	0.109527001362106	-0.267082270051314	0.788075599605569	0.289114883300984	-0.152168373996558	0.156371272377692	0.0756843638240467
ENSG00000064601	CTSA	18	30.355	-0.302345885300898	1	0	0	0	0	0	-0.0812840121044307	1.99009872105094	-0.197099834203422	2.57962943021875	1.31534690190831	-0.698430558692284	0.778869151071822	0.536345616648165	0.415464963407166	-0.989152518310177	0.632093126620481
ENSG00000064607	SUGP2	3	41.008	0.0340614580434409	0	0	0	0	0	0	0.895563893913106	-1.00616688680636	-1.49550331752752	-0.0860271817916154	0.653698804184189	-0.701406251952041	0.836329718431556	0.439479668374516	0.342046614129278	-1.04376132038792	0.55220075896631
ENSG00000064651	SLC12A2	11	58.66	0.543457231671244	0	0	0	0	0	0	2.6596439945545	1.08391729532673	0.898203774142833	-0.697760003202771	0.576127782805084	-0.360389600451342	0.748034167519643	0.828672148899961	0.835353141452185	-0.227958062435864	0.674079741223437
ENSG00000064652	SNX24	9	11.856	-0.146422115586141	0	0	0	0	0	0	0.855905005347876	-0.918482195717631	1.39017174270211	-0.0860271817916154	0.361890805418553	-0.619442465537276	0.564696584324483	0.400601509790304	0.465674016527307	-0.0767434546951722	0.394455874266846
ENSG00000064655	EYA2	8	30.889	0.433456707523649	0	0	0	0	0	1	0	0	0	2.27403087165896	0.0833113773806025	-0.061910905509322	0.143813507659998	0.160181527019986	0.117562124058391	1.28709421248057	0.149661071165256
ENSG00000064666	CNN2	5	13.769	-0.0295852901097985	0	0	0	0	0	0	0	0	0	-0.697760003202771	1.33229703734694	-0.55434030017947	1.0754137689723	0.710231978370996	0.300599566583916	0.0255683375437737	0.729768074174727
ENSG00000064687	ABCA7	90	100.53	-1.12520042586604	0	0	0	0	0	0	0	0	0	-0.697760003202771	0.0727943892004185	-0.435057532684869	0.54924302735721	0.514772852128008	0.327848539199422	-0.20982296937462	0.434478490755783
ENSG00000064692	SNCAIP	13	37.426	0.664273202004968	0	0	0	0	0	0	1.17344214475563	1.68910109055	0.945212153787509	-0.697760003202771	-0.618252971933445	0.238506232889209	0.307663263573648	0.28868999529874	0.252216560391663	0.991546273257881	0.129723699122447
ENSG00000064703	DDX20	25	33.538	-1.0075808177948	1	0	0	0	0	0	0.124800111097172	-0.345502596130575	-0.632330457600387	-0.0860271817916154	-0.307123575258494	0.178151128914527	0.876819632369791	0.415676243271485	0.298680370165822	-0.148930201755512	0.645611220848602
ENSG00000064726	BTBD1	10	21.516	0.259900759858887	0	0	0	0	0	0	0.908832171737764	-0.509712108533098	1.03137106601715	1.01959145978009	0.526550832260499	-0.37933993913236	0.470144348093887	0.697205798888334	0.388775787767511	-0.399706235109472	0.611906224325206
ENSG00000064763	FAR2	5	24.238	0.294447565046911	0	0	0	0	0	0	0	0	0	-0.697760003202771	0.0696656401071486	-0.572058253433199	0.54924302735721	0.486144964323117	0.317706853261512	0.385708513186296	0.316519629289859
ENSG00000064787	BCAS1	14	25.435	-1.0468243185522	0	0	0	0	0	0	0	0	0	-0.697760003202771	0.83178500695971	0.393266612866535	-0.699234524524667	-0.595183919964475	-0.134122145598006	0.724971682512053	-0.355889863243888
ENSG00000064835	POU1F1	5	15.446	-0.304348504106171	0	1	0	0	1	0	-1.82887100105298	-0.597715653043963	1.24011032784271	1.41849258457704	-0.999740799972489	2.03095889719452	-1.60855383488059	-3.03975800871271	-0.500457327872628	-0.307242772146519	-2.59815614691533
ENSG00000064886	CHI3L2	21	20.883	-0.86754101156812	0	0	0	0	0	0	0	0	0	-0.697760003202771	0.204937381606346	0.22272619494176	-0.0415162892461325	0.634066653254342	0.678295748770889	0.698468904842248	0.589462635585316
ENSG00000064932	SBNO2	16	58.877	0.890047271937506	0	0	0	0	0	0	0	0	0	-0.697760003202771	0.541206551697395	-0.706461617470511	0.782575022007115	0.731050258923844	0.487393870499729	-0.0473488531614395	0.796176969645997
ENSG00000064933	PMS1	32	42.367	-0.964925689561326	1	0	0	0	0	0	1.05898179512586	-0.828565530673918	0.703003248963998	-0.0860271817916154	0.305606255940678	-0.720245480540731	0.473897934687829	0.556846705781882	0.453550910853756	-1.34036347964027	0.542930873746865
ENSG00000064961	HMG20B	3	16.934	-0.380010965091045	1	0	0	0	0	0	0	0	0	1.49528274999791	1.08171168014351	-1.15480992162019	-0.757626487664014	0.43387251021015	0.345100373756561	-0.666588800481959	0.396971262348404
ENSG00000064989	CALCRL	3	26.023	0.96190671414885	1	0	0	0	0	0	0	0	0	-0.697760003202771	0.270564266096055	-0.0721042621677526	0.025892285153215	0.112239441837765	0.44380087886554	-1.93142181083112	0.0675095641981262
ENSG00000064995	TAF11	3	9.3213	0.298870286708067	1	0	0	0	0	0	1.49164716464506	0.65378402885876	1.03146248708917	-0.0860271817916154	1.21924490344345	-1.2869437756469	0.912507465750853	0.703591338057121	0.708559989025806	-1.11477840381418	0.697045882074827
ENSG00000064999	ANKS1A	11	53.916	0.907190210765702	0	0	0	0	0	0	1.52609613663059	0.971680890733157	0.621292488547351	3.22307471012971	0.513541822872693	-0.843875300850788	0.912507465750853	0.705822483818544	0.708559989025806	-1.20972575900237	0.696888123041352
ENSG00000065000	AP3D1	11	61.524	1.43169368847498	1	0	0	0	0	0	0	0	0	-0.697760003202771	1.24105832256039	-1.10008708296073	-1.60855383488059	0.389027753546499	0.0414313412864802	-1.14364923106568	0.418178058926244
ENSG00000065029	ZNF76	29	30.438	-0.606867884279854	0	1	0	0	0	0	0.557716592792538	0.172634214848261	0.242015690875727	3.26366291502232	0.699510277749856	-0.903299944035211	0.328998721938522	0.42086251297307	0.594332982767066	-1.18260274236751	0.520457824651585
ENSG00000065054	SLC9A3R2	5	15	-0.467004204137023	1	0	0	0	0	0	0	0	0	0.52570210944299	1.07097513062344	-0.564824712556486	-0.00651440134409362	0.722708433025507	0.561359993768695	0.911601944880594	0.883550648273448
ENSG00000065057	NTHL1	14	13.612	-0.45624746664551	0	0	0	0	0	0	-0.0511316630586056	-0.914018247807659	0.122561944497281	-0.697760003202771	0.462910977896691	-1.08814213482796	-1.60855383488059	0.510219149594354	0.313795456172306	-0.834730289739714	0.695881477662205
ENSG00000065060	UHRF1BP1	32	66.614	-0.584402023806373	0	0	0	0	0	0	0.594251186780608	-0.680617542800577	0.128786813675337	-0.697760003202771	-0.00353611060837248	-0.717271575418059	0.373507291927618	0.373752905760065	0.538471896111033	-1.02016259587022	0.379306478125219
ENSG00000065135	GNAI3	6	19.391	0.747228587498946	0	0	0	0	1	0	0.289114496169445	0.248202475895635	1.13679764969642	1.01959145978009	0.713562203502085	-1.05591020186638	0.955554340273533	0.579820610703563	0.508854015944988	0.281596387029465	0.751528447680931
ENSG00000065150	IPO5	3	63.325	1.17417126113116	0	0	0	0	0	0	1.66312844061489	-0.238367846291258	1.12228886458241	-0.697760003202771	0.965882095290557	-0.729841380993128	1.03590247182266	0.562681512890022	0.574066865597108	0.100598424405063	0.583284871424042
ENSG00000065154	OAT	13	21.483	0.21740871133268	0	0	0	0	0	0	0.323746601897933	-1.56926203030705	0.345119533872128	-0.697760003202771	1.32143972908994	-0.457110807734665	0.809411057970443	0.514433375637949	0.23177837394065	0.87876121380676	0.492337215204149
ENSG00000065183	WDR3	30	55.773	-0.428876168577354	0	0	0	0	0	0	0.325436048261036	-1.06292279594742	0.717381590565167	-0.697760003202771	0.280488438658567	-0.922106345408889	0.782575022007115	0.52825712508974	0.334706293238042	-1.09865394437892	0.549312338417784
ENSG00000065243	PKN2	3	51.714	1.01870411459676	0	0	0	0	0	0	1.34550901067604	0.65474058912518	1.24206885199531	-0.697760003202771	0.910036668492439	-0.923701516818494	0.759853539809265	0.611243464566454	0.525440987065737	-0.392857828189248	0.608816965450867
ENSG00000065268	WDR18	1	19.101	-0.797651572220594	1	0	0	0	0	0	0	0	0	-0.697760003202771	0.75908824732591	-0.999493241202695	0.710529180892862	0.382337519763189	0.270312009763106	0.0124703971466215	0.269071152179148
ENSG00000065308	TRAM2	3	22.341	0.857561794249371	0	0	0	0	0	0	0.679560948928058	-0.0566213956709913	1.06357273552233	-0.697760003202771	0.195891454403348	-0.413733551790287	1.03486746505968	0.753122439148231	0.418634638871312	-0.709991776718089	0.833447423179573
ENSG00000065320	NTN1	1	21.374	0.73983129197719	0	0	1	1	0	1	0	0	0	-0.697760003202771	-0.574362660091716	0.144695807586996	0.739973291283872	0.488827779914678	0.325021420250979	1.49959426531114	0.0672411970064525
ENSG00000065325	GLP2R	22	33.759	-0.0967936990698095	0	0	0	0	0	0	-2.01618580690581	-1.04124076324185	-0.289981683300056	-0.697760003202771	-0.800280300759788	0.788515692814656	-1.60855383488059	-0.947612659395243	-0.721329248861684	0.692889003598282	-0.788377445857375
ENSG00000065328	MCM10	31	49.902	-1.01297549451129	0	0	0	0	0	0	0	0	0	0.52570210944299	-1.10488872564034	0.66212511782387	0.613494258414004	0.204638579260934	0.944212721880733	-0.62840208946035	0.211490878117
ENSG00000065357	DGKA	11	49.633	1.45390514460512	0	0	0	0	0	0	0	0	0	-0.697760003202771	0.454512756646335	-0.0777292798541786	0.804173987552734	0.837770230342086	0.765728414757861	0.251975446145195	0.931200022625261
ENSG00000065361	ERBB3	36	69.357	0.346678733691268	1	0	0	0	0	0	0	0	0	-0.697760003202771	0.595372334245442	-0.445832995196772	0.75398378519166	0.503935913051046	0.635408383930237	0.767333075325629	0.612233497339584
ENSG00000065371	ROPN1	7	9.1875	-0.806457876413161	0	0	0	0	0	0	-1.69181004714566	-1.18631907031592	0.263174366270645	2.46485456511146	-1.4351825338666	2.05172771915309	-1.60855383488059	-1.59756350887449	-1.94255050671144	1.25188166152048	-2.16107958214135
ENSG00000065413	ANKRD44	4	17.376	0.251524986093512	0	0	0	0	0	0	0	0	0	-0.697760003202771	0.217188904371571	-0.565842418204155	0.833054121443454	0.787197712103267	0.714443422207874	0.561707600336139	0.633888802202831
ENSG00000065427	KARS	18	29.51	0.168067315101143	1	0	0	0	0	0	1.88370705488142	0.37861352555123	0.811125033146785	-0.0860271817916154	1.43331720982507	-1.04475446467333	0.261590147539173	0.904209112576967	0.521790807994717	-0.702516632179627	0.850640561966341
ENSG00000065457	ADAT1	22	26.47	-0.747031631084062	0	0	0	0	0	0	0.68243793202071	-1.47934536526333	0.411500116871781	-0.697760003202771	0.764621193090851	-0.876873287698175	0.181862726034953	0.34181693313846	0.1013356790844	-1.68564442783612	0.487403021193695
ENSG00000065485	PDIA5	20	34.738	-0.748147096281787	0	0	0	0	0	0	-0.70716428744477	-0.422346270866511	1.1035996639428	-0.0860271817916154	0.227255791805004	-0.225783934575007	0.797092210865571	0.320041068887815	0.625149904123823	0.40633979853464	0.33264078719954
ENSG00000065491	TBC1D22B	9	31.492	1.18458226964326	0	0	0	0	0	0	-0.891646554311822	0.869328942225953	0.905563634379769	2.60089874393721	0.545916142437791	-0.978390131861704	0.542905377973371	0.379548326619001	0.450457327279913	-0.0921488929196547	0.370002554423239
ENSG00000065518	NDUFB4	4	6.31	-0.676802985945416	1	0	0	0	0	0	0.0879299698635178	-0.261644146107539	-0.879745314830004	-0.697760003202771	1.73747553395888	-0.762753554730698	0.626868088306119	0.42791598458438	0.626082680540981	-0.0103729872099971	0.509970091990248
ENSG00000065526	SPEN	4	128.99	0.0811001688083286	1	0	0	0	0	0	2.74664827225328	1.7882645048358	-0.553728839468311	-0.697760003202771	0.82815126678472	-0.950606494172302	0.948036272807153	0.757346426607086	0.598547785600415	-0.867424022485696	0.728131280557935
ENSG00000065534	MYLK	35	87.923	-0.02786316840103	1	0	0	0	0	0	0	0	0	0.271811811910776	1.35509848249333	-0.0346217287168957	0.913876137144264	0.592748612184308	0.677145802232158	0.934491779782422	0.877020334348327
ENSG00000065548	ZC3H15	3	20.733	0.940093172504448	0	0	0	0	0	0	1.34606645276699	-0.931555186025403	0.264862277538036	-0.0860271817916154	1.4656366390552	-1.16454938644917	-0.136068525476727	0.679971020646328	0.535944790356698	-1.35106227269687	0.591850421113603
ENSG00000065559	MAP2K4	1	21.563	2.53235124878	1	0	0	0	0	0	0.532164137522133	0.128313589170688	0.72209526142002	-0.697760003202771	0.636166831194884	-0.828269021005586	0.307663263573648	0.459617690175785	0.310755012310812	0.135786032175808	0.396907705630792
ENSG00000065600	TMEM206	16	19.073	-0.572171045761142	0	0	0	0	0	0	-0.491212303550455	-0.910510860164111	-0.0876539329797317	0.883547280954345	0.0528582195394424	-0.228370842317108	0.863224024786496	0.28666522460634	0.708671770165653	0.231205609722153	0.318991590220935
ENSG00000065609	SNAP91	3	40.181	0.225066934386067	0	0	0	0	0	0	1.87319443578196	0.328872391697262	1.23937109247333	0.52570210944299	-0.127478486969834	0.543334683905151	0.39640729633787	0.0755954129767678	0.10770035166215	1.00358445346253	-0.302393741297337
ENSG00000065613	SLK	15	66.318	0.943948376784305	0	0	0	0	0	0	2.25976957561978	-0.0483312066953298	0.976179321022165	-0.697760003202771	0.639668834565947	-0.846216472496904	1.03899287446041	0.696406151527257	0.516945639771284	-0.676414908337282	0.590243993712093
ENSG00000065615	CYB5R4	18	28.367	-0.647826983557726	0	0	0	0	0	0	-0.436284112592012	-0.569656551895571	0.623801869622642	-0.697760003202771	0.29368407518527	-0.547306769032007	0.567722825836278	0.313927885997747	0.173443766105278	1.06169732804591	0.156052288146415
ENSG00000065618	COL17A1	59	97.685	-0.768023251003825	0	0	0	0	0	0	-2.94661849647112	-0.742475106695897	-0.169967507340186	1.01959145978009	0.0716197360320677	0.961647713908186	-1.60855383488059	-0.703169706760023	-0.121982357206751	0.0496740298484184	-0.599472310053994
ENSG00000065621	GSTO2	13	12.656	-0.832778941166499	0	0	0	0	0	0	0	0	0	1.33437730281329	0.0139409720459629	-0.317794597991183	1.0754137689723	0.317054695507544	0.291683482506622	0.585340327147193	0.463562397327765
ENSG00000065665	SEC61A2	9	28.127	1.34827515661235	0	0	0	0	0	0	1.26333000453532	-1.09289501762866	1.04312660739094	-0.0860271817916154	0.0759231382936884	-0.473910510237967	0.339288376756175	0.287228318974129	0.313910280116086	-1.16521807702775	0.21820537959015
ENSG00000065675	PRKCQ	10	43.343	1.07598423097819	0	0	1	1	0	0	0	0	0	-0.697760003202771	-0.457072992328575	0.435118280069904	0.659838898923647	0.751524052487431	0.637881214968371	0.823243869980403	0.47100467463403
ENSG00000065717	TLE2	18	39.151	-0.349410688818949	1	0	0	0	0	0	0	0	0	-0.697760003202771	0.509216464477085	-0.175086244028897	-1.60855383488059	0.280873262124836	0.320656741197543	1.07711037420123	0.25415501736241
ENSG00000065802	ASB1	6	12.609	0.540691399835948	1	0	0	0	0	0	0.499893057036822	-1.4595764530906	0.663131469562937	-0.697760003202771	0.295594258842214	-0.876113543119121	0.750026381230614	0.499291194000089	0.464363107637129	-0.0983583191805371	0.554600086004454
ENSG00000065809	FAM107B	12	13.945	-0.878004205586547	0	0	0	0	0	0	1.41801894330074	-1.0064857402285	-1.60415499968836	-0.697760003202771	1.18542147903516	-0.697173853131012	0.833054121443454	0.809692815053167	0.329073303573334	0.531521034460738	0.75766846343568
ENSG00000065833	ME1	23	27.884	-0.811226327053728	0	0	0	0	0	0	0	0	0	-0.697760003202771	0.472868084660185	-0.516189914964744	0.387390685077872	0.22262724019743	0.297643816294527	0.278584191050014	0.28434837421293
ENSG00000065882	TBC1D1	31	59.861	-0.592921307714145	0	0	0	0	0	0	0	0	0	2.21096426757925	0.850425764715402	-0.709288121531359	0.733828597862358	0.425284415175907	0.442159923870182	0.945813682292788	0.254649995382277
ENSG00000065883	CDK13	11	56.16	1.00083057867999	0	0	0	0	0	0	2.20856638861964	4.44654548522383	0.456094183230771	-0.0860271817916154	0.795733034951646	-1.16004578180386	0.576677885945045	0.899757098395273	0.792556679345541	-0.608330684704468	0.830916003882697
ENSG00000065911	MTHFD2	7	16.33	-0.111138190121257	0	0	0	0	0	0	1.19568528896161	-0.738648865630207	0.511075835529836	-0.0860271817916154	0.676961328144325	-0.844784681971709	0.887109287187445	0.494238720235169	0.487021675771104	-0.199927360347368	0.569372822517356
ENSG00000065923	SLC9A7	2	23.825	0.716034701092388	0	0	0	0	0	0	0	0	0	-0.697760003202771	-0.39545310229165	-0.00184411082776571	0	0	0	0	0
ENSG00000065970	FOXJ2	3	32.091	-0.150231657547962	0	1	0	0	0	0	0.345937239179681	0.38180205977264	0.353282988142153	0.271811811910776	0.478565701430034	-1.05463694953291	0.706156242919349	0.715785335800871	0.521497584245921	-0.82921203139122	0.715902598228233
ENSG00000065978	YBX1	2	18.05	1.10560602900667	1	1	0	0	0	1	2.23199551448983	1.38300180529482	1.23396476989161	-0.697760003202771	1.66448236651624	-0.361181815215532	0.642394813541481	0.933875410072359	0.552013034430532	-1.26419007667834	0.883515227256426
ENSG00000065989	PDE4A	5	34.241	0.423534938133358	0	0	0	0	0	0	0	0	0	0.52570210944299	-0.0946430885909916	-0.175180673223855	0.821392359591009	0.609393475598342	0.77019170563703	1.42650492970591	0.610131472465774
ENSG00000066027	PPP2R5A	5	27.573	0.996114313545754	1	0	0	0	0	0	1.81716598855605	0.787064759313621	1.30407738370564	1.33437730281329	1.05709885394312	-1.03610137411977	0.812867915128277	0.82418707328824	0.715099033759378	-0.458648164622023	0.728356436160189
ENSG00000066032	CTNNA2	10	44.836	1.64905284551239	0	0	0	1	1	0	0	0	0	-0.697760003202771	-0.0891869892950091	0.478541180944804	0.025892285153215	-0.0171588831866368	-0.190760610920153	0.951591612410675	-0.33371540075297
ENSG00000066044	ELAVL1	0	13.458	3.84461451404996	1	0	0	0	0	0	1.64040471384077	0.620942126378254	0.197596809390762	-0.697760003202771	1.16448630527773	-1.20100472967751	0.834694986983053	0.524968282702604	0.160308739778448	-1.67387194692769	0.708505084060189
ENSG00000066056	TIE1	39	57.569	-0.325379263155678	0	0	0	0	0	1	0	0	0	0.52570210944299	0.131999104498679	-0.235311523044279	-1.60855383488059	0.0429232411159866	0.320559123817821	0.457451239719575	0.390778827637995
ENSG00000066084	DIP2B	16	91.292	0.796361241705178	0	0	0	0	0	0	0.727058281435535	1.36514601365493	0.787842835392079	-0.697760003202771	0.620720690934425	-0.837157340539067	0.98206489043604	0.527395550907396	0.422712645503345	-1.22254748372725	0.590197256443125
ENSG00000066117	SMARCD1	2	30.528	1.68757227236951	1	0	0	0	0	0	-0.887279724195415	2.16196071558484	1.15509684959835	3.46652451051299	1.03485729021342	-0.884051768859943	0.829753802734838	0.425174699327156	0.571586710528889	0.506001962830795	0.700424894043172
ENSG00000066135	KDM4A	4	58.714	1.25916188137187	1	0	0	0	0	0	-0.175647281878333	0.411774281453876	0.415280955889802	-0.697760003202771	0.780341785026158	-1.19818795254724	0.960495524521748	0.53017988861795	0.508297055644684	0.0853604835113549	0.552897548195055
ENSG00000066136	NFYC	7	26.784	1.26541761894273	1	1	0	0	0	0	0.454513560220466	0.551750933773698	0.798566681069702	2.68118378414336	1.26805338929846	-1.22951322754862	0.986716957217058	0.627804249210965	0.477164066775029	-1.26262319103268	0.695581804641486
ENSG00000066185	ZMYND12	10	18.732	-0.823907405091024	0	0	0	0	0	0	0	0	0	3.18053608269279	-0.735509705495604	0.477886907260593	0.652447903488223	0.334375710567575	0.707034186321399	-0.880610485138583	0.350013219379737
ENSG00000066230	SLC9A3	6	38.209	0.937418665305224	1	0	0	0	0	0	0	0	0	-0.697760003202771	-0.272828093969459	0.712427345637837	-0.136068525476727	-0.134823353665	-0.365315085141904	1.65298680193144	-0.708695141060977
ENSG00000066248	NGEF	7	34.194	0.01696418153328	0	0	1	1	0	0	0	0	0	-0.697760003202771	-0.233098469518429	0.528346980331467	0.542905377973371	0.275895383746459	0.502236901681514	1.32515424329661	-0.0386883211444517
ENSG00000066279	ASPM	105	166.09	-0.638316175029754	0	0	0	0	1	0	0	0	0	-0.697760003202771	-0.876973076779378	0.989813466124631	0.0656733479827366	0.460345490365167	1.17610110266306	-0.170055578250973	0.329956937126322
ENSG00000066294	CD84	14	16.617	-0.926686759800714	0	0	0	0	0	0	0	0	0	-0.697760003202771	-0.173246048267526	-0.441011015583463	-0.904762483567583	0.316626903897156	-0.171120521458968	0.108827383231191	-0.270626145949787
ENSG00000066322	ELOVL1	3	16.783	1.765132981147	0	0	0	0	0	0	-0.692570570245848	0.690771025827096	0.820941538166356	-0.697760003202771	1.29362130732732	-0.777642761026302	0.904204238696202	0.46584222973584	0.226944169042587	-1.09334037224947	0.487533727731133
ENSG00000066336	SPI1	0	12.255	1.95328130101826	1	1	0	1	0	0	0	0	0	-0.697760003202771	0.431195342351229	-0.0127685334018755	0.0462350299176074	0.12284862539253	-0.040407279935344	-0.115780311185852	0.203512753075699
ENSG00000066379	ZNRD1	2	6.9044	-0.00240316450207595	0	0	0	0	0	0	-0.0999874621702837	-0.766070259934318	-0.111599975862769	-0.0860271817916154	0.463185429571539	-0.848923888309588	0.82307748750761	0.443351496936101	0.35759252440793	-1.29184921808403	0.580413450730943
ENSG00000066382	MPPED2	0	14.993	1.29892071400423	0	0	0	0	0	0	0	0	0	1.41849258457704	-0.241134414557985	-0.163670339286841	0.624225843691919	0.440415650749808	0.319240156628477	1.06470551693073	0.171389844337231
ENSG00000066405	CLDN18	7	10.314	-0.284433210254388	0	0	0	0	0	0	-1.57148738298529	-0.376112524656093	0.608505843905968	0.271811811910776	-0.515322615798364	1.78104418849736	-0.647729162816749	-0.890196490909095	-1.11813988179678	0.481460383184283	-0.905415424672575
ENSG00000066422	ZBTB11	19	51.499	0.127219110024215	0	1	0	0	0	0	1.68476350873175	-0.0314319753218653	0.890092589020044	-0.697760003202771	0.595130816771576	-0.850313606857762	0.602492668016127	0.498569083961927	0.504283607334376	-1.44563702612191	0.53766857535116
ENSG00000066427	ATXN3	7	26.708	0.641207208208734	0	0	0	0	0	0	0.498054623682295	-0.730677530076687	0.896613617205951	-0.0860271817916154	0.524355218861714	-1.26184605080461	0.800647434946146	0.27896338094898	0.749971804248898	-0.647549670426443	0.346898168691339
ENSG00000066455	GOLGA5	16	46.091	-0.16556767321961	0	0	0	0	0	0	0.122485279422653	-0.920714169672617	0.496397759331674	-0.697760003202771	0.984533831113243	-1.01393710178871	0.533223281646246	0.340609630522337	0.580774906616963	-0.426722287115342	0.443147489517166
ENSG00000066468	FGFR2	6	43.821	1.5744667105955	1	0	0	0	1	1	0	0	0	-0.697760003202771	0.596228623470969	-0.129780477868132	0.685918125539885	0.61411654871239	0.419197825487711	1.16390934478962	0.600500128747533
ENSG00000066557	LRRC40	31	30.942	-0.847677903222663	0	0	0	0	0	0	0.0290770577682651	-0.86778450159724	0.396148274143962	-0.0860271817916154	0.544521927929562	-1.09474906215445	0.506304621185137	0.616826239065278	0.218295777995301	-1.45001713121923	0.671122757372165
ENSG00000066583	ISOC1	12	13.687	-0.59403677291187	0	0	0	0	0	0	1.47136068337932	-0.301500823875141	0.932402916106539	-0.697760003202771	0.621313506552097	-0.730378584622809	0.647450247340502	0.474626269703732	0.601619603850927	0.593717364849799	0.383346059462962
ENSG00000066629	EML1	8	51.632	0.546823196829291	0	0	0	0	1	0	0	0	0	-0.697760003202771	0.352383799401811	-0.51668504194728	0.637280250521466	0.375767352779844	0.343456230076122	1.17907652187294	0.35409456681129
ENSG00000066651	TRMT11	21	27.068	-0.953131765131577	0	0	0	0	0	0	-0.738518807463651	-1.2322339631042	0.813018392799289	-0.0860271817916154	0.60251905585849	-0.895194922195084	0.701739133107806	0.409315049495396	0.310343280139292	-1.07504396261683	0.37339600090205
ENSG00000066654	THUMPD1	17	16.088	-0.785264037656383	0	0	0	0	0	0	0.497596477982516	-0.707720083682548	-0.192056080297271	-0.697760003202771	1.00807080674823	-1.22003596492097	0.539701772779074	0.290175841748392	0.418591300883983	-0.39015819104949	0.269823634329196
ENSG00000066697	MSANTD3	5	12.66	0.234010225532741	0	0	0	0	0	0	0.787368803857426	0.0881380579809437	0.969135587939416	-0.697760003202771	0.562196615789788	-1.16858745319346	0.676613728712924	0.480000683277812	0.525745497525949	0.34772226835807	0.464614342495702
ENSG00000066735	KIF26A	16	51.88	-0.791702424499393	0	0	0	0	0	0	0	0	0	0.52570210944299	-0.553745850277116	0.0109891440487901	-0.106905044104305	0.529511414031426	0.543738842746676	1.39466677292652	0.198892408088557
ENSG00000066739	ATG2B	35	106.68	-0.061933780843827	0	0	0	0	0	0	0.955431689941044	-0.550206493144982	0.550772484475278	-0.697760003202771	-0.592377668028754	-0.79488142135764	0.870829262621588	0.609718213588152	0.537309388783405	-0.985748787870461	0.563781995919686
ENSG00000066777	ARFGEF1	8	101.05	2.57728949291525	0	0	0	0	0	0	1.27075385787419	1.24557598035213	1.12272198665275	-0.697760003202771	0.827953661578829	-1.02516074121313	0.75594913750312	0.59845823033125	0.452234435540755	-1.23767101923243	0.628088559177667
ENSG00000066813	ACSM2B	37	34.284	-1.00206220050079	0	0	0	0	0	0	0	0	0	-0.0860271817916154	-0.838626688769583	1.68722816064604	-1.60855383488059	-2.49013101725826	-4.47404370223955	-2.54498124841376	-2.10428230570095
ENSG00000066827	ZFAT	22	49.953	0.322458135567564	0	1	0	0	0	1	1.20861827647742	-0.513857203020928	0.674415308207917	-0.697760003202771	-0.386494999624603	0.208814214363514	0.750026381230614	0.353374075971114	0.824529473806432	-0.0296343401148332	0.437728186276747
ENSG00000066855	MTFR1	17	17.542	-0.603801985783183	0	0	0	0	0	0	0.353109320214522	-1.24849548763338	-0.632993049194457	0.271811811910776	0.296230986727862	-0.661079984538676	0.236595335993769	0.39704345003826	0.49586883707713	0.421715275216319	0.350925643476163
ENSG00000066923	STAG3	33	72.813	0.136064553346527	0	0	0	0	0	0	0	0	0	-0.697760003202771	-1.01860111906806	1.21871291020683	0.405241741316039	0.205085082940204	0.243973444528594	0.59705839613437	0.0817901793402617
ENSG00000066926	FECH	9	25.487	0.510097646752143	0	0	0	0	0	0	0.139999080744273	-1.3938926481296	0.0882558487948583	-0.697760003202771	0.566313390912511	-0.454478081145052	0.809411057970443	0.203501123457798	0.470801992602435	-1.13140089493546	0.278943634576663
ENSG00000066933	MYO9A	30	133.72	0.482439328399193	0	0	0	0	0	0	1.33876578970095	0.245013941674227	0.690243425235323	-0.697760003202771	0.371617372775175	-0.785453836217583	0.962945335708957	0.558814896661759	0.669594505401276	-1.26050457691265	0.515733673240528
ENSG00000067048	DDX3Y	0	10.419	0	0	0	0	0	0	0	0	0	0	0	0.649197796716678	-0.535175386352643	0	0	0	0	0
ENSG00000067057	PFKP	40	45.158	-0.0118878802768849	0	0	0	0	0	0	1.96402267397422	-1.24849548763338	0.0844148316321931	-0.0860271817916154	0.995478963906191	-0.763072751922305	0.618892970852264	0.631603558409746	0.616309371765973	0.801669437871058	0.600176273722427
ENSG00000067064	IDI1	9	14.582	0.480254060321778	0	0	0	0	0	0	0	0	0	-0.0860271817916154	0.986070760492393	-0.803664066100002	0.290949503563566	0.686606332214385	0.179200026112231	-1.26028208955638	0.650202146068435
ENSG00000067066	SP100	29	58.255	-0.877828079502696	0	0	0	0	0	0	-2.19083048715603	-1.67862875410135	-3.70400141360544	1.33437730281329	1.153145962073	-0.831203503744291	0.637280250521466	0.703416916523654	0.430652049347576	0.229506340847922	0.430363732658422
ENSG00000067082	KLF6	0	11.886	2.52075954318726	0	1	0	0	0	0	1.6245915818233	2.09436379009099	1.35336245873608	-0.697760003202771	1.30182192337179	-0.752673576051464	1.15388007885059	1.06246067886526	-0.419072384826325	-0.44997408930441	1.03094693228726
ENSG00000067113	PPAP2A	4	13.226	-0.128222420254837	0	0	0	0	0	0	0.704434143544764	-0.325414830535703	0.979495345841754	0.271811811910776	1.08070169798006	-0.692328258625124	0.824756146587113	0.378827764928231	0.25985282261864	-0.291559917215134	0.333139255688543
ENSG00000067141	NEO1	17	73.486	0.43313054810911	0	0	1	1	0	0	0	0	0	-0.697760003202771	0.603605884490889	-0.580740599374302	0.683610520431748	0.536321200039042	0.539969487421717	1.1357825772767	0.503815910015747
ENSG00000067167	TRAM1	3	21.498	0.81668749641928	0	0	0	0	0	0	1.04247688405721	-0.171089774219543	1.25637928955905	-0.0860271817916154	1.55697415644469	-0.859656094440687	0.729683636466223	0.620690608975151	0.73675132362127	0.100123850373851	0.745709706296482
ENSG00000067177	PHKA1	22	57.431	0.579713112191455	1	0	0	0	0	0	0	0	0	-0.0860271817916154	-0.470147870118345	0.337029208773308	0	0	0	0	0
ENSG00000067182	TNFRSF1A	1	20.062	0.618610883969437	1	0	0	0	0	0	0	0	0	-0.697760003202771	1.44206672921924	-0.904515034665358	0.652447903488223	0.848852381342664	0.510923127769695	0.037869311458979	1.05087445750557
ENSG00000067191	CACNB1	6	31.5	0.286084837658118	0	0	1	1	0	0	-0.916072636574783	0.507749161518263	1.17432805379765	-0.0860271817916154	-0.285222331605605	0.508387326531024	0.944228206769139	0.873986160423959	0.82099027305064	-0.399391546732669	0.932513184612598
ENSG00000067208	EVI5	25	45.873	-0.393520488041272	1	0	0	0	0	0	0	0	0	1.85311909606789	-0.240870940950131	-0.203154865375318	-1.60855383488059	-1.09205318352603	-0.168348397110967	0.545201565452252	-0.850981150554498
ENSG00000067221	STOML1	16	15.43	0.00487671363044572	0	0	0	0	0	0	-1.23755611729578	-0.841957374403833	0.251174677433493	-0.697760003202771	0.177195806312686	-0.644237597931841	1.22376240203531	0.878843352676283	0.771736870771178	-0.496961047011876	1.00525307997163
ENSG00000067225	PKM	4	23.93	1.19984653024371	1	0	0	0	0	0	1.42052425926171	-0.993412749920724	0.518158052194485	-0.697760003202771	2.06279957125698	-0.468956884150511	0.616201946032399	0.852238561458976	0.52670903928901	0.132227972208873	0.949226006724635
ENSG00000067248	DHX29	28	73.153	0.0211520684159671	0	0	0	0	0	0	0.0620562154954203	-0.80592693770192	0.845294997720492	-0.697760003202771	0.803000515301628	-1.17115901733502	0.90837555954581	0.73590562313568	0.401395370906851	-1.2253904175843	0.691414423396379
ENSG00000067334	DNTTIP2	17	28.204	-0.626580959294622	1	0	0	0	0	0	0.489800526689018	-0.786795732373472	-2.09367552965121	0.722641833769719	0.459617557798512	-1.03298241898507	0.979720165498234	0.413918084253923	0.214474137472096	-1.63444007068224	0.424984609536563
ENSG00000067365	METTL22	21	22.33	-0.962205520044066	0	0	0	0	0	0	-0.769636777355778	-1.47647568446407	-0.374454931816623	-0.697760003202771	0.278380649795733	-0.568905615870614	0.888559670451429	0.280831272449877	0.616207072676649	0.901188845746495	0.30858485841843
ENSG00000067369	TP53BP1	15	91.3	0.329327052837766	1	0	0	0	0	0	0	0	0	1.63132692882366	0.387875889993184	-0.777947433254577	0.769464699295742	0.550195471705829	0.930934287374623	0.528388058727305	0.734007312258815
ENSG00000067445	TRO	11	22.899	0.684129787162133	0	0	0	0	0	0	0	0	0	-0.697760003202771	-0.00269079944983975	-0.29192118707846	0	0	0	0	0
ENSG00000067533	RRP15	7	11.232	-0.949178713027358	0	0	0	0	0	0	-0.249530025679025	-1.28165624353603	-0.80303020434816	-0.697760003202771	0.0967814655821538	-0.626628281612549	0.613494258414004	0.343142278872487	0.566507320323616	0.179570232344827	0.231650403926374
ENSG00000067560	RHOA	1	7.1436	4.10751857173368	1	0	1	1	1	0	1.0045976159168	1.28383839100902	-2.15920242494718	0.722641833769719	2.49616974390934	-1.30279119803017	0.944228206769139	0.688853260391557	0.117770229905742	-1.33380799357018	0.770361073905963
ENSG00000067596	DHX8	23	65.789	2.64647442792737	1	0	0	0	0	0	-0.373102848203857	-0.825376996452511	0.238723503714104	-0.697760003202771	1.09597218916862	-1.13959642226027	1.09390659444593	0.323951306281891	0.552111330759473	-0.895515636494161	0.541625733787364
ENSG00000067606	PRKCZ	7	32.856	1.5333836707401	1	0	0	0	0	0	0	0	0	-0.0860271817916154	0.344161227223357	-0.00221015734538317	-1.60855383488059	-0.209804800123039	-0.115136590162139	0.995195517791895	-0.0853388691375788
ENSG00000067646	ZFY	1	8.1758	0	0	1	0	0	0	0	0	0	0	0	-0.280896973209997	-0.447612074236494	0	0	0	0	0
ENSG00000067704	IARS2	14	56.799	-0.21312171585947	0	0	0	0	0	0	0.0312170916932684	-1.08811221629655	0.362265174530607	-0.697760003202771	1.06346613279959	-1.00275877877965	0.644929836021848	0.242144901307203	0.508582059086001	-0.795953021961516	0.166201576561062
ENSG00000067715	SYT1	4	20.277	1.66932039153188	0	0	0	0	1	0	0	0	0	1.63132692882366	0.112172715507643	0.634377870235126	0.318461099916488	0.36065238463911	0.484931608434612	0.714328397027383	0.15743750992395
ENSG00000067798	NAV3	12	105.22	-0.115834885690626	0	0	0	0	0	0	-2.77790263592747	1.28894004576327	0.686702721741688	-0.697760003202771	-0.26774524895127	-0.0496593555267028	-0.369617537576849	-0.313742944846399	0.198819341928779	-0.85337579233985	-0.436218295040872
ENSG00000067829	IDH3G	4	12.868	1.30812493268254	1	0	0	0	0	0	0	0	0	-0.697760003202771	1.45012463039278	-1.21324820339064	0	0	0	0	0
ENSG00000067836	ROGDI	14	15.374	-0.788714804262211	0	0	0	0	1	0	0.237356067270622	1.56155972169368	0.796818676973454	-0.0860271817916154	0.459474842927591	-0.573104157901764	0.870829262621588	0.471066534353525	0.469254719476928	-0.650767727449202	0.61429665739983
ENSG00000067840	PDZD4	3	19.386	0.728056937112314	0	0	0	0	0	0	0	0	0	1.56592158277905	-0.014272660128435	0.296151098817302	0	0	0	0	0
ENSG00000067842	ATP2B3	3	34.854	1.11830667660883	0	0	0	0	0	0	0	0	0	-0.697760003202771	-0.912860377782533	0.579205486790023	0	0	0	0	0
ENSG00000067900	ROCK1	10	86.586	2.31184791498642	1	0	1	1	0	1	2.01888738599238	1.91676243395855	1.31732529574219	-0.697760003202771	0.495329209729764	-0.80261543688963	0.929974525091429	0.753158606583212	0.266533480199319	-0.228236619939281	0.464131427825718
ENSG00000067955	CBFB	1	14.383	1.3798278183749	1	0	0	1	0	0	2.24236318596122	1.10719359514301	1.06107072485921	0.271811811910776	0.822234088674992	-1.00336452635127	1.11164899366944	0.509754670764763	0.392556640766676	-0.383258414500734	0.436510896133799
ENSG00000067992	PDK3	3	14.199	1.47938471806894	0	0	0	0	0	0	0	0	0	-0.697760003202771	0.385526583656483	-0.777463199779118	0	0	0	0	0
ENSG00000068001	HYAL2	5	19.666	-0.306996918552231	0	0	0	0	0	0	-0.826862071668818	-0.256223637931144	-4.37763278696256	1.13743757848656	0.724847656371845	-0.326904935554577	0.936511121437923	0.782282247355093	0.524818928748352	-1.08639511939314	1.03260844736065
ENSG00000068024	HDAC4	0	57.408	1.95021540252159	1	0	0	0	0	0	2.84508728829106	1.58643028862066	0.389795393242032	2.71874486264367	0.0564370693794634	-0.251090538062026	0.836329718431556	0.592800666445427	0.40364917028279	0.158147511727818	0.704651692034946
ENSG00000068028	RASSF1	10	14.066	-0.89115495318078	0	0	0	0	0	0	-0.803396020555107	0.856574805340322	0.462568923315701	-0.0860271817916154	0.817381783063675	-0.837135041251536	1.03279007325153	0.852512788285122	0.478387618185739	0.48456596089463	0.960134380873327
ENSG00000068078	FGFR3	15	38.236	0.314734680631269	0	0	0	0	0	0	0	0	0	-0.697760003202771	0.209954358222571	0.32187883895268	0.523321949519252	0.516779457884662	0.42697080752325	1.17705655398692	0.306135817209092
ENSG00000068079	IFI35	11	13.384	-0.982088197954395	1	0	0	0	0	0	-1.54487363099795	-0.723662754789589	0.0624104060892361	0.883547280954345	0.745288817114541	-0.928536620766605	-1.60855383488059	0.0790260936856341	-0.606092902489547	-2.42548497584459	0.560481071554564
ENSG00000068097	HEATR6	41	58.535	-1.05626337200897	0	0	0	0	0	0	-0.567687617335477	-0.758736631225078	0.158429182600901	-0.697760003202771	0.474635553446208	-1.02416905168065	0.849192120799966	0.461227173761287	0.63636291064203	-0.661264483890388	0.406294478104543
ENSG00000068120	COASY	18	25.884	-0.976204282116102	0	0	0	0	0	0	-0.232264152226768	0.688220198449967	-0.453359803741116	-0.697760003202771	1.0994412583387	-0.950345069353337	-1.60855383488059	0.642780561556511	0.181899539303986	-0.965740561607766	0.871295131811789
ENSG00000068137	PLEKHH3	16	33.227	-0.826412309394688	0	0	0	0	0	0	0.22669070811144	2.62397932426689	0.814318342313902	-0.697760003202771	-0.0300591204657055	-0.108852351711628	-1.60855383488059	0.98777815271997	1.0114686080852	0.774940966057044	0.986339053857
ENSG00000068305	MEF2A	2	21.959	0.453789485426042	0	0	0	1	0	0	1.07187540134339	0.696191534003491	-0.425225411383916	0.271811811910776	0.959448948032115	-0.874706537062791	0.949298294327295	0.659134266062375	0.846217160673441	0.389469701166206	0.686669897372562
ENSG00000068308	OTUD5	0	17.234	3.41535610857451	0	0	0	0	0	0	0	0	0	-0.697760003202771	1.20281073715354	-1.12089868884941	0	0	0	0	0
ENSG00000068323	TFE3	1	16.347	1.28503284613314	0	1	0	0	0	0	0	0	0	-0.0860271817916154	0.780440587629103	-0.771829016522651	0	0	0	0	0
ENSG00000068354	TBC1D25	4	19.431	2.07898966257008	0	0	0	0	0	0	0	0	0	1.49528274999791	0.32100848393316	-0.955763109707631	0	0	0	0	0
ENSG00000068366	ACSL4	3	25.329	1.83297413937122	0	0	0	0	0	1	0	0	0	-0.697760003202771	0.767738964117127	-0.912697046388305	0	0	0	0	0
ENSG00000068383	INPP5A	4	29.764	0.851005990017127	0	0	0	0	0	0	0	0	0	-0.0860271817916154	0.620599932197492	-0.572656310970163	1.06489918222581	0.703702550873119	0.237196686240623	0.157013246737435	0.736240551276905
ENSG00000068394	GPKOW	0	16.007	-0.433651142406213	0	0	0	0	0	0	0	0	0	2.51257372663665	0.825296969366298	-1.20420521078993	0	0	0	0	0
ENSG00000068400	GRIPAP1	2	39.532	1.36310236359732	1	0	0	0	0	0	0	0	0	2.90084902001574	0.287580269936645	-0.964387563933379	0	0	0	0	0
ENSG00000068438	FTSJ1	0	14.629	2.28662926905422	0	0	0	0	0	0	0	0	0	-0.0860271817916154	0.807216093027297	-1.11158956608465	0	0	0	0	0
ENSG00000068489	PRR11	13	21.692	-0.322887405228596	0	0	0	0	0	0	0	0	0	-0.697760003202771	-0.561386584904891	0.160145933830833	0.0750777997588139	0.757699044829269	1.0069662393274	-1.13432688378124	0.765733522409812
ENSG00000068615	REEP1	0	12.99	1.0826313598465	1	0	0	0	0	0	0	0	0	1.13743757848656	-0.0889564498881365	-0.0430355550315557	0.669503163049601	0.207301022891463	0.0956485188661204	1.33139885250736	-0.162867231737048
ENSG00000068650	ATP11A	23	69.765	0.150480799469173	0	0	0	0	0	1	0	0	0	-0.697760003202771	0.344929691912933	-0.640870262791753	1.09481102114519	0.613155864451755	0.545251683744108	0.100634358517511	0.60423632795798
ENSG00000068654	POLR1A	16	94.84	1.12282724609435	1	0	0	0	0	0	0.341497764727873	-1.11393934348995	0.237414019563676	0.271811811910776	0.397086488201091	-1.06207025689177	0.842808209564385	0.582380376760351	0.225393408721609	-1.46105607161649	0.525062512193485
ENSG00000068697	LAPTM4A	6	13.497	-0.789106195559659	0	0	0	0	0	0	0.55619526223081	-0.770534207844289	1.11506743018003	0.271811811910776	1.95558776899427	-0.869904069658507	0.97380275242565	0.69663472658259	0.745465409829974	0.550371533552991	0.584724519633128
ENSG00000068724	TTC7A	47	46.657	-0.4787068039307	0	0	0	0	0	0	0	0	0	-0.697760003202771	0.320536427052421	-0.423008353347213	1.32589184378244	0.661771208989334	0.652183655827531	-0.371075270161161	0.735743244241176
ENSG00000068745	IP6K2	2	19.954	0.900516989144224	0	0	0	0	0	0	-1.60860888708713	-0.503972746934563	1.12336438936274	0.271811811910776	1.46348493792439	-1.11192158887662	0.771361839595487	0.517278306653303	0.437259739739224	0.108325229122859	0.615014078109887
ENSG00000068781	STON1-GTF2A1L	38	45.511	-0.631323317182027	0	0	0	0	0	0	0	0	0	-0.697760003202771	-0.284135502973206	0.0726558325162909	0.533223281646246	0.346733195787197	0.382521105283448	0.195791361166227	0.317262539107467
ENSG00000068784	SRBD1	38	50.995	-0.299586576653894	0	0	0	0	0	0	-0.721410986829302	-0.893930482212787	0.352772419548588	-0.697760003202771	0.320854790995245	-0.977266122532881	1.1185491787043	0.29436923274844	0.503971063947097	-0.0270164085122445	0.30899616716656
ENSG00000068793	NA	14	72.412	0.663040319418008	1	0	0	0	0	0	2.16445699911953	-0.887553413769971	0.892455589675072	-0.697760003202771	0	0	0.866282010347757	0.414712339349013	0.523878603159608	0.273416346115229	0.277385818851826
ENSG00000068796	KIF2A	2	38.836	2.41948704497275	0	0	0	0	0	0	1.76164901402134	-0.295442608854465	1.33495816653405	0.52570210944299	0.803703111589239	-0.985767503294402	0.939098644687117	0.541637733989734	0.623360066409548	-0.258871539942102	0.478287766709469
ENSG00000068831	RASGRP2	7	29.387	0.363064982677733	0	0	0	0	0	0	0	0	0	-0.697760003202771	0.457268251461811	-0.316053371578726	0.837958361480672	0.689394163589949	0.67964410009324	1.04274369059759	0.493273985779414
ENSG00000068878	PSME4	13	116.6	1.48353346582188	0	0	1	1	0	0	1.28226045889171	-0.0381278971868207	0.87785369731008	-0.697760003202771	0.159993175333199	-0.417807257532984	0.621567536701798	0.633739397695611	0.276273794579344	-1.09445430603063	0.632202432747014
ENSG00000068885	IFT80	36	47.988	0.304865096747303	1	0	0	0	0	0	2.37396542549801	-0.428723339309328	1.02875707490911	-0.697760003202771	0.406659362619797	-0.571258893097043	0.446919944445308	0.834183984240584	0.911572615338465	-0.0310702677871629	0.823972088376214
ENSG00000068903	SIRT2	16	25.404	-0.504414688984704	0	0	0	0	1	0	-0.523384962188312	1.0727574255518	0.645160995315075	-0.697760003202771	1.00823547775314	-0.520865064025441	0.788075599605569	0.509721913802376	0.49690732900634	-0.560987394267753	0.64456362451053
ENSG00000068912	ERLEC1	14	29.501	0.390514559005378	1	0	0	0	0	0	0.926307788256382	-0.625774754192356	1.13205591001719	-0.697760003202771	1.30456644012027	-1.04727415806876	0.446919944445308	0.626725546279333	0.52432348542711	-0.92841794352778	0.657203125345874
ENSG00000068971	PPP2R5B	3	25.82	1.62424516044252	0	0	0	0	0	0	0	0	0	-0.0860271817916154	0.481255327843547	-0.531165125476498	-1.60855383488059	0.368665403420936	0.488827906769527	-0.211928416967205	0.477512456678589
ENSG00000068976	PYGM	27	42.605	0.446124739184364	0	0	0	0	0	0	0	0	0	0.52570210944299	0.621192747815164	1.09200253382257	-0.454520050878706	0.197470801766744	-0.937389277074328	-0.638909483986543	0.614645167605084
ENSG00000068985	PAGE1	0	5.6693	-0.881441925815793	0	0	0	0	0	0	0	0	0	1.49528274999791	-2.0605075013279	2.31376821255591	0	0	0	0	0
ENSG00000069011	PITX1	1	11.356	1.01628401174088	0	1	0	0	1	1	0	0	0	3.16957488450262	-0.021287644937556	1.13799896175234	0.771361839595487	0.476824551342304	0.377753215177583	1.82953047604677	0.305633838888277
ENSG00000069018	TRPC7	14	40.438	0.449940804334476	1	0	1	1	0	0	0	0	0	-0.697760003202771	-2.11732009582819	1.90804996725607	-0.559977843653009	-1.5624922814049	-2.39027714801175	0.483290130852015	-2.73482996291456
ENSG00000069020	MAST4	28	100.8	0.0547138721720825	0	0	0	0	0	0	0	0	0	-0.697760003202771	0.419997714017421	-0.710237993324108	0.795303700588296	0.720376614818383	0.896030842288069	1.32163452334357	0.616595877409143
ENSG00000069122	GPR116	15	57.781	-0.192136619127998	0	0	0	0	0	0	0	0	0	0.722641833769719	0.143613899378256	-0.00995761325295232	-1.60855383488059	-0.0974701718554488	0.0474810086562879	0.723612786963035	-0.315536267442138
ENSG00000069188	SDK2	27	105.94	0.243905902169869	0	0	0	0	0	0	1.3883254851937	1.49970215779836	0.585704479158262	-0.0860271817916154	-1.14922913822883	0.413958165365751	0.678958453650735	0.465609224653078	0.474617027379358	1.23067785453317	0.267062289938169
ENSG00000069206	ADAM7	35	44.987	-0.991722947059892	0	0	0	0	0	0	0	0	0	-0.697760003202771	-0.280896973209997	1.99700416238534	-1.60855383488059	-3.01576847285812	-3.56833530626426	0.553401088114827	-4.43031485036479
ENSG00000069248	NUP133	20	64.905	-0.0233752148569664	1	0	0	0	0	1	-0.426397966943739	-1.31003419810656	0.63527859131522	-0.697760003202771	0.968999866316833	-1.18691982893525	0.667107046625868	0.330410737957987	0.571466707135629	-1.16862818735643	0.335777480319591
ENSG00000069275	NUCKS1	1	15.198	2.1527082134443	0	0	0	0	0	0	0.757087470236008	1.56474825591508	1.20631205285168	-0.697760003202771	1.37181807852508	-1.15444417174153	0.986716957217058	0.644078605793244	0.66962646820657	0.114981569975651	0.606396079445089
ENSG00000069329	VPS35	8	46.049	1.95641243139784	1	0	0	0	0	0	1.22823747413608	-0.694965946796914	0.68012148828551	0.52570210944299	0.604571954386355	-1.00191528304255	0.857043142334202	0.705499673712047	0.750416262093984	-1.13329221296312	0.722433419781994
ENSG00000069345	DNAJA2	1	22.518	1.66362564815402	0	0	0	0	0	0	1.84942993295801	-0.329878778445674	0.282362942436026	-0.0860271817916154	1.19966003192628	-1.24712668897567	0.230116844860941	0.498141596970344	0.527367656440569	-1.29835063196817	0.438995140703664
ENSG00000069399	BCL3	0	13.51	-0.00116375872682585	1	0	0	0	0	0	0	0	0	-0.697760003202771	0.594768540560776	-0.538655860038772	0.867803021109793	0.854436006061475	0.107637158204956	0.567659200050548	0.953418235155084
ENSG00000069424	KCNAB2	5	27.3	1.55218349939416	1	0	0	0	0	0	0.888434055487138	0.077934748472436	0.904524968394246	-0.697760003202771	0.472736347856258	-0.367927785663849	0.811142902425011	0.658337948537428	0.649207536869483	0.945681223844877	0.675594689544938
ENSG00000069431	ABCC9	30	84.399	2.23824025831314	1	0	0	0	0	0	0	0	0	-0.697760003202771	-0.0473825101821263	-0.269649579718218	0.236595335993769	0.243892088785333	0.331469218720412	0.945920541339745	0.14877752030528
ENSG00000069482	GAL	8	7.7269	-0.825825222448517	0	0	0	0	0	0	0	0	0	0.722641833769719	-0.581794811446606	1.29028632252558	-0.106905044104305	-0.0649611674769339	0.20442044346003	1.35720308194545	-0.320746780786525
ENSG00000069493	CLEC2D	3	11.573	-0.542731897004806	0	0	0	0	0	0	0	0	0	2.3609085165737	-0.092590190063127	0.108978563580544	-1.60855383488059	0.37596573616788	-1.81102850210675	-3.06349893120362	-0.366759757230258
ENSG00000069509	FUNDC1	3	6.723	0.135470943212065	0	0	0	0	0	0	0	0	0	-0.697760003202771	0.50342004510429	-0.958544805408587	0	0	0	0	0
ENSG00000069535	MAOB	0	20.112	1.52475349263139	0	0	0	0	1	0	0	0	0	0.52570210944299	0.930192399493293	-0.198546638051013	0	0	0	0	0
ENSG00000069667	RORA	8	35.752	1.81129106149264	0	1	0	0	1	0	0	0	0	-0.697760003202771	0.305606255940678	-0.292184625985775	1.02225245122949	0.761318187699179	0.737016447113024	1.26134025265862	0.671846632785285
ENSG00000069696	DRD4	11	8.7018	-1.13548749380062	1	0	0	0	0	0	0	0	0	-0.697760003202771	-0.860374239484557	0.927947271181482	0.174513138691337	0.0881955119950465	-0.376494352850494	0.928610080493156	-0.18248338906407
ENSG00000069702	TGFBR3	12	38.99	0.792838720028151	0	0	0	0	0	0	1.31310996721264	-0.296080315698749	0.130485782653763	-0.697760003202771	0.656344518329726	-0.368889231787196	0.961722145671649	0.50191953334472	0.440459425180821	0.691864727245668	0.419206434422674
ENSG00000069712	KIAA1107	11	45.729	-0.535112813081163	0	0	0	0	0	0	0	0	0	-0.697760003202771	0	0	-1.60855383488059	-1.21588587161494	-1.2731947590944	-2.14152572396677	-1.3360210855387
ENSG00000069764	PLA2G10	1	0.48819	-0.974312557511773	0	0	0	0	0	0	-0.763707564855095	-0.859175459199438	-1.488386374703	2.71874486264367	-1.51906923718731	1.49317667545526	-1.60855383488059	-4.63286125961513	-4.47404370223955	-3.39749205166403	-4.43031485036479
ENSG00000069812	HES2	4	4.7824	-0.876197282429998	0	1	0	0	0	0	0	0	0	-0.697760003202771	-0.873723568949175	1.11198767268122	0.430722161077052	0.0948929377016016	0.189029876172715	1.62828359928728	-0.159072803630386
ENSG00000069849	ATP1B3	4	13.404	1.11437319406949	0	0	0	0	0	0	2.67331701480044	0.265739414113381	-0.193678015998777	0.722641833769719	1.37683505514131	-0.801912947981176	0.971413182800729	0.661157297243056	0.709352291820521	-0.47162020163566	0.537359396982351
ENSG00000069869	NEDD4	32	68.404	-0.554662808388661	1	0	0	0	0	0	1.61436353291254	-0.954193778997403	0.603100591266493	1.13743757848656	-0.124898641226261	-0.0633098788778895	0.484969162820263	0.526882285397111	0.495710976958905	0.244064411047358	0.519693623226268
ENSG00000069943	PIGB	20	27.339	0	0	0	0	0	0	0	0.163870790412038	0	0.565966305039598	0	0.27317704604061	-1.08570178338202	0.701739133107806	0.430630157695358	0.466001418306096	-1.74849973606735	0.355425576029784
ENSG00000069956	MAPK6	5	25.818	0.693660165254978	1	0	0	0	0	0	1.5062589240252	0.876981424357335	-0.556215891318409	0.271811811910776	0.70480170604093	-1.045253325235	0.88565407734796	0.57342701454339	0.236944622242099	-0.906442780097255	0.538605769363361
ENSG00000069966	GNB5	15	23.721	0.839929616299365	1	0	0	0	0	0	0.862468182476657	-0.998195551252836	0.989133529394879	-0.697760003202771	0.591969133477324	-0.765355207328732	0.695028666593654	0.339626181326173	0.409994377840447	0.414428186467944	0.287479554591456
ENSG00000069974	RAB27A	10	10.024	-0.212104098486107	1	0	0	0	0	0	0.201114521460198	0	0.740847250658428	0.883547280954345	0.668123984214212	-0.694547892562518	0.667107046625868	0.418127984623706	0.66615660617723	-0.568972154500519	0.450819285030294
ENSG00000069998	CECR5	15	17.302	-0.635791701161218	0	0	0	0	0	0	1.56782439089673	-1.21565358515288	0.106327230879225	-0.697760003202771	0.683592080608659	-0.98505050128298	0.654925474723257	0.388789309209626	0.324924318351427	0.0712936400962877	0.367032424126197
ENSG00000070010	UFD1L	1	20.982	2.83779301730796	1	0	0	0	0	0	1.10069283271163	-0.651601881385763	1.04030821096904	-0.0860271817916154	1.44352681212943	-1.15511714130717	1.00484556989311	0.484355899912529	0.502680568546776	-1.11428076010821	0.632755958609424
ENSG00000070018	LRP6	19	87.551	1.37518330831186	1	0	0	0	1	1	1.24123401419952	0.780368837448665	1.05429172007374	-0.0860271817916154	0.0510687946194324	-0.606008895136164	0.818002496466554	0.505348650957873	0.530551984149515	0.264841234782493	0.420597944733126
ENSG00000070019	GUCY2C	51	59.7	-0.410617764551433	0	0	0	0	0	0	-1.91138629663665	-0.30883445258438	0.0658589975081439	-0.697760003202771	-0.786074682069643	1.43738492290579	-0.757626487664014	-1.13336155434705	-2.02115062481639	0.103529279092824	-0.875682427461641
ENSG00000070031	SCT	8	3.7242	-0.963047011333578	0	0	0	0	1	1	0	0	0	0.722641833769719	-0.844027897730596	1.19472757799047	-0.424350147535662	-0.201076360247755	-1.29415067134013	0.771263394497322	-0.319669762232259
ENSG00000070047	PHRF1	15	60.164	-0.389097766380116	0	0	0	0	0	0	0	0	0	-0.697760003202771	0.385976684403234	-0.855996538908825	-1.60855383488059	0.674006627295655	0.221824721081647	0.469899109036157	0.708411497381655
ENSG00000070061	IKBKAP	47	81.51	-0.344146475868281	1	0	0	0	0	0	0.814340855569853	-1.2268134549278	0.31716864617443	-0.697760003202771	0.692528227141717	-0.873451323575104	0.542905377973371	0.442791356614663	0.461008080027191	-1.07062068879328	0.537835807131527
ENSG00000070081	NUCB2	18	23.596	-0.786509966619924	0	0	0	0	0	0	0	0	0	0.722641833769719	1.26461725432936	-0.412807557337765	0.616201946032399	0.38191941226292	0.694332216368323	-0.19335802517368	0.355572663667421
ENSG00000070087	PFN2	1	5.2569	2.30330906151377	0	0	1	1	0	0	0	0	0	-0.697760003202771	0.987432040799641	-0.469116636464097	0.828094255569547	0.709005285420959	0.618715419697628	0.758879561544659	0.739901082227164
ENSG00000070159	PTPN3	25	61.463	-0.395536153223126	0	0	0	0	0	0	0	0	0	1.56592158277905	-0.11302037273883	-0.0490981955170549	0.509761478342967	0.36948127987603	0.620594510948258	1.39310764954348	0.320874322852129
ENSG00000070182	SPTB	9	112.22	0.490475896373446	0	0	1	1	0	0	0	0	0	-0.697760003202771	-0.48988643457343	0.677794312071866	0.789893856500532	0.248332813834131	0.503371691060221	1.49057088159457	0.20926047774175
ENSG00000070190	DAPP1	4	14.989	1.29989266905956	0	0	0	0	0	0	0	0	0	0.271811811910776	0.116509051970245	0.0284405857354133	-1.12814149884867	0.0636778182415849	-0.00345938675092553	0.372123078176041	-0.345066774567559
ENSG00000070193	FGF10	0	8.8151	1.68448680430797	0	0	0	1	1	1	-0.882694535000121	5.68624759050734	1.05837778869848	0.271811811910776	-0.602576292266114	0.415653937820228	0.151692822691911	0.317594385326411	0.528278720112505	1.05322097937874	0.0637824471534383
ENSG00000070214	SLC44A1	4	34.507	0.634853622813504	0	0	0	0	0	0	1.53159312094322	3.84168054342269	1.05816584214999	-0.697760003202771	0.886433824455491	-0.343355533682172	1.05014108351959	0.670488117916091	0.832682373248348	0.175362043039085	0.711614555369345
ENSG00000070269	TMEM260	32	38.435	-0.90147463705681	0	0	0	0	0	0	-0.225075629226303	-1.15028863361401	0.54757988575903	-0.697760003202771	0.282266885511584	-0.441575193164914	0.669503163049601	0.372289949441565	0.496802224775455	0.542168720470874	0.313227651772846
ENSG00000070366	SMG6	12	65.102	0.221433518508097	0	0	0	0	0	0	0	0	0	-0.0860271817916154	0.606251598636426	-0.871090908511476	0.759853539809265	0.567833618639366	0.334738280019426	-1.39260646283378	0.772196476880546
ENSG00000070367	EXOC5	2	35.402	0.894717874753712	1	0	0	0	0	0	1.57082517670049	-0.457101293879862	0.524738818757577	1.90083825759308	0.613090934373644	-1.00845130619924	0.695028666593654	0.684567813296243	0.521102204540377	-1.08117160241538	0.628475322974277
ENSG00000070371	CLTCL1	66	82.488	-0.588674712136841	0	0	1	1	0	0	0.812217919843472	-1.46882320233269	0.914756263333088	-0.697760003202771	-0.71848272358802	0.500653073101097	0.373507291927618	0.404304605945758	0.518444418446714	0.508980417510468	0.525369159284549
ENSG00000070388	FGF22	8	5.4618	-0.905238516700596	0	0	0	0	0	0	0	0	0	-0.697760003202771	-1.72961209503038	1.3648743044959	-1.60855383488059	0.182562547504775	0.0228479147036425	0.379589762739481	0.110220653883832
ENSG00000070404	FSTL3	1	8.0896	1.73965340768318	0	0	0	0	0	0	0	0	0	-0.697760003202771	0.51157674888078	0.139413895483612	0.664697728392149	0.454561513294855	-0.0641396080981725	0.769711631616149	0.493816764726627
ENSG00000070413	DGCR2	12	21.997	0.0387124912947742	0	0	0	0	0	0	0.312674754715448	-0.366546921991869	0.666739712865879	-0.697760003202771	1.12004709008631	-1.13583429917485	0.69951373312318	0.624361584390004	0.391840656302288	0.0557089021445597	0.664720612519538
ENSG00000070423	RNF126	1	14.056	0.808787915399133	0	0	0	0	0	0	0	0	0	1.33437730281329	0.687621031195431	-0.826080664632836	0.831407075604749	0.713394219744027	0.687573559944177	0.108792036873972	0.847735517096662
ENSG00000070444	MNT	0	17.45	0.349646784363578	0	1	0	0	0	0	1.60513018578395	3.29389036418476	0.767089331482413	-0.0860271817916154	0.535190570984722	-0.935422229492369	0.841197562611974	1.01148042102291	0.649262141238979	-0.63123152242604	1.18747465536756
ENSG00000070476	ZXDC	18	26.559	-0.252195613721303	0	1	0	0	0	0	2.42978531059275	-0.476551352630452	-0.108207864589069	1.01959145978009	0.439911927544409	-0.655178823546697	0.846011814758681	0.663581827320887	0.584598894820236	0.162481212849285	0.731881161260761
ENSG00000070495	JMJD6	3	21.844	0.661611741182326	0	0	0	0	0	0	1.32740569699308	0.49435731778835	1.07005065507158	-0.0860271817916154	0.709083152168562	-0.586709481550245	1.1236537909864	0.721096022398643	0.389853528031258	-1.1316583783609	0.844542842776164
ENSG00000070501	POLB	11	22.573	0.219489608397442	1	0	0	0	0	1	-0.0133819636854182	-0.855349218133748	1.20989167515639	-0.697760003202771	0.462910977896691	-0.443308254670094	0.674256363687436	0.327039883805309	0.195720544880583	-0.523613748089517	0.32036004951564
ENSG00000070526	ST6GALNAC1	20	25.834	-0.754957304857372	0	0	0	0	0	0	0	0	0	-0.697760003202771	-0.0689763679591849	0.524295978736794	-0.298549609996968	-0.0721723395643597	-0.443000554738944	0.547845131663614	-0.1545877064442
ENSG00000070540	WIPI1	9	24.191	-0.0287894611383222	0	0	0	0	0	0	0.373739987692426	0.564186217237187	0.365659255464397	-0.697760003202771	0.539032894432597	-0.584181697879159	0.71700767202569	0.417546179358701	0.577874390883966	0.107794232814971	0.652299874599443
ENSG00000070601	FRMPD1	30	62.047	-0.495993252901294	0	0	0	0	0	0	0	0	0	-0.697760003202771	-0.860835318298302	0.322732444577075	0.442926399308718	0.114236430057329	0.217927309539226	1.57919475619988	-0.118598487669445
ENSG00000070610	GBA2	39	54.208	0.31573925162805	0	0	0	0	1	0	-0.892483973873568	1.47674471140422	0.527542396071701	-0.697760003202771	1.10823469000084	-1.05090802567637	0.477619575476642	0.765081842563956	0.300782907992988	-0.985716787982639	0.956042349464735
ENSG00000070614	NDST1	3	41.532	1.84750127969481	0	0	0	0	1	1	0	0	0	-0.697760003202771	0.725934485004244	-0.724677318698828	-1.60855383488059	0.300229765452811	-0.292644674966626	-0.696920541273995	1.16902727180061
ENSG00000070669	ASNS	13	27.92	0.5259229015456	0	0	0	0	0	0	0.577786268161265	-0.72812670269956	0.766156714157442	-0.0860271817916154	0.57365771773145	-0.483256420379102	0.529947684658143	0.229586057293661	0.365873157079359	-0.0267609447724268	0.15808058071907
ENSG00000070718	AP3M2	13	18.588	0.622407379554677	1	0	0	0	0	0	1.02781537640164	-0.437332381707132	-0.915462939809656	-0.0860271817916154	0.372956696948434	-0.842820658947968	0.946770598542357	0.571253715614615	0.718128240635358	0.149866436933854	0.476106079347032
ENSG00000070729	CNGB1	59	63.553	-1.0512861793431	0	0	0	0	0	0	-2.52568515314962	-1.46372154757843	-1.55339528667098	-0.697760003202771	-0.92299313361793	1.23388460323531	-1.60855383488059	-1.7100660581615	-0.943699152982569	0.803111560096917	-0.720703589193181
ENSG00000070731	ST6GALNAC2	20	17.142	-0.632373550496844	0	0	0	0	0	0	0	0	0	-0.697760003202771	-0.0292028312401792	0.26621695982843	0.71700767202569	0.346837110287946	0.186545095698368	1.05566201612732	0.180818652357016
ENSG00000070748	CHAT	22	35.586	0.234682113926692	0	0	0	0	0	0	-0.896556803388126	-0.54924993287856	0.0114978170433532	-0.697760003202771	-1.86697296267853	1.25300027231323	0.418167514477001	0.176575992900397	0.0333569088759804	1.67559948704631	-1.289405624802
ENSG00000070756	PABPC1	4	33.947	2.59479120709944	1	0	1	1	0	0	2.22570682465908	1.71205853694414	0.616159706562862	-0.697760003202771	2.40752185293336	-1.08890725560106	0.875329715585318	0.771608822279894	0.233714993458405	-0.110256290453063	0.695507687636327
ENSG00000070759	TESK2	15	28.615	-0.357251561144478	0	0	0	0	0	0	0.1607132974309	-0.151002008624675	0.423043803986803	-0.697760003202771	0.153472203538805	-0.762622520061435	0.752009559927726	0.337312644863295	0.460376631201749	0.136027017302604	0.411920518514834
ENSG00000070761	CFAP20	6	11.748	2.06127920636059	0	0	0	0	0	0	0.800665929107562	-0.557221268432081	0.765922944181942	0.271811811910776	0.946374070242345	-1.13755805953361	0.945501250326791	0.563892035425579	0.395726341311376	-1.26234390930164	0.632748678537083
ENSG00000070770	CSNK2A2	1	25.812	2.66620054931872	1	0	1	1	1	0	0	0	0	0.722641833769719	0.976069741460924	-0.829848139989019	1.02225245122949	0.374271440560123	0.434288579045389	0.865019429169711	0.432036410644351
ENSG00000070778	PTPN21	30	62.066	-0.535001918880219	0	0	0	0	0	0	0	0	0	2.03021922817923	0.0850459119656435	-0.446872208690551	0.488598147574573	0.558663458240534	0.520017125120774	0.567096045103231	0.612335030201009
ENSG00000070785	EIF2B3	5	24.318	0.0505064157245228	1	0	0	0	1	0	0.466248727798139	0	1.08997232316726	-0.697760003202771	0.605175748071021	-0.753068581248029	-1.60855383488059	0.16871515089281	0.364100212270557	-0.880817706938566	0.108764970035238
ENSG00000070808	CAMK2A	4	36.484	4.25744100822091	1	0	0	0	0	0	-2.35132211458409	0.888779000976545	0.843022291271175	2.66178546399681	0.00606969801131572	0.83038097184808	-1.60855383488059	-0.414333988932746	-0.210756041688524	0.804859587192414	0.367454416586799
ENSG00000070814	TCOF1	12	62.576	-0.0189068308777751	1	0	0	0	0	1	-0.0142067413995325	-0.561685216342052	-2.84583675224572	-0.697760003202771	0.674919407683454	-1.19928174623896	0.405241741316039	0.304524962326169	0.752432634535234	-0.123172992267966	0.502404516888349
ENSG00000070831	CDC42	1	9.4748	3.86708037452344	1	0	1	1	1	0	1.53761388999261	-0.113058451389916	1.40096485355804	1.01959145978009	1.98149600709994	-1.23020635763531	0.828094255569547	0.665391946479174	-0.0391226202255263	-0.803434643010052	0.479696243082387
ENSG00000070882	OSBPL3	20	54.029	-0.117876643625643	0	0	0	0	0	0	1.47369289762804	-1.27017752033896	0.713226834590735	2.10700939360011	-0.0253385516583161	-0.673348564428831	0.881259164442754	0.679254479045862	0.849187334895548	0.426336819093136	0.556856828559036
ENSG00000070886	EPHA8	24	47.431	-0.370761084094705	0	0	1	1	0	0	-0.133266234604377	-0.559453242387065	0.36168628679688	-0.697760003202771	-1.46902132756869	0.975371880469946	0.328998721938522	-0.371655449316238	-1.50920189125946	1.57992347400207	-1.08566005918066
ENSG00000070915	SLC12A3	50	52.842	-0.973914643026034	0	0	0	0	0	0	-2.18183411560233	-0.162480731821744	0.118542195734695	-0.697760003202771	-1.25082565922414	2.15109309868156	-0.904762483567583	-0.590055199931223	-0.0687186709179358	0.069449080210433	0.00304669315427587
ENSG00000070950	RAD18	16	24.527	-0.816249182037637	0	0	0	0	0	0	-1.00568820166938	-0.964397088505909	-0.130241826127371	1.13743757848656	-0.0815023423992584	-0.867278007929426	0.969010483606494	0.333200602914317	0.64346485460751	0.613437177570185	0.461429312456633
ENSG00000070961	ATP2B1	1	56.289	2.85877811403943	0	0	0	0	1	0	2.61021059408521	3.28910756285264	0.832744461269178	-0.697760003202771	0.585360337146979	-0.641953839447691	0.739973291283872	0.79901980002742	0.751246562815901	-0.118794608303368	0.736416522267374
ENSG00000070985	TRPM5	40	52.123	-0.78407681738746	0	0	0	0	0	0	-1.85191043303198	-1.10628686135857	-0.64241980631331	-0.0860271817916154	-1.74320403977557	1.52497766261752	-1.60855383488059	-0.58234620021015	-1.60230798859632	0.870326206089713	-0.764787946625203
ENSG00000071051	NCK2	3	14.333	1.39471373405449	0	0	1	1	0	0	0	0	0	3.43442638022501	0.8035933309193	-1.00044699407538	0.904204238696202	0.777137220049913	0.720755928543584	0.322833400303114	0.643174252803487
ENSG00000071054	MAP4K4	7	75.26	1.48811274400202	0	0	0	0	0	0	2.18487526325907	1.61353282950263	1.01901709020719	-0.697760003202771	1.02831436228503	-0.592710585944963	1.05213784567948	0.84146592857324	0.493352634767635	-0.41512162550796	0.726360061930785
ENSG00000071073	MGAT4A	13	32.082	0.46343075771983	0	0	0	0	0	0	0	0	0	-0.697760003202771	0.410117453722885	-0.567675297523478	0.82307748750761	0.753184908858236	0.314926594666566	0.773659413646725	0.504012493075713
ENSG00000071082	RPL31	0	6.2212	1.2056652141991	1	0	1	1	0	0	-0.0755452480219696	-0.645224812942947	-2.81104607286045	-0.697760003202771	2.86085015138067	-1.03063985135998	0.216864613936994	0.547008889518943	0.416204196299875	0.00178758012624289	0.676340608472947
ENSG00000071127	WDR1	2	28.62	2.35765374316435	0	0	0	0	1	0	1.22832754684182	-0.5495687863007	0.348254816801364	-0.697760003202771	1.7497380347911	-1.15329315040662	0.923338735340639	0.968639255123723	0.390914921767839	0.106904427635579	1.22120048454938
ENSG00000071189	SNX13	12	53.415	0.915650785978857	0	0	0	0	0	0	0.635828476927572	0.314205134278786	1.30480854208124	-0.697760003202771	0.946813192922102	-1.13789269206909	0.591207134486995	0.551389528453972	0.537972093849608	-0.751365036660744	0.53402289836416
ENSG00000071203	MS4A12	12	10.283	-0.808897548833916	0	0	0	0	0	0	0	0	0	0.271811811910776	-0.961449302297664	1.86235556533897	-1.60855383488059	-1.28535823820725	-1.50382917000691	-0.121338356651218	-2.03549320861184
ENSG00000071205	ARHGAP10	34	48.578	-0.556104433000925	1	0	0	0	0	0	1.42808301479472	-0.30851559916224	0.700617306610436	-0.697760003202771	0.467280248560275	-0.405499534116879	1.01580579658994	0.636637946060514	0.579991347184498	0.711368088590663	0.523806290463921
ENSG00000071242	RPS6KA2	13	46.421	0.567266868932628	0	0	1	1	0	0	0	0	0	-0.0860271817916154	0.628526096567109	-0.7219117005641	0.924673973487104	0.577468091417961	0.678917528446699	1.1237242428741	0.540547635101689
ENSG00000071243	ING3	2	29.903	1.25236471917286	1	0	0	0	0	0	1.32814171349678	0.53740252977736	0.689690666183395	0.52570210944299	0.463317166375466	-0.607728232916375	0.618892970852264	0.374506448403296	0.538396945085774	0.24288111829175	0.458547485117224
ENSG00000071246	VASH1	3	12.845	0.348961849593045	0	0	0	0	0	1	0	0	0	-0.697760003202771	0.0364020971155428	-0.681616754758342	0.778869151071822	0.494021039499078	0.643519840655104	0.891338467538495	0.735401697058524
ENSG00000071282	LMCD1	8	18.828	-0.380904641886884	0	0	0	0	0	0	0	0	0	0.271811811910776	0.535190570984722	0.279375407656537	0.844412945872483	0.612958407433353	0.571142610694076	0.0506445491836433	0.692932882057836
ENSG00000071462	WBSCR22	11	24.724	-0.496599909412338	0	0	0	0	0	0	1.42794600315682	0.032657562528438	-0.524759065760376	-0.0860271817916154	1.17291746072907	-0.79660777053819	0.90837555954581	0.556211789480258	0.364809847798194	-1.0027074410274	0.59967003597437
ENSG00000071537	SEL1L	8	47.569	1.41443985544584	1	0	0	0	0	0	-0.531973260641688	-0.0221852260797811	0.720922440713342	-0.697760003202771	0.456170444762418	-0.232791644718128	0.181862726034953	0.425620386988799	0.7132923198318	-0.102570323614963	0.249525262965119
ENSG00000071539	TRIP13	2	25.164	1.07371416145299	0	0	0	0	0	0	0	0	0	2.90084902001574	-0.795515819684422	0.561011999948598	0.855484174004917	0.476142578905568	0.311725885730819	-0.875355323172713	0.630506048760592
ENSG00000071553	ATP6AP1	0	14.06	0.949812723057725	0	0	0	0	0	0	0	0	0	-0.697760003202771	1.59252113737104	-1.11506026105768	0	0	0	0	0
ENSG00000071564	TCF3	9	31.528	-0.341321935338369	1	1	0	1	0	0	0	0	0	1.01959145978009	0.68404218135541	-0.638457140207217	0.897162377134182	0.585436176252569	0.728489917933238	0.882147396932447	0.667008427726297
ENSG00000071575	TRIB2	0	12.481	1.68932048683144	0	0	0	0	0	0	0	0	0	-0.0860271817916154	0.772097256713717	-0.751922613485608	0.878304490004343	0.974690040123608	0.901774823922416	0.488861016594776	0.879682880276419
ENSG00000071626	DAZAP1	0	25.11	2.93521683443091	0	0	0	0	0	0	0	0	0	-0.0860271817916154	0.954991852832579	-1.00372955954415	0.767559292563364	0.656614702012003	0.421605077952197	0.315566385578144	0.802593010855841
ENSG00000071655	MBD3	0	11.518	1.28198651720134	1	0	0	0	1	1	0	0	0	2.78938369542481	0.802791932028743	-0.960800488308171	0.811142902425011	0.552186946284768	0.16137517209232	-1.01827987861352	0.643626985121742
ENSG00000071677	PRLH	1	1.3271	-1.08780298739494	0	0	0	0	0	0	-1.59754695609602	-1.45064855727066	1.3565118463778	-0.697760003202771	-1.99659648870935	1.94557541868102	-1.60855383488059	-1.2769531009455	-1.79034517310473	0.799951462878669	-1.51931774981562
ENSG00000071794	HLTF	47	54.459	-0.640592767743239	0	0	0	0	0	0	0.992925542227248	-0.378025645188938	0.472982613477906	-0.697760003202771	0.526550832260499	-0.845359910847287	0.847604858973005	0.305149623354115	0.366673586361306	-0.313761454095708	0.0799514996568871
ENSG00000071859	FAM50A	1	16.25	3.39861108423206	0	0	0	0	0	0	0	0	0	-0.697760003202771	1.31022014462214	-1.1786076298129	0	0	0	0	0
ENSG00000071889	FAM3A	1	7.8781	1.15473216002461	0	0	0	0	0	0	0	0	0	-0.697760003202771	0.996829266146444	-1.21227275866907	0	0	0	0	0
ENSG00000071894	CPSF1	30	75.293	1.32640290627333	1	0	0	0	0	0	0	0	0	-0.0860271817916154	0.740930524517951	-0.972431970435582	-1.60855383488059	0.368498146427057	0.611978991664543	-0.312497074203636	0.582254247697412
ENSG00000071909	MYO3B	64	79.473	-0.983999492123596	0	0	0	0	0	1	0	0	0	-0.697760003202771	-1.31538218218195	1.2098919052214	-1.60855383488059	-1.17880272171207	0.304640276757761	-0.368251007417765	-0.702228027322768
ENSG00000071967	CYBRD1	5	11.801	-0.313330934382588	0	0	0	0	0	0	0.175463107965997	-0.236135872336273	0.830336483030595	1.80267287315722	1.19158017461875	-0.50159154482334	0.69951373312318	0.435253054053692	0.736024251495143	0.75712276775897	0.34668880150426
ENSG00000071991	CDH19	25	31.205	-0.988944068848015	0	0	0	0	0	0	-1.63381142070647	-0.7667079667786	-0.200928117006181	-0.697760003202771	-0.230771119315715	0.04757457277489	-1.12814149884867	-0.777155749765613	-0.792612374536555	-2.0736312167915	-0.745186866629017
ENSG00000071994	PDCD2	11	13.25	-0.799673760590739	1	0	0	0	0	0	0	0	0	-0.0860271817916154	1.1853446325662	-0.937037877619762	0.68129067332943	0.398955381975273	0.362400776788336	0.394781413798513	0.464512081181682
ENSG00000072041	SLC6A15	11	30.237	0.409333957224308	0	0	0	0	0	0	0	0	0	-0.697760003202771	-0.464066021003708	0.271271987169984	0.318461099916488	0.308877848278909	0.574891928656064	0.938138036325465	0.0388736114304871
ENSG00000072042	RDH11	12	14.449	-0.470194043211219	0	0	0	0	0	0	-1.46601551211781	-1.12765004064201	0.379676601582943	-0.0860271817916154	1.03346307570519	-0.317352977685115	0.567722825836278	0.232673913661984	0.555776776416756	-0.493515363810141	0.495433239105495
ENSG00000072062	PRKACA	2	19.797	1.79706398783042	1	0	1	1	0	1	0.131540955871534	2.31214067741317	0.503791870848107	0.883547280954345	1.07710089200606	-0.654057804223267	0.989024562325191	0.667440116208101	0.399076225566639	-0.840644956442386	0.802038471795083
ENSG00000072071	LPHN1	7	70.251	1.38791004866719	0	0	0	0	0	0	0	0	0	-0.697760003202771	-0.088736888548258	-0.399539288208359	0.972609599834911	0.447833397734599	0.573767725804903	0.596481262257427	0.29949824194114
ENSG00000072080	SPP2	18	12.726	-0.866008062319784	0	0	0	0	0	0	0	0	0	-0.697760003202771	-1.20604063492241	2.32477073707409	-1.60855383488059	-1.74638430784732	-1.61480698583132	0.327948761995531	-1.96937142252786
ENSG00000072110	ACTN1	6	55.641	1.01908245951763	1	0	0	0	0	0	0.82590892681866	1.82525150180413	1.1427741401136	1.74917304753013	1.29683788095654	-0.490084466514275	1.06875198382942	0.973651647602288	0.467799807624742	0.228598978110669	1.06843184597732
ENSG00000072121	ZFYVE26	58	119.82	-0.184798032300859	1	0	0	0	0	0	-0.216084838630735	-0.169495507108839	0.181883473647217	2.06944831509979	0.450637498997478	-0.928903597647368	-0.0415162892461325	0.461878453207146	0.735562129252945	-1.30621752637429	0.426871152805182
ENSG00000072133	RPS6KA6	3	26.254	1.36445266357351	0	0	1	1	1	1	0	0	0	-0.0860271817916154	-0.692651331951304	0.0264621726422493	0	0	0	0	0
ENSG00000072134	EPN2	5	26.5	0.223821005422526	0	0	0	0	0	0	0	0	0	2.3609085165737	0.0188811021932313	-0.443387292465377	1.01363561767817	0.266351167528292	-0.0819208950477591	0.454292567295006	0.559921395337216
ENSG00000072135	PTPN18	18	27.119	-0.578609432604151	0	0	0	0	0	1	0	0	0	-0.697760003202771	0.610939233242834	-0.879496304730766	-1.60855383488059	0.287887793729203	0.258432979904544	0.0910746758578374	0.272598723498728
ENSG00000072163	LIMS2	10	19.274	-0.666861646990251	1	0	0	0	0	0	0	0	0	-0.697760003202771	0.773019414341207	-0.126609054688095	-1.60855383488059	0.705036451646661	0.925195261025634	1.29859056930248	0.889286874072078
ENSG00000072182	ASIC4	9	25.591	0.250526938285021	0	0	0	0	0	0	-1.79261441625381	3.16284160768488	0.572164555048516	-0.0860271817916154	-1.1892441924217	0.791047795015632	-0.320979662558432	0.102830233784623	-0.217165914697772	1.51234730696622	0.378589786280672
ENSG00000072195	SPEG	27	127.25	-0.138509488189413	0	0	0	0	0	0	0	0	0	0.722641833769719	0.308614246297014	0.0840519283678977	0.752009559927726	0.49130423722938	0.409249553180095	1.32110744220478	0.939565746988914
ENSG00000072201	LNX1	15	32.612	-0.659490444221659	0	0	0	0	0	0	0	0	0	4.32720802991768	-0.0546060782641314	-0.326066199145675	0.339288376756175	0.238358724354378	0.526214730899377	0.411123223337789	0.202521410151093
ENSG00000072210	ALDH3A2	12	23.554	-0.396573340161362	0	0	0	0	1	0	0.0111981398433663	-1.02497923871266	-0.674075119852698	-0.697760003202771	0.853894833885484	-0.556476689666387	1.05014108351959	0.607856440200234	0.498193769538866	0.304174033197019	0.647974830149651
ENSG00000072274	TFRC	14	37.698	-0.351785129356796	1	0	0	0	0	0	0.981428706098447	-1.08077858758731	-0.60944671410665	1.98916327489364	0.705570170730505	-0.352266948550135	0.870829262621588	0.51967465925005	0.345353028159363	-0.495408127892861	0.541392162244134
ENSG00000072310	SREBF1	12	43.221	-0.109520439425141	1	1	0	1	0	0	-0.398118152952628	-0.945903590021741	-0.225153201096411	-0.697760003202771	0.815295950334828	-0.515453929570858	1.18656857895127	0.790777466584643	0.704423609510633	-0.163439045423648	1.2405768167671
ENSG00000072315	TRPC5	1	27.932	2.39563174539333	0	0	1	1	0	0	0	0	0	-0.697760003202771	-2.07278427364722	1.91852158689033	0	0	0	0	0
ENSG00000072364	AFF4	3	56.304	0.9392060188969	1	0	0	0	0	0	1.29673684869579	1.11516493069653	1.26478774970937	-0.0860271817916154	1.12418582134302	-1.0936437325584	0.75594913750312	0.551720869599274	0.453827795878745	-1.21431774715553	0.498482548162703
ENSG00000072401	UBE2D1	3	9.519	2.37375949505431	0	0	0	0	0	0	-0.0550820764754847	0.878575691468038	1.07800092275108	2.33288774020187	0.226234831574569	-0.273104848794598	0.387390685077872	0.312780175079306	0.241774417122991	0.284533356149103	0.234001975157445
ENSG00000072415	MPP5	8	33.671	-0.329586719603237	1	0	0	0	0	0	1.70343441654472	0.364902828399175	1.28392465109585	1.41849258457704	0.536090772478224	-0.926188560540545	0.876819632369791	0.470972311108086	0.628796332841462	0.0111297918861861	0.425339084226274
ENSG00000072422	RHOBTB1	12	32.198	1.18997694635975	0	0	0	0	0	0	0	0	0	-0.697760003202771	-0.0763426509121115	0.0707996044629689	0.826428386304562	0.441182382848957	0.634297077671828	0.865461262918219	0.423689078418555
ENSG00000072444	NA	7	13.118	0	0	0	0	0	0	0	0	0	0	0	0	0	-1.60855383488059	-4.63286125961513	-4.47404370223955	-3.39749205166403	-4.43031485036479
ENSG00000072501	SMC1A	0	48.078	3.92349943005049	1	0	0	0	0	0	0	0	0	-0.0860271817916154	0.954728379224725	-1.17371866310245	0	0	0	0	0
ENSG00000072506	HSD17B10	0	8.7363	2.81789729302105	1	0	0	0	0	0	0	0	0	-0.697760003202771	1.1111987680892	-0.744454176972331	0	0	0	0	0
ENSG00000072518	MARK2	2	40.348	2.92561470126686	1	0	0	0	0	0	0.187882391984997	2.38101301659559	0.905794289369515	-0.697760003202771	0.76263416296495	-0.845410294998044	0.858596572576041	0.690792513407153	0.672890793985931	-0.840716648535867	0.92542061635074
ENSG00000072571	HMMR	35	41.494	-0.963614528714877	1	0	0	0	0	0	0	0	0	-0.0860271817916154	-0.667028523587473	0.530125973340031	0.0842842482925622	0.64909354082499	1.01140526572998	-1.47448087807488	0.661607933361729
ENSG00000072609	CHFR	12	35.354	0.120832908687531	0	0	0	0	0	0	0	0	0	0.722641833769719	0.738372634908366	-1.28601446335511	0.307663263573648	0.378101879225208	0.384119357312987	-0.70469286164918	0.211576231399295
ENSG00000072657	TRHDE	20	52.855	0.754221445346673	0	0	0	0	0	0	1.48735563496524	3.1622039008406	1.28377080082166	-0.697760003202771	-0.722511674174792	0.367223961974783	0.382811688754575	0.591465007493419	0.64284876018564	1.08282647143712	0.397135420807146
ENSG00000072682	P4HA2	16	36.974	-0.0626382851792323	0	0	0	0	0	0	0	0	0	-0.697760003202771	0.357071434008219	-0.528260997882819	0.780726012261952	0.453826944886911	0.541526590907932	0.686029481759754	0.473438630834722
ENSG00000072694	FCGR2B	2	9.9281	-0.625171950623812	0	0	0	0	1	0	0	0	0	-0.697760003202771	-0.236655363224462	0.740512119080015	-1.60855383488059	-2.96281889898799	-2.33058420854539	-1.75538134440032	-2.89015855944002
ENSG00000072736	NFATC3	6	44.795	-0.413468397834508	0	0	0	0	0	0	1.69713173718419	1.1735151069483	0.907440536372214	-0.697760003202771	0.43471930185628	-0.178211515911542	0.904204238696202	0.784754187964389	0.670744386403759	-0.80458888986244	0.930923694614776
ENSG00000072756	TRNT1	9	17.924	-0.872231183949198	0	0	0	0	0	0	1.32984889037287	-1.65503360086293	0.212144940422372	-0.697760003202771	0.779825815877443	-1.1958040797233	0.285233211012184	0.403752909447882	0.442945745774019	-0.462919756813053	0.36374676085465
ENSG00000072778	ACADVL	27	35.471	-0.374479301420455	0	0	0	0	0	0	-1.4605552871011	0.995913750815859	0.128257150752367	-0.0860271817916154	1.40770537952824	-0.727691583387924	0.657389087736438	0.909639688280183	0.645804016674888	0.160841403020275	0.992452473806029
ENSG00000072786	STK10	31	52.716	0.258289532351062	0	0	0	0	0	0	1.268436177727	-0.518002297508758	0.170391498470724	-0.697760003202771	0.266963460122046	-0.485463499474791	0.989024562325191	0.722229291840131	0.562513364859196	-0.189954066359186	0.541352172831227
ENSG00000072803	FBXW11	5	33.518	2.60575668661626	1	0	0	0	0	0	0.659546283234558	1.7914530390572	1.26027113518306	-0.697760003202771	0.865355935827146	-1.08949320571597	1.08197558785713	0.697228271381161	0.499844820317962	-0.977906779393952	0.702399307008638
ENSG00000072818	ACAP1	11	43.038	1.17783729295059	1	0	0	0	0	0	0	0	0	0.722641833769719	-0.0117367266528378	0.253410644461673	0.804173987552734	0.775520627675281	0.526734380449695	0.709990388412785	0.822748979628573
ENSG00000072832	CRMP1	3	27.577	0.774391143541797	1	0	1	1	0	0	0	0	0	0.722641833769719	-0.137139185924492	0.349653818714717	0.513191222616567	0.39798128837546	0.195588019609734	1.56154122625372	0.120982885670323
ENSG00000072840	EVC	43	52.107	-0.373742181143596	0	0	0	0	0	0	0	0	0	-0.697760003202771	-0.328618630432608	-0.0906147974072004	0.847604858973005	0.415708676850797	0.762736234278704	0.790490381759674	0.442987532527821
ENSG00000072849	DERL2	1	14.283	1.33542447567949	1	0	0	0	0	0	0.387129060583431	-0.311385279961506	-1.12197650242617	1.01959145978009	0.826186192792807	-0.847199277740993	0.769464699295742	0.517523987249284	0.243384037078327	-1.13011547569765	0.539398014900471
ENSG00000072858	SIDT1	30	46.651	-0.91774346865404	0	0	0	0	0	0	0	0	0	-0.697760003202771	-0.263485758957625	-0.346743125175648	0.588339647797494	0.350938927547219	0.088413875434467	1.17908841112326	0.0934235143766085
ENSG00000072864	NDE1	7	19.056	-0.0825079167129791	0	0	0	0	1	0	0.526649602979264	-0.534582675460081	0.304559726643191	-0.697760003202771	0.437529687006726	-0.74106958513611	0.849192120799966	0.557924810599592	0.627081715384907	-0.911239777016238	0.700129014178037
ENSG00000072952	MRVI1	19	44.414	-0.979028822646014	0	0	0	0	0	0	0	0	0	-0.697760003202771	0.499445984852488	-0.39403917578172	0.261590147539173	0.229925899552686	0.804176577772879	0.544995935272177	0.611889291776517
ENSG00000072954	TMEM38A	7	12.763	-0.382313650557694	0	0	0	0	0	0	0	0	0	-0.697760003202771	-0.23231902676186	0.646726682256769	0.539701772779074	0.591287200784923	0.546959590630995	0.00481663824521424	0.6741444990601
ENSG00000072958	AP1M1	5	26.024	3.07731796815748	1	0	0	0	0	0	-0.680256622045606	-0.529162167283688	0.555277735570476	3.03902895565471	1.17370788155263	-0.963151198572396	0.669503163049601	0.398811972401584	0.388356285765267	-1.55625571347429	0.585360690107567
ENSG00000073008	PVR	16	18.672	-0.828734564426209	0	0	0	0	0	0	-0.255547001610838	-1.30493254335231	-3.35780086663658	2.85478904146942	0.227596111881816	-0.275217017015824	-1.60855383488059	0.304762440720926	0.143136211154432	0.307016465914704	0.310246719921393
ENSG00000073009	NA	2	4.4669	-0.60749411035577	1	0	0	0	0	0	0	0	0	-0.697760003202771	0	0	0	0	0	0	0
ENSG00000073050	XRCC1	20	39.269	-0.564649809661861	1	0	0	0	1	0	-0.916648544463878	-0.341676355064885	-0.618741210161908	-0.697760003202771	0.937163472034438	-1.16346255440874	0.866282010347757	0.212385253197229	0.317527237617458	-0.628215071103817	0.527468477969429
ENSG00000073060	SCARB1	7	25.341	0.36675710725032	0	0	0	0	0	0	-0.442184879727302	-1.09098189709582	0.36141497590495	-0.697760003202771	0.479103626712737	0.182238863525808	-1.60855383488059	0.331778198444595	0.431690664463472	0.0346748006218226	0.48500420897668
ENSG00000073067	CYP2W1	13	18.803	-0.523710279948862	0	0	0	0	0	0	0	0	0	-0.697760003202771	-1.38766506869007	1.17085230962824	-1.12814149884867	-0.0836597254302252	-0.674111247180986	0.61866030870043	0.0381571331708532
ENSG00000073111	MCM2	15	39.493	0.409731871710046	1	0	0	0	0	0	0	0	0	-0.0860271817916154	-0.00332752733548792	-0.0352569025105726	1.03486746505968	0.352480728923895	0.341761230004383	-0.207305482503394	0.509024649769061
ENSG00000073146	MOV10L1	38	64.583	0.28048794210462	0	0	0	0	0	0	0	0	0	-0.697760003202771	-1.54829614494525	1.15127153954917	-0.699234524524667	-0.126044731520685	0.46065123359916	1.21580392261408	-0.0418997603333278
ENSG00000073150	PANX2	10	13.873	1.11189438251899	0	0	0	0	0	0	0	0	0	0.52570210944299	-0.44697317069416	0.172415316074845	-1.60855383488059	0.0996052112037624	0.0387791754862201	0.940487603353911	-0.354786002669207
ENSG00000073169	SELO	24	19.768	0	0	0	0	0	0	0	0	0	0	0	0.0188811021932313	-0.552280207723781	0.697276949968915	0.568349705313168	0.468588770097494	-0.769190519692517	0.547949579481796
ENSG00000073282	TP63	5	39.381	1.31798147018992	0	1	0	0	0	1	-2.02577592361423	2.52354049629253	0.660982407033914	0.883547280954345	-0.234130407815858	1.02198770900402	-1.60855383488059	-0.0673108779088548	0.151187931579978	0.510489746975676	-0.154683208119831
ENSG00000073331	ALPK1	38	53.606	-0.885662428639935	0	0	0	0	0	0	0	0	0	-0.697760003202771	0.170060062766632	-0.981205448777439	-1.60855383488059	0.0297144033271338	0.403708010573293	-0.657432288792835	-0.0741483089878542
ENSG00000073350	LLGL2	28	53.961	-0.495321364507343	1	0	0	0	0	0	0.413066753768519	0.19080885991029	-0.440951499193957	-0.697760003202771	0.301807844760778	-0.307991691368125	0.63984500950541	0.35460054200371	0.244705152111205	0.524776378312099	0.487602509733809
ENSG00000073417	PDE8A	15	43.439	0.23870692110211	0	0	0	0	0	0	1.48255035518539	-0.0553459819824281	0.897509572916778	-0.697760003202771	0.403475723191558	-0.703581534870721	0.916600695199314	0.684407270214696	0.833687108411612	0.551854570954202	0.642558156606767
ENSG00000073464	CLCN4	0	19.829	3.43341229376342	0	0	0	0	0	0	0	0	0	-0.697760003202771	-0.128181083257446	-0.00353004751101028	0	0	0	0	0
ENSG00000073536	NLE1	11	28.33	-0.329475825402294	0	0	0	0	0	1	-0.203983894113269	-0.950367537931713	-0.960719262778685	-0.697760003202771	-0.0183125887822011	-0.440585917745854	0.605269122760504	0.220617266379169	0.373186586817316	0.207551469486807	0.255840995468468
ENSG00000073578	SDHA	21	35.219	0.607280105908334	1	0	0	0	0	0	0	0	0	-0.697760003202771	1.13775471214751	-0.641741586559033	0.676613728712924	0.456522318210067	0.314418594002352	-0.987511963407448	0.450923797503222
ENSG00000073584	SMARCE1	1	24.867	2.0218204403896	1	0	0	0	0	0	0.679425705191595	-0.996601284142132	0.23437367750872	2.60089874393721	1.19769495793437	-1.11714448060206	1.09481102114519	0.523784322074952	0.395518377953487	0.774990901878177	0.715168666656379
ENSG00000073598	FNDC8	7	10.146	-0.966680427211548	0	0	0	0	0	0	0	0	0	1.01959145978009	-1.36062938310412	2.21492452525216	0.659838898923647	0.286490128860494	0.517855480040257	-0.0581869808070075	0.412093746432569
ENSG00000073605	GSDMB	13	19.621	-1.09738555099411	0	0	0	0	0	0	0	0	0	-0.697760003202771	-0.358039849976338	0.501818864419906	-1.60855383488059	-0.0201332887473217	-1.3052993812824	-0.977654845180513	0.49781522349281
ENSG00000073614	KDM5A	8	88.683	1.26070787699678	0	0	0	0	0	0	0	0	0	-0.697760003202771	0.62534245713887	-0.899293054702664	0.999260689980379	0.624237342747209	0.488589073883912	-1.23306963003325	0.566768607541372
ENSG00000073670	ADAM11	18	50.237	1.01246142340247	0	0	0	1	0	0	-0.959201273072356	1.31668029348953	-0.0326934262708274	-0.697760003202771	-0.882099834065543	0.808020787261327	-1.60855383488059	0.0205307138188625	-0.00904634174586744	1.16168228845772	-0.341165940109808
ENSG00000073711	PPP2R3A	10	46.993	-0.859817556631824	0	0	0	0	0	1	0	0	0	-0.697760003202771	-0.103557278990063	0.188281462133455	0.558580538428494	0.483099995359842	0.409161882492508	0.5495919636691	0.442157564040703
ENSG00000073712	FERMT2	1	36.435	0.747704780244174	1	0	0	0	0	0	0	0	0	-0.697760003202771	0.726582190956886	-0.402888486000102	0.876819632369791	0.576018493266157	0.533259082085298	0.640404505722867	0.63085847057594
ENSG00000073734	ABCB11	31	65.551	-0.233545818397934	0	0	0	0	0	0	-1.97581789181863	0	0.359544354415824	-0.0860271817916154	-1.6704501941934	2.18078914766409	-1.60855383488059	-1.467131120321	-0.29714131905294	-0.360472880738216	-1.17869927295242
ENSG00000073737	DHRS9	11	11.079	-0.966080293888796	0	0	0	0	0	0	0	0	0	-0.0860271817916154	-0.235425819721142	0.386642265982124	-1.60855383488059	-0.332003345776496	0.0590243281581362	0.014457451271486	-0.514979468800731
ENSG00000073754	CD5L	23	19.425	-0.779477969642453	0	0	0	0	0	0	0	0	0	-0.697760003202771	-0.719690310957352	2.02575573058302	-1.60855383488059	-2.14937656871208	-2.21042337848798	0.403662303885597	-2.15338704861648
ENSG00000073756	PTGS2	3	29.51	1.80689443258464	0	0	0	0	0	0	0	0	0	-0.697760003202771	0.720961420655994	0.827263377731314	0.39640729633787	0.383510001669342	0.518098788209939	0.606946166393679	0.324824953619575
ENSG00000073792	IGF2BP2	8	33.723	1.4206238379455	0	0	0	0	0	0	2.41036355473616	3.27093291779062	0.971926731081248	-0.697760003202771	-0.157459587930256	-0.108873954914815	1.00816257811009	0.847810474833483	0.653271126384768	0.85865776205856	0.719746501424678
ENSG00000073803	MAP3K13	10	49.359	0.503854955557857	0	0	0	0	0	0	-0.175684360565365	-1.10947539557998	0.422678172627849	-0.697760003202771	0.793504487351879	-0.984757427804992	0.669503163049601	0.370719012911141	0.555850163969981	0.815968692155983	0.283311748626955
ENSG00000073849	ST6GAL1	4	16.024	0.283495131906675	0	0	0	0	0	0	0.393514421867287	-0.853436097600904	-0.32924482003655	-0.697760003202771	0.681462335611836	-0.171448063904848	0.8914460845828	0.598063336254803	0.567303794753617	0.588354425536586	0.452472433421951
ENSG00000073861	TBX21	1	20.965	0.44452655805312	0	1	0	0	0	1	0	0	0	-0.697760003202771	-0.947485201081386	0.321520409917778	0.323761651520813	0.246908412975335	0.0356588350655266	1.55701938846468	-0.198259221779526
ENSG00000073910	FRY	24	159.16	1.13328391692449	0	0	0	0	0	0	0	0	0	-0.697760003202771	0.293201040237538	-0.434954504703411	0.7637233894296	0.475302205740814	0.326040300284228	0.25879901780242	0.342293241523999
ENSG00000073921	PICALM	3	33.136	0.521154450905032	0	0	0	0	0	0	0.162777243073816	3.09205614796962	1.40065140356911	0.52570210944299	1.67176082493322	-1.14191406477665	0.866282010347757	0.975855670257804	0.734981651420013	-0.361155111844658	0.900607059351937
ENSG00000073969	NSF	7	21.776	0.816152594979435	0	0	0	0	0	0	0	0	0	-0.0860271817916154	-0.314017801330682	-0.147251041129542	-1.60855383488059	-4.63286125961513	-4.47404370223955	-3.39749205166403	-4.43031485036479
ENSG00000074047	GLI2	9	50.822	-0.309658379374874	0	1	0	0	1	1	0	0	0	-0.697760003202771	-0.792935973940849	0.216042319749382	-1.60855383488059	-0.777983050453426	-1.05226645306358	0.811592440356265	-0.0790126346809587
ENSG00000074054	CLASP1	9	89.038	0	0	0	1	1	0	1	0	0	0	0	0.331404713376411	-0.680224933080965	0.872334565840265	0.639608876928723	0.641593143519022	-0.782976355418946	0.677629860458515
ENSG00000074071	MRPS34	4	4.7857	-0.88595597211302	1	0	0	0	0	0	0	0	0	-0.697760003202771	1.16730766849517	-0.792991993342248	0.426577199680913	0.844517358221677	0.733878601765459	-1.0949324718599	0.850197674918631
ENSG00000074181	NOTCH3	22	97.556	0.983139692035372	0	0	0	0	1	0	0	0	0	0.883547280954345	0.507767359633886	-0.322560519314154	0.80592665584374	0.33827739299251	-0.0786136676551745	0.860661843594478	0.0510131056183915
ENSG00000074201	CLNS1A	4	12.737	-0.113382166893289	1	0	0	0	0	0	0.154802759646466	-0.524379365951574	1.01420450101789	1.33437730281329	1.58327760496215	-1.07847991702289	0.894313571272301	0.409873248649443	0.605463504515997	-0.29055600418052	0.292755471590163
ENSG00000074211	PPP2R2C	3	20.64	2.67779877809974	0	0	0	0	0	0	0	0	0	-0.697760003202771	0.178085029739195	0.346427848892895	-0.0178732257731238	0.289126969385896	0.212436082584596	1.66647080840531	0.145839144124041
ENSG00000074219	TEAD2	14	27.488	-0.421113574511314	0	1	0	0	0	1	0	0	0	1.41849258457704	0.262539299123493	-0.526233455047227	1.00926267970466	0.528270080891109	0.652618816201792	0.748362451589371	0.522447787203618
ENSG00000074266	EED	1	25.352	2.35351804178798	1	0	0	1	1	0	1.17827377313201	0.867415821693109	1.13791582164587	0.271811811910776	0.786072335996989	-1.09014773629782	0.834694986983053	0.640617380211685	0.701374285960774	0.217505528162535	0.587367081651721
ENSG00000074276	CDHR2	41	62.639	-0.833516061443358	0	0	0	0	0	0	0	0	0	-0.697760003202771	-0.187034500411901	1.63763336760882	0.82307748750761	0.794819945332107	0.839603253713767	0.863861705411142	0.977957975763998
ENSG00000074317	SNCB	3	7.9431	0.467377286635758	0	0	0	0	0	0	0.189627681270848	-0.16407499893245	-0.413651053997559	-0.0860271817916154	0.162693779813706	0.711440523608445	0.216864613936994	0.0514150075741123	0.0867735130870062	1.56510437665079	-0.212141597653931
ENSG00000074319	TSG101	5	21.873	1.61821773446183	1	0	0	0	0	0	-0.0565796984117547	-0.440839769350679	1.28648433343683	2.66178546399681	1.24824895644141	-1.28382754974035	0.63984500950541	0.37576584963512	0.268112862566797	-1.29351120281572	0.357726944834914
ENSG00000074356	C17orf85	3	35.034	1.50134176985574	0	0	0	0	0	0	0.0100445194247466	-0.430317606420033	0.617431528643167	0.271811811910776	0.732927513679377	-1.02164559797469	-1.60855383488059	0.261198063610516	0.437683318492783	0.0600753490016645	0.418498007645963
ENSG00000074370	ATP2A3	23	49.721	0.831266822249196	0	0	0	0	0	0	0.0805826832569066	0.10216760855514	-0.376493695460036	-0.697760003202771	0.462910977896691	0.0420846174681461	0.290949503563566	0.455879978623698	0.451026974378255	0.976270826528984	0.335018151292112
ENSG00000074410	CA12	18	20.115	-0.706659618752362	0	0	0	0	0	0	0	0	0	-0.697760003202771	0.272694011092877	0.38976147344407	0.552377737219607	0.231025797140612	0.364933200342598	1.03363269148609	0.35713475919339
ENSG00000074416	MGLL	5	13.238	0.656327958666785	0	0	0	0	0	0	0	0	0	1.98916327489364	0.924813146666267	-0.629651219810257	0.921999407637574	0.543602597645135	0.657714818692969	0.755289511592235	0.676673352820024
ENSG00000074527	NTN4	6	34.39	0.511937185850146	0	0	1	1	0	0	0	0	0	1.49528274999791	0.247455435073834	0.0444374692578092	0.748034167519643	0.522525611134542	0.522555248969239	1.0489716334235	0.420115732987162
ENSG00000074582	BCS1L	21	24.451	1.31678120354442	0	0	0	0	0	0	-0.296430236915984	0.984116174196649	0.875009082200934	-0.697760003202771	0.776016426630549	-1.22314575135688	-1.60855383488059	0.38986306295334	0.355099829998262	-1.43738796603869	0.622909462427405
ENSG00000074590	NUAK1	7	26.502	0.864261108624012	0	0	0	0	0	0	0	0	0	-0.697760003202771	-0.471750667899458	0.0389752282742282	1.05807400226414	0.757392964013159	0.460870849679824	0.877424479881941	0.928598414616872
ENSG00000074603	DPP8	7	48.905	1.15630424840269	0	0	0	0	0	0	0.026033309826218	-0.240599820246245	1.12813795781423	-0.697760003202771	0.741358669130715	-1.17268506565364	0.800647434946146	0.308616825099046	0.366888953837261	-1.1390533217111	0.513062170488803
ENSG00000074621	SLC24A1	14	38.437	-0.367643000091707	0	0	0	0	0	0	-0.900160229510411	-1.14423041859333	0.549155612681385	-0.697760003202771	-0.035438373292731	-0.00238710804126902	0.782575022007115	0.417214279808775	0.645365243281217	-0.703857513258789	0.585933478018882
ENSG00000074657	ZNF532	6	40.025	0.934033130582304	0	1	0	0	0	0	0	0	0	-0.697760003202771	0.528493950118425	-0.599422942557697	0.986716957217058	0.697169841219619	0.831816445434689	0.428339962479522	0.781147380247946
ENSG00000074660	SCARF1	16	33.462	0.293482133179874	0	0	0	0	0	0	0	0	0	1.98916327489364	-0.393960085180475	-0.145746197960923	0.110794798455072	0.487452609229612	0.408065211527188	0.241483958591021	0.644458232882638
ENSG00000074695	LMAN1	10	31.063	-0.249351503626519	0	0	0	0	0	0	0.379099555873405	-0.442434036461384	0.365074532324714	-0.697760003202771	-0.12383376872785	-0.565567376538319	0.506304621185137	0.455920970612436	0.354662832530907	0.814095309843849	0.45808872069452
ENSG00000074696	PTPLAD1	8	24.344	-0.235933305312363	0	0	0	0	0	0	1.08191056712358	-0.775635862598542	0.614278077159146	-0.697760003202771	0.960316215324635	-0.925891692425081	0.446919944445308	0.458064672196331	0.602301963056362	-0.901556577096025	0.472957755352958
ENSG00000074706	IPCEF1	9	23.96	0.491102122449362	0	0	0	0	0	0	0	0	0	0.883547280954345	-0.299405994161762	0.109961276167434	0.0933008595525625	0.372578584383051	0.183764745810851	0.323671277933638	0.153654902263252
ENSG00000074755	ZZEF1	33	151.39	0.078601787692956	0	0	0	0	0	0	1.56883951271347	0.367772509198443	0.464103658166902	-0.697760003202771	0.481529779518395	-0.722220551779139	0.884194008702006	0.660747687593952	0.456494968588609	-1.20438012689393	0.673392556587105
ENSG00000074771	NOX3	26	34.351	-0.988774465952454	0	0	0	0	0	0	-1.97902162855077	0.301132143971012	0.214680351496913	-0.0860271817916154	-2.26066159481328	1.96603695494325	-1.60855383488059	-3.06989034688178	-0.115633556137607	0.187600729793155	-1.86945208993033
ENSG00000074800	ENO1	11	21.074	0.27247746688353	0	0	0	0	0	0	1.72600235385691	-0.801144136369809	0.759888361708065	-0.697760003202771	2.3851924646677	-1.13317654857603	1.08011080825844	0.918776566612515	0.480293275885139	-0.260303528207074	1.00820309527189
ENSG00000074803	SLC12A1	35	56.336	-0.393820554702648	0	0	0	0	0	0	0	0	0	-0.697760003202771	-0.978640955210157	2.05874605596795	-1.60855383488059	-2.32323962901792	-4.47404370223955	0.664072438598837	-1.78283093253389
ENSG00000074842	MYDGF	9	10.337	-0.499183091975491	0	0	0	0	0	0	0.577360954887526	0	0.516824654108607	1.41849258457704	1.3370724964893	-0.74616700303805	0.591207134486995	0.241569491930656	0.326201911535019	-1.38661850340323	0.339528517015153
ENSG00000074855	ANO8	9	49.488	0.633953422829375	0	0	0	0	0	0	1.35785103822498	1.48949884828985	0.558369445250927	-0.697760003202771	0.0956397466147854	-0.432146027035313	-1.60855383488059	0.672571117149015	0.699023325941525	-0.0853886952008069	0.443307405824964
ENSG00000074935	TUBE1	7	22.822	-0.811996063272041	0	0	0	0	0	0	0.552661392726052	-0.648732200586496	0.597508194906309	-0.697760003202771	0.474635553446208	-0.658691447759464	0.989024562325191	0.313092640861605	0.438374696100496	0.250242178492617	0.337683440456515
ENSG00000074964	ARHGEF10L	18	60.449	0.134459849026992	0	0	0	0	0	0	0	0	0	-0.697760003202771	0.21151324373571	-0.276101788656155	1.05511599671304	0.407008625433856	0.654758636082685	0.892225871048909	0.973942591410957
ENSG00000074966	TXK	19	35.676	-0.246833552946274	0	0	0	0	0	0	-2.23091892298582	-0.509074401688816	0.318993117165603	2.10700939360011	-0.422140783153892	0.610876992110416	-1.60855383488059	-0.0174520226660676	0.0254353839335045	0.0639900141104301	-0.371407092788476
ENSG00000075035	WSCD2	5	27.023	0.497944946966401	0	0	0	0	0	0	-1.9086772420082	-0.413099521624429	0.887299155845523	-0.697760003202771	-0.672034522136705	0.652779148434331	0.313095509247094	0.10396656541016	0.0719274953986959	1.39608514992535	0.0236150445664906
ENSG00000075043	KCNQ2	2	39.774	2.03229015759632	1	0	1	1	0	0	0	0	0	-0.697760003202771	-0.529111067942739	0.640526430445841	0.0462350299176074	-0.0254763044696031	-0.617537291581409	1.72032330824273	-0.0511474384366329
ENSG00000075073	TACR2	8	12.477	-0.813620337156448	0	0	0	0	0	0	0	0	0	-0.697760003202771	-0.539990332333723	0.812555739655681	-1.60855383488059	0.225111049512688	0.355302642966411	0.502514514344239	0.431901156852481
ENSG00000075089	ACTR6	16	22.443	0.109156401647017	1	0	0	0	0	0	0.675511083792074	-0.1691766536867	0.272706205552765	-0.697760003202771	0.332491542008811	-1.09632036633738	0.585453233666119	0.531368218828329	0.862624617552775	-0.610942421615557	0.486765150487192
ENSG00000075131	TIPIN	8	13.783	-0.759497443907762	0	0	0	0	0	0	0.773659837902366	-1.50899873352243	-0.734740230617848	-0.0860271817916154	0.0454699804525283	-0.757213707309659	0.729683636466223	0.0915484563286805	0.204289309467381	-1.65064392872191	0.150696190313323
ENSG00000075142	SRI	15	15.768	-0.4677282780373	1	0	0	0	0	0	0.916847154962603	-1.0689810109681	0.798612025942079	0.271811811910776	1.43992600615542	-0.705413105531744	0.50282021905843	0.470176655824653	0.520425793250661	0.122176527991113	0.472723048426844
ENSG00000075151	EIF4G3	4	81.384	0.976825245769887	0	0	0	0	0	0	1.31615885552973	2.93996306560844	0.7757658185216	-0.697760003202771	0.937075647498487	-0.771336262408212	0.721273951262306	0.499434282599103	0.552074471009556	-0.362814564918198	0.49756705060385
ENSG00000075188	NUP37	11	19.612	-0.488543771873212	1	0	0	0	0	0	-0.420566772165824	-0.968542182993739	0.999764423224797	-0.697760003202771	0.569431161938787	-1.02584807368018	0.585453233666119	0.372097956089892	0.953642477466625	-1.60564947060923	0.439007524915018
ENSG00000075213	SEMA3A	8	46.958	1.21610231546436	1	0	1	1	1	1	-2.00671115206309	4.3502517517373	1.22082168185258	-0.697760003202771	-0.426751571291342	0.0112574696272389	0.354282650951132	0.4954972937741	0.732181753820567	-0.331577571206567	0.559978611385384
ENSG00000075218	GTSE1	12	26.345	-0.667396548430096	0	0	0	0	0	0	0	0	0	-0.697760003202771	-0.943533096963571	0.418354678953045	-1.60855383488059	0.37292446851595	0.633306753598851	-1.10581469891342	0.319105492554794
ENSG00000075223	SEMA3C	13	40.046	0.641761679213451	1	0	0	0	0	1	0	0	0	-0.697760003202771	0.473548724813808	-0.286599174984948	0.621567536701798	0.449775324822457	0.496079270225359	0.381930872474202	0.36684632432208
ENSG00000075234	TTC38	23	29.594	-0.396129763357588	0	0	0	0	0	0	-0.103396758108624	-0.907960032786984	-0.0199213509117002	-0.697760003202771	0.391103441689399	-0.165066486822504	-1.60855383488059	0.147822384016375	0.161217269140313	0.868458880698966	0.183282273724997
ENSG00000075239	ACAT1	14	20.831	0.17993299460209	0	0	0	0	1	0	-0.125688297530998	-1.14104188437192	0.720959363802255	-0.697760003202771	0.919752257782066	-0.0637921091547625	-0.0415162892461325	0.304541807737647	0.395874854455104	-0.769231910533016	0.418032108247165
ENSG00000075240	GRAMD4	2	38.828	1.42946275807952	0	0	0	0	0	0	0	0	0	1.49528274999791	0.498908059569785	-0.389122226873483	-1.60855383488059	0.0100861305860437	-0.174910380441298	0.0732832660326286	0.464295612846851
ENSG00000075275	CELSR1	18	106.92	-0.0507921752431573	0	0	0	0	1	1	0	0	0	-0.697760003202771	-0.545128067686882	0.187280516557771	1.00150320850117	0.283408405414704	0.109110411556949	1.02500039945681	-0.0898255128590016
ENSG00000075290	WNT8B	6	15.998	0.222581599647276	0	0	0	0	0	1	-2.61797467478049	1.79974322803287	0.986880541550054	-0.697760003202771	-1.88195692631854	0.862611852349243	-1.60855383488059	-2.06483570828235	-1.81753191192876	1.01073756936786	-1.8408121845989
ENSG00000075292	ZNF638	8	85.611	-0.465653904160829	0	0	0	1	0	0	0.994206122620865	0.0482813802133394	0.321124835810376	-0.697760003202771	1.00488716731999	-1.02678454581627	0.797092210865571	0.524935129142188	0.390840220441243	-0.0098834995095572	0.518631780290322
ENSG00000075303	SLC25A40	13	19.96	-0.457245514454001	0	0	0	0	0	0	1.84864994446806	-0.563279483452756	0.343548448057007	-0.697760003202771	0.465238328099404	-0.993948320745	0.470144348093887	0.714605346060569	0.770832735354685	-1.31179942316886	0.620081948541811
ENSG00000075336	TIMM21	8	12.591	-0.757364361336674	1	0	0	0	0	0	0.931246769439662	-1.19365269902516	0.645554256814873	-0.0860271817916154	0.60637235737336	-0.824317795458647	0.159432673473489	0.54542266533755	0.721966657640974	0.225699316408665	0.516401969156312
ENSG00000075340	ADD2	5	38.416	0.274401807429313	1	0	0	0	0	0	0	0	0	-0.697760003202771	-0.39545310229165	0.454050573446062	0.409592923019329	0.19113743436192	0.174687574069489	1.38170243368477	-0.0258484675170909
ENSG00000075388	FGF4	2	5.7658	-0.206526772497481	0	0	0	0	0	1	0.0672244768445794	0.0457305528362138	0.686579587129496	-0.697760003202771	-2.06735671732542	1.69933687319989	0.143813507659998	-0.584835450064355	-0.942267686788953	1.37463169504149	-0.742992113597291
ENSG00000075391	RASAL2	12	58.11	0.096540555492629	1	0	0	0	0	0	0	0	0	0.271811811910776	-0.219990657527677	-0.342223969344029	0.833054121443454	0.610316571993491	0.602255719258286	0.341083079255968	0.606802104979094
ENSG00000075399	VPS9D1	30	31.018	-0.176722325196861	0	0	0	0	0	0	0	0	0	2.17765705182262	0.375481652357038	-0.705321282431798	0.85234946414252	0.716156079071148	0.717454927730173	0.130051715601374	0.785306391194935
ENSG00000075407	ZNF37A	16	20.227	-0.936941211793836	0	1	0	0	0	0	0.450436026754811	-1.29281611331095	-3.56485328400425	-0.697760003202771	0.323961583954527	-0.955900493850544	-0.757626487664014	0.304147506109318	0.377404000933629	-0.342275398508219	0.0773550747646895
ENSG00000075413	MARK3	17	40.521	0.366150450739277	0	0	0	0	0	0	1.37417107955624	-0.450086518592763	1.17853684044913	-0.697760003202771	1.19277678392109	-0.917910196778375	1.11424933921032	0.587058205643738	0.19181157632157	0.370574859378817	0.481409581792946
ENSG00000075415	SLC25A3	5	16.88	0.696478182596599	1	0	0	0	0	0	1.08962996892594	0.0836741100709716	1.14269177592502	-0.0860271817916154	1.95969356605	-0.780944247416049	0.236595335993769	0.571339473513575	0.435789646139054	-1.03017439237697	0.548007895295545
ENSG00000075420	FNDC3B	0	69.811	0.364154355122295	0	0	0	0	0	0	1.28843706392159	2.77160845871809	1.01396412465696	2.68118378414336	0.709741836188198	-0.576454050880717	1.10109016713034	0.701412028099466	0.580620628039781	-0.440828687124351	0.715794157939832
ENSG00000075426	FOSL2	0	12.389	1.3194818034968	0	1	0	0	0	0	2.27958915814358	3.57830761673437	0.632500953761899	1.56592158277905	1.12942235929912	-0.655780885419927	1.09661428206432	1.09947455352017	1.02563290043581	0.406013430148284	1.1486985605817
ENSG00000075429	CACNG5	5	10.207	-0.623684663693511	0	0	0	0	0	0	-1.24776105992534	-1.5571456002657	0.794655163615041	-0.697760003202771	-1.55516841488345	0.794281327927736	-1.60855383488059	-0.747961428750714	-0.764653088843582	1.3834417352967	-1.0425064094203
ENSG00000075461	CACNG4	5	12.743	1.37847099521042	0	0	0	1	0	0	1.0781571701034	0.91046103368212	0.512145590108185	-0.697760003202771	-0.594287851685698	0.629742194199225	0.706156242919349	0.324977637318813	0.186908723549793	1.52873393711965	-0.348159919733404
ENSG00000075539	FRYL	31	154.02	0.0308520494043722	0	0	0	0	0	0	1.65477309981095	1.38619033951623	1.01551725829585	0.722641833769719	0.392278094857749	-0.787582941564917	0.703953265196139	0.691423382994228	0.78977099086509	-0.885581662290061	0.70519528309021
ENSG00000075568	TMEM131	14	89.639	-0.111405640841179	0	0	0	0	0	0	2.37681753627395	0.4283546594052	0.986491326043302	0.271811811910776	0.871328004271844	-1.15678639416207	0.946770598542357	0.580528435545224	0.534402204984972	-0.189999213408867	0.503887401876121
ENSG00000075618	FSCN1	2	15.419	1.56318811804072	0	0	0	0	0	0	1.2768796257429	1.5398776889881	0.846734526549161	-0.697760003202771	0.588302459101352	-0.417561905269825	0.878304490004343	0.761964464267872	0.439220492022953	0.690955525142876	0.715183034406687
ENSG00000075624	ACTB	0	12.858	4.93321069920531	1	0	1	1	1	0	0.778186558699864	1.08965665692526	0.472889139343468	1.33437730281329	3.35470947316958	-1.03438343053444	1.00926267970466	0.924696394962607	0.265925218862712	-0.563005747585162	0.904458494907808
ENSG00000075643	MOCOS	32	37.237	-0.767299177103547	0	0	0	0	0	0	0	0	0	-0.0860271817916154	-0.627090315863558	0.456346261910964	0.846011814758681	0.357724300785779	0.527620830692445	0.818053847338	0.291973628718766
ENSG00000075651	PLD1	42	62.043	-1.02957700871135	1	0	0	0	0	0	0.74277533979404	-0.452956199392032	0.0682012267145032	-0.697760003202771	0.355106360016305	-0.365587473182993	0.942951446290716	0.291668482864665	0.300666240904895	0.358217729609965	0.299052823074142
ENSG00000075673	ATP12A	29	48.507	-0.209723134759968	0	0	0	0	0	0	0.0981841145108619	-0.594527118822556	0.136013617024442	-0.697760003202771	-1.30093285040454	1.54073271185373	0.41390123524038	-0.182557988133287	-0.200406873422751	1.16465314176128	-0.408921947864149
ENSG00000075702	WDR62	47	69.785	0.0931028352633825	0	0	0	0	1	0	0	0	0	-0.0860271817916154	-0.909029032401651	1.26421069528805	0.637280250521466	0.455509606584083	0.661639978056803	-1.95606955635224	0.678114342586845
ENSG00000075711	DLG1	10	59.276	0.368355288381564	1	0	1	1	0	1	0	0	0	-0.697760003202771	0.869900855562633	-0.94736792520843	0.683610520431748	0.662687623030403	0.668314975969874	0.389246640100116	0.714234057966335
ENSG00000075785	RAB7A	0	10.788	3.11970564567103	0	0	0	0	0	0	-0.0874354689020434	-0.0885067378850699	-1.94321361414772	-0.697760003202771	2.05343528011116	-1.09534157376044	0.905599104801432	0.619239176356097	0.644684682677845	0.189211813964795	0.666686047683753
ENSG00000075790	BCAP29	4	16.333	-0.987013205113941	0	0	0	0	0	0	1.17935324644229	-1.22330606728426	-0.271041813859722	-0.697760003202771	0.888300095844459	-0.92258153594155	0.866282010347757	0.387243103706113	0.42064013819468	-1.20547454144301	0.430406419937076
ENSG00000075826	SEC31B	50	60.255	-1.03580665352905	0	0	0	0	0	0	-0.672102199799842	0.0798478690052853	-1.15077573407907	-0.697760003202771	-0.653679194122855	-0.208369236711468	0.323761651520813	0.337123993629921	0.338440350035334	0.539212379316576	0.431580439008384
ENSG00000075856	SART3	9	56.433	0.49356788762328	0	0	0	0	0	0	1.04052394444215	-0.528843313861547	0.664438371823298	0.271811811910776	1.06931744250736	-1.16838552853986	1.14751938265779	0.82140902156421	0.65394463844887	-1.18911340974992	0.895988705926753
ENSG00000075884	ARHGAP15	17	28.245	-0.545151999860689	0	0	0	0	0	0	0	0	0	-0.697760003202771	0.349650260720322	0.058959377476408	-1.60855383488059	0.230934844538899	0.0784350881326001	0.298258893677768	-0.157650977668008
ENSG00000075886	TUBA3D	14	13.893	0.877300962017302	0	0	1	1	0	0	-0.675254406539542	-1.50198395823533	-0.100085000690931	-0.697760003202771	-1.0212468332136	1.63876584770459	-1.60855383488059	-2.90909739817965	-4.47404370223955	-1.88846176479137	-2.2196016377775
ENSG00000075891	PAX2	4	21.082	0.676556365556526	0	1	0	0	1	1	0.682205007728046	2.99640012132737	1.2819997242605	-0.697760003202771	-0.700138373641164	1.62964294543057	0.0462350299176074	0.414183890454492	0.00805395534208912	2.24511360098064	-0.357804306158748
ENSG00000075914	EXOSC7	10	15.533	-0.845884026442696	1	0	0	0	0	0	0.864296929772339	-0.571888525850557	0.736617713786387	0.52570210944299	0.82183887826321	-1.09830996978881	0.354282650951132	0.60074371042082	0.418345675913605	-1.00340328263404	0.640632550635009
ENSG00000075945	KIFAP3	17	46.95	0.461186780947798	0	0	0	0	0	0	-1.07862381568908	-1.02880547977835	1.20015000428894	1.33437730281329	0.671977285729081	-0.797932677825817	0.721273951262306	0.355571602116221	0.519633814677326	-0.278418002919184	0.203573984826886
ENSG00000075975	MKRN2	7	19.799	-0.191764797395423	0	0	0	0	0	0	1.27208235246476	-0.874799276884338	0.544595651882806	0.722641833769719	0.787708067979084	-0.956805389229106	0.0560621884962581	0.273511890150678	0.676385323858208	0.536628439251784	0.222120204256001
ENSG00000076003	MCM6	7	42.604	0.0971472120036725	1	0	0	0	0	0	1.1251487720756	0	1.1661362581834	-0.697760003202771	0.295758929847123	-0.394845422071993	0.621567536701798	0.361500308144806	0.486955194740975	-0.266328764442196	0.335911727730182
ENSG00000076043	REXO2	5	13.637	-0.342196042569335	0	0	0	0	0	0	-0.204082167499311	0.192403127020992	0.731343657274605	-0.697760003202771	1.19608118208626	-0.987549408205821	0.780726012261952	0.407030073242044	0.511658996100218	-1.39522625992496	0.46323121791059
ENSG00000076053	RBM7	2	12.004	0.151909377704856	1	0	0	0	0	0	1.10784331889617	-0.317124641560042	0.463285323833397	0.271811811910776	0.828645279799447	-1.06524060576954	0.721273951262306	0.650629433817722	0.401528118038541	-0.776360944342285	0.599643178649724
ENSG00000076067	RBMS2	14	27.191	-0.732191377722515	0	0	0	0	0	0	0	0	0	-0.697760003202771	0.325827855343495	-0.482288271971827	0.359168625281564	0.491465405098465	0.469580702600952	-0.688387753084253	0.582031347815705
ENSG00000076108	BAZ2A	7	89.91	-0.170570958638646	1	0	0	0	0	0	-1.16542196171302	3.02414036905362	0.123885258797723	-0.697760003202771	1.1752228547978	-1.16878094316455	0.8914460845828	0.944446430529107	0.689125368950835	-1.00009844600622	1.02337227479958
ENSG00000076201	PTPN23	18	71.743	-0.0425533884318895	0	0	0	0	0	0	0.683239209680797	-0.977470078813683	0.606845653023946	-0.0860271817916154	0.837350886925633	-0.797298342761748	1.020114108811	0.464813228561138	0.262597919600505	-0.650229934986436	0.470936406912579
ENSG00000076242	MLH1	15	40.188	-0.436899690175026	1	0	0	0	0	0	0.932844469236469	2.54394711530955	0.654066586717015	2.87041007270663	0.965969919826508	-1.07252217390959	0.654925474723257	0.768162088031838	0.419414333322037	-1.66374802537945	0.654469753288038
ENSG00000076248	UNG	7	15.471	-0.778812604436792	0	0	0	0	0	0	0.384872973950714	-0.230077657315597	0.973842777286654	-0.697760003202771	0.760032361087388	-0.929195816079319	0.944228206769139	0.270173185582311	0.526633011132931	-0.861657251737684	0.608065934983283
ENSG00000076258	FMO4	18	22.712	-0.735485587809364	0	0	0	0	0	0	0	0	0	-0.0860271817916154	-0.348818273701438	-0.0727379355921553	0.0842842482925622	-0.166008066551064	0.243598415819628	-0.493087812786969	-0.0654862427473658
ENSG00000076321	KLHL20	10	33.195	2.53681963275919	1	0	0	0	0	0	-1.04450872519057	-0.236135872336272	1.16381265114924	2.10700939360011	0.617866393516003	-1.2901418114422	0.382811688754575	0.315851508518728	0.471682911553331	0.832425566799088	0.249391333978691
ENSG00000076344	RGS11	24	30.539	-0.574232373261031	0	0	0	0	0	0	0	0	0	-0.697760003202771	-0.209067480868717	0.225115947619709	0.382811688754575	0.101803669754919	-0.16321222715839	1.06819707204192	-0.168966809350919
ENSG00000076351	SLC46A1	5	13.474	0	0	0	0	0	0	0	-0.843342216964917	1.26980884043483	-0.620922071101669	0	-0.112328754518212	-0.0511956246543003	0.470144348093887	0.297387306625729	0.464527085289603	0.786534592600757	0.416837625086775
ENSG00000076356	PLXNA2	28	88.27	0.846224492999977	1	0	1	1	1	1	0	0	0	-0.697760003202771	-0.135481497808409	-0.128726506510156	0.904204238696202	0.739660319753095	0.637859070042248	1.22346904948864	0.776559726729586
ENSG00000076382	SPAG5	35	64.419	-0.485510489317994	1	0	0	0	0	0	0	0	0	1.56592158277905	-0.366767413236512	0.472354782614773	0.744022303112272	0.248620252419142	0.372529959112763	-1.04998605598654	0.216549341063269
ENSG00000076513	ANKRD13A	13	36.185	-0.223956731610473	0	0	0	0	0	0	0.573256848220967	-0.12645029511983	0.805099156924937	-0.0860271817916154	0.604330436912489	-0.744734386299102	0.923338735340639	0.646380040078101	0.653390660618709	-0.535623935451937	0.577349993252861
ENSG00000076554	TPD52	8	12.396	0.249718062936963	0	0	0	0	0	0	0.853757978801276	-1.20640683591079	0.433616016053433	0.883547280954345	0.898762193689673	-0.745934700824428	0.912507465750853	0.422118540458161	0.386405796743486	0.453127392870218	0.437358279988863
ENSG00000076555	ACACB	92	127.71	-0.536665331894371	0	0	0	0	0	0	0	0	0	-0.697760003202771	0.361440704671802	0.264297126831391	0.599698472226524	0.313569348833202	0.0241076979227702	0.105347872702266	0.672795136144531
ENSG00000076604	TRAF4	3	21.953	2.33949318696279	0	0	0	0	0	0	-0.121153528330545	0.942346375896207	0.72916683615124	3.11261548585576	0.524355218861714	-0.786649954560315	0.85234946414252	0.761646680229164	0.344452593202029	-0.286764231135519	0.829284405978234
ENSG00000076641	PAG1	6	17.289	-0.347173235235208	1	0	0	0	0	0	0.158481732921691	0.776861449805117	0.228877438579038	-0.697760003202771	0.000448927710424135	-0.661426457162276	0.841197562611974	0.690053723370497	0.431079035861575	0.492005815473497	0.438690412275167
ENSG00000076650	GPATCH1	27	54.049	-0.915375551304484	1	0	0	0	0	0	-0.442734593971224	-0.519596564619463	-0.187079837787705	-0.697760003202771	0.289512409727577	-1.07734217172255	0.721273951262306	0.0699040949837052	0.0864925976018341	0.200877278899827	0.0181681937871211
ENSG00000076662	ICAM3	31	19.966	-0.803522441682305	0	0	0	0	0	0	0	0	0	1.41849258457704	0.596953175892568	0.261572295086467	-0.167316826784828	-0.343371218265844	-0.38464446405208	-0.588535020078271	-0.309423178493202
ENSG00000076685	NT5C2	15	32.786	1.10531248553358	0	0	0	0	0	0	1.09701274938699	-0.827927823829638	1.1245114373238	-0.0860271817916154	1.0491726895735	-0.901231026623944	0.955554340273533	0.499934834965191	0.46455441172767	-0.549977433134313	0.522729695836895
ENSG00000076706	MCAM	13	35.495	-0.139240085277981	0	0	0	0	0	0	-0.543836175992854	0.048281380213339	-1.03383527565155	-0.697760003202771	0.956649540948663	-0.329427179515683	0.708348178101349	0.725693271713311	1.16701941459658	0.907735040984752	0.834355452575758
ENSG00000076716	GPC4	2	17.131	1.40364397882458	0	0	0	0	0	0	0	0	0	-0.0860271817916154	0.350407747342903	-0.44562944950117	0	0	0	0	0
ENSG00000076770	MBNL3	2	12.465	0.392686780706211	0	0	0	0	0	0	0	0	0	0.883547280954345	0.152198747767509	-0.18158349978986	0	0	0	0	0
ENSG00000076826	CAMSAP3	3	50.303	0.656836767353467	0	0	0	0	0	1	0	0	0	0.52570210944299	-0.137852760279098	-0.0297240427698103	0.49219726380299	0.139536497771214	-0.239455504436783	0.885573574879985	-0.173464183085591
ENSG00000076864	RAP1GAP	8	41.335	0.354310863991492	0	0	1	1	0	0	-0.885873653080084	-1.18026085529524	0.729047141113088	-0.697760003202771	0.409535616172207	0.262262109969566	0.970213483411178	0.439855586185025	0.325118510714898	1.44415956033729	0.584071972875328
ENSG00000076924	XAB2	9	50.8	0.541656831702986	1	0	0	0	1	1	-1.0606373453979	0.119066839928602	0.45375721340559	0.271811811910776	0.819862826204303	-1.12059538442877	0.791704584359883	0.574232944957647	0.108626632948421	0.535284973423308	0.351196264695613
ENSG00000076928	ARHGEF1	11	53.247	0.745565174484795	1	0	0	0	0	0	0.692069012334101	0.123211934416435	-0.698631719658127	-0.697760003202771	0.789947593645846	-0.733811427298506	0.789893856500532	0.720762825771126	0.534188774913675	0.491367972410203	0.75916772353034
ENSG00000076944	STXBP2	17	30.282	-0.12684602752548	0	0	0	0	0	0	-0.717522373929832	-0.776273569442824	-0.472998956120667	-0.697760003202771	0.958230382595788	-0.457316424202221	0.697276949968915	0.377202708520504	-0.148251512894269	0.781449318198697	0.124746169855656
ENSG00000076984	MAP2K7	1	20.411	1.46271144879768	0	0	0	0	0	0	0.580377577456162	0.36649709550988	0.860287886398058	-0.697760003202771	0.721938468618454	-0.699796794803603	1.03070276545446	0.557494466134656	0.231542773481162	0.318409469875727	0.535719907678678
ENSG00000077009	NMRK2	15	9.958	-0.505654094759954	0	0	0	0	0	0	-0.833770368797861	0	-0.143278267989731	-0.697760003202771	-0.125601237513872	2.0013594068489	0.466358262510436	-0.564868649046065	-0.924617811600902	0.820841589969456	-0.644805303722621
ENSG00000077044	DGKD	17	69.681	1.33711398144681	0	0	0	0	0	0	1.18087784920134	-0.402577358693781	0.613818963260898	-0.697760003202771	0.104597849281831	-0.537715691758486	0.7637233894296	0.533078120894939	0.549699690331305	0.543194505867649	0.555024486253323
ENSG00000077063	CTTNBP2	30	67.561	-0.645609099538857	0	0	0	0	1	0	0	0	0	1.24138362702432	-0.0680871445326767	-0.357166494234496	0.426577199680913	0.351962533058473	0.253841225481579	0.944086330008842	0.314708307599921
ENSG00000077080	ACTL6B	11	28.215	1.78375016052892	1	0	0	0	1	0	-0.882262564293123	0.605956015537637	0.926975901527391	-0.697760003202771	-0.751131494827966	0.750713249925925	-1.60855383488059	-0.580588091340775	-0.766901512340715	1.19062484011117	-1.0214860254271
ENSG00000077092	RARB	0	24.78	2.48576263800717	0	1	0	1	1	1	0	0	0	0.883547280954345	-0.0987488856467213	-0.0743403650998323	0.561649253851569	0.51522640352599	0.931686660914414	0.804894415422834	0.628528461493144
ENSG00000077097	TOP2B	12	78.817	1.75889028995272	1	0	0	0	1	0	1.67948867590739	0.996551457660144	0.772481584460768	-0.697760003202771	1.1068624316266	-0.968760613760976	0.529947684658143	0.685909258313677	0.641251372919937	-0.678238208219008	0.615466961460143
ENSG00000077147	TM9SF3	0	32.954	2.09049004352674	0	0	0	0	0	0	1.44302396814021	0.199099048885949	1.32706564734632	-0.697760003202771	1.31035188142607	-0.975164599196304	0.7637233894296	0.689567990994915	0.549366921019226	-0.288585704879207	0.698842526065575
ENSG00000077150	NFKB2	3	47.71	1.94938695760866	1	0	0	0	0	0	0.318504877017422	0.443340770245817	0.199377226810269	-0.697760003202771	0.547573830553874	-0.669944677657125	0.824756146587113	0.702978868379583	0.68010708700534	0.28643806185654	0.727978003543397
ENSG00000077152	UBE2T	9	12.03	-0.527911213208131	0	0	0	0	0	0	0	0	0	-0.697760003202771	0.00751880285451463	-0.267451786426275	0.608028060323663	0.310720313342871	0.611338902990922	-1.60900406983843	0.314225211414606
ENSG00000077157	PPP1R12B	18	56.789	-0.703202328958243	0	0	0	0	0	0	-0.279255666405158	0.421977590962385	0.273133853890155	-0.697760003202771	0.75257825359851	-0.218444674089403	0.844412945872483	0.410388286240061	0.486941897891592	-0.71915041519864	0.401004538876772
ENSG00000077232	DNAJC10	22	49.761	-0.809947782148733	0	0	0	0	0	0	0.0713257417156343	-0.561366362919911	0.779199807795056	-0.697760003202771	0.629942267209326	-0.567648770550718	0.570728268273032	0.412214526955236	0.741012413527925	0.266102208260524	0.394636638339573
ENSG00000077235	GTF3C1	11	105.47	0.601480991517822	1	0	0	0	0	0	-0.215711483982316	-0.354749345372657	-0.809746738689324	-0.697760003202771	0.897840036062183	-1.020686490318	0.904204238696202	0.467060511753113	0.171788927105364	-1.45124071181866	0.559097315676997
ENSG00000077238	IL4R	9	18.884	-0.163662902238699	0	0	0	0	0	0	-0.346379984566463	-1.40537137132666	-0.0652179772244608	-0.697760003202771	0.742522344232071	-0.799420987602581	0.89000525905125	0.731680938501216	0.38512797737294	0.560296466007143	0.852294764736799
ENSG00000077254	USP33	11	54.963	0.767574411777921	1	0	1	1	0	0	0.35085180690442	-0.794448214504851	0.933192258213978	-0.697760003202771	1.15212500184257	-1.09060528975818	-0.167316826784828	0.395320903106854	0.244205519692343	-0.415040454996882	0.434578271739834
ENSG00000077264	PAK3	2	21.98	3.25391372156575	0	0	1	1	0	0	0	0	0	-0.0860271817916154	-0.179141270243266	0.201275275669891	0	0	0	0	0
ENSG00000077274	CAPN6	4	23.225	0.698193781117077	0	0	0	0	0	0	0	0	0	-0.0860271817916154	-0.163014489829184	1.02914694091716	0	0	0	0	0
ENSG00000077279	DCX	3	12.58	1.99650394663304	0	0	1	1	1	0	0	0	0	1.69221364888327	-1.23012651390709	0.593076083018034	0	0	0	0	0
ENSG00000077312	SNRPA	8	10.368	1.35108012757739	1	0	0	0	0	0	0.046349504641784	-0.612382910462443	0.802355772489805	2.46485456511146	1.42359064246845	-1.23008283820644	0.841197562611974	0.755530398268491	0.515405595156616	-1.55484516707641	0.611414995190527
ENSG00000077327	SPAG6	22	25.683	-0.263585100477023	0	0	0	0	0	0	1.28421824929929	-0.0371713369204012	0.874569605870669	-0.697760003202771	-0.714870939547017	1.11847460247319	0.629494463487601	0.138992328137035	0.190421899486148	1.38163453466574	0.0134831943450216
ENSG00000077348	EXOSC5	5	9.2161	-0.609901166835072	1	0	0	0	0	0	-0.917597901986952	-1.01063083471633	0.963668892553345	2.70016730854519	0.559682638448178	-0.750255696631387	0.765645547044105	0.470042224449791	0.295985967050978	-1.5492426915845	0.522933458756085
ENSG00000077380	DYNC1I2	19	36.252	0.837790010539986	0	0	0	0	0	0	-0.269565736910213	-0.795085921349133	1.17244733004649	0.883547280954345	1.57150911714466	-1.04535096623785	0.940386687306775	0.30547265315966	0.584031744999582	0.160701323511976	0.296448238819011
ENSG00000077420	APBB1IP	5	28.33	-0.298249323054282	1	0	0	0	0	0	0	0	0	0.271811811910776	0.371617372775175	-0.0124816998786537	0.181862726034953	0.426909840882135	-0.0169959444883082	0.638197891437646	0.0535969477544477
ENSG00000077454	LRCH4	16	35.954	-0.548041772273509	0	0	0	0	0	0	-0.093925767387388	1.58706799546494	-0.434490837014826	1.01959145978009	0.892570563905097	-0.858702213082103	1.0168868605601	0.623678455174469	0.444739102377796	0.391042350198268	0.696388291481898
ENSG00000077458	FAM76B	5	21.832	0.738872383298444	0	0	0	0	0	0	1.51382949283078	1.064148383154	1.21764388128708	1.63132692882366	0.174165859822362	-0.648175768399129	-0.256871406867701	0.641677311508423	0.623698069192629	-1.18906522447679	0.663785827080245
ENSG00000077463	SIRT6	5	15.055	0.00781867154959212	0	0	0	0	0	0	-0.676926257031786	-0.24697688868906	-0.324707822092094	-0.697760003202771	0.449671429102012	-1.06045839538961	-1.60855383488059	0.421627048245116	-0.0711747662668485	0.354088400842437	0.400780852939313
ENSG00000077498	TYR	38	21.523	-1.03011843333948	0	0	0	0	0	0	0	0	0	-0.697760003202771	-1.23141094774538	2.20809606715099	-1.60855383488059	-0.977143627909827	-1.09689265094891	-0.735895769131708	-3.39038235229877
ENSG00000077514	POLD3	2	26.675	-0.785016156501333	1	0	0	0	0	0	0	0	0	-0.697760003202771	0.589400265800745	-0.907921148990732	0.462539110258795	0.267932077956741	0.426026448177857	-0.283927584486397	0.197166452260389
ENSG00000077522	ACTN2	6	49.552	1.19972911285448	0	0	0	0	0	0	1.04278171095489	-0.530118727550109	0.649885626573282	1.80267287315722	0.303553357412813	1.1689756957738	0.359168625281564	0.28553924865256	0.319468277162369	1.0891039543902	-0.0492277619219246
ENSG00000077549	CAPZB	2	16.611	3.03021402550968	1	0	0	0	0	0	0.55325734774323	-0.0457803793182024	1.27655434305659	-0.697760003202771	1.85745482813553	-0.911826469817146	1.20800866470107	0.928156589242225	0.409074202480737	-0.51875227949686	0.986304825880951
ENSG00000077585	GPR137B	18	20.231	-0.849400024931432	0	0	0	0	0	0	0	0	0	-0.0860271817916154	0.557805388992216	-0.541586257381013	0.703953265196139	0.622966236352192	0.532089195614601	0.888848360146104	0.494841996331647
ENSG00000077616	NAALAD2	35	42.555	-0.743600434043107	0	0	0	0	0	0	0	0	0	0.722641833769719	-0.414796456334953	0.200764270415388	-0.521928625278054	0.118950751842703	0.110790912184509	0.81547629157232	-0.0386247887762325
ENSG00000077684	JADE1	4	37.274	1.62301227785556	1	0	0	0	0	0	1.89167623752925	3.8863200225224	-1.52217322384512	0.271811811910776	0.571923183146409	-0.659776480201382	0.944228206769139	0.681480003908601	0.77423691154468	-0.505200558369742	0.674904053478049
ENSG00000077713	SLC25A43	3	8.6884	0.582094075917594	0	0	0	0	0	0	0	0	0	-0.697760003202771	0.0213401891998715	-0.70230918825296	0	0	0	0	0
ENSG00000077721	UBE2A	0	5.5739	4.21478587998743	1	0	0	0	0	1	0	0	0	-0.0860271817916154	1.2961901750039	-0.807333149629424	0	0	0	0	0
ENSG00000077782	FGFR1	4	42.536	1.68647637673666	1	0	1	1	1	1	1.92435771960525	1.7742349542616	0.398101356685851	-0.697760003202771	0.914592566294919	-0.769627721415944	1.05014108351959	0.620953682588201	0.803932199140618	0.834467532231815	0.666173692355348
ENSG00000077800	FKBP6	12	18.858	0.329764106453249	0	0	0	0	0	0	-0.251171571246004	-0.478783326585437	-0.188193147750014	2.17765705182262	-1.85898971236054	2.24034836814289	-1.60855383488059	-0.666439833046133	0.103857821185964	0.477647656695797	-0.577052252084524
ENSG00000077809	NA	4	33.887	1.43641647679751	1	0	0	0	0	0	2.44066472287869	1.23441611057719	0.767447706883251	-0.697760003202771	0	0	1.07917542789492	0.834337040960931	0.783169229811869	-0.895115506865082	0.867162982107884
ENSG00000077935	SMC1B	17	70.754	-0.0148559309491945	0	0	0	0	0	0	0	0	0	-0.697760003202771	-1.78749944228937	2.05685007677394	-1.60855383488059	-0.193180944942264	0.011304016367782	0.187652003571451	-0.199851269276061
ENSG00000077942	FBLN1	7	38.902	1.29685938650434	0	0	0	0	0	0	0	0	0	2.14304367074221	1.56875362232918	-0.0261741881221155	0.812867915128277	0.516050855539197	0.294089591126616	0.938906505038006	0.47085400496291
ENSG00000077943	ITGA8	31	63.029	-0.7773905493894	0	0	0	0	1	1	0.334676271593939	0	0.843065132822443	-0.697760003202771	-0.0423655335659004	-0.0288213246520773	0.249271300434302	-0.0266568336057381	-0.258479976422336	1.15746398882318	-0.299517238817235
ENSG00000077984	CST7	9	6.2244	-0.937939259602327	0	0	0	0	0	0	0	0	0	-0.697760003202771	0.344314920161272	0.587955437802417	-0.757626487664014	-0.157273678901641	-0.621506687038199	0.332849899302924	-0.179475836187129
ENSG00000078018	MAP2	2	60.121	-0.16499363265002	0	0	0	0	1	0	0	0	0	-0.697760003202771	0.521632658247219	0.2674199583258	0.400846828410833	0.373470847294133	0.669583850857456	0.653812948760262	0.28524413753217
ENSG00000078043	PIAS2	3	30.473	0.915115884539012	0	0	0	1	0	0	1.54032955415498	-0.501103066135295	1.22824726503469	2.88575751526115	0.0860119818611092	-0.303822603676526	0.97380275242565	0.511331040776554	0.520898063380801	-0.905243929709463	0.494710533515456
ENSG00000078053	AMPH	16	42.737	0.0999065206506766	0	0	0	0	0	0	-0.219998147044541	-0.470174284187635	0.102139676517761	0.271811811910776	-0.24897275439165	0.281473541822714	0.143813507659998	0.087788230896972	0.0992740918318427	1.06345030777531	-0.17567232127801
ENSG00000078061	ARAF	3	23.51	1.60616940568874	1	0	0	0	0	0	0	0	0	0.271811811910776	1.12657903994769	-1.0044034273164	0	0	0	0	0
ENSG00000078070	MCCC1	24	37.434	-0.0914773006128154	1	0	0	0	0	0	0.182870802137994	-0.908597739631265	0.542196038220762	-0.697760003202771	0.701936430555514	-0.923262234281955	0.864755690636874	0.269072356104126	0.478790589098802	0.814214953284726	0.337817281595149
ENSG00000078081	LAMP3	8	15.001	-0.825094625359948	0	0	0	0	0	0	0	0	0	-0.697760003202771	-0.512654945518839	1.03495598245289	0.659838898923647	0.0251749738439773	-0.154046996175107	0.875872096553247	-0.342555092492549
ENSG00000078098	FAP	47	54.476	-0.317864550244688	0	0	0	0	0	0	-2.77502284062527	2.73047636726192	1.01824070006012	-0.697760003202771	-0.470466234061169	0.28984728393695	0.462539110258795	0.0190192564506538	0.256659126314911	0.126165566512067	0.0998447010495766
ENSG00000078114	NEBL	58	63.383	-0.352711422094089	0	0	0	0	0	0	0	0	0	1.56592158277905	0.137543028330614	0.369168896240212	0.828094255569547	0.374274454040252	0.377312877232576	0.941132667968104	0.245333180243898
ENSG00000078124	ACER3	3	19.973	0.153866334192093	0	0	0	0	0	0	-0.262438185990556	-0.451043078859185	0.851132632378588	-0.697760003202771	0.230143023424407	-0.642026858459467	1.0754137689723	0.301558155653723	0.458823406983076	-0.523184731102483	0.248526805951024
ENSG00000078140	UBE2K	0	12.968	4.33106171127076	0	0	0	0	0	0	1.1262417412897	1.12536824020503	0.531639423709781	2.30394911792683	1.10578658106119	-1.18201263964421	0.657389087736438	0.5491483709259	0.487832312959785	-1.29781058380528	0.536293048347492
ENSG00000078142	PIK3C3	26	54.166	0.721181496653821	1	0	0	0	0	0	-0.207195056916994	-1.00776115391706	1.15772870624843	-0.697760003202771	0.979758371970884	-1.0553439421432	0.255474101643183	0.354553893162231	0.531623294890191	0.569493098367483	0.326056305214261
ENSG00000078177	N4BP2	29	65.232	-1.05488697927961	1	0	0	0	0	0	2.26119461682007	0.534851702400235	0.596028586997716	-0.697760003202771	-0.239839002652701	-0.285996714833707	0.834694986983053	0.617452558858083	0.906744214044512	-0.499395739789362	0.587382731408691
ENSG00000078237	C12orf5	1	8.7085	0.735852147119808	0	0	0	0	0	0	0.683989167160525	-1.21533473173074	1.13192859972685	-0.697760003202771	0.238914498952557	-1.1344204721239	0.761792745440506	0.390231832108761	0.21932661440332	-0.0793021692318418	0.328059879101959
ENSG00000078246	TULP3	13	23.511	-0.881872456242986	0	0	0	0	1	1	0	0	0	0.883547280954345	0.435004731598122	-0.748535008696661	0.867803021109793	0.373255069634537	0.253876508754357	-1.15006667965139	0.498363113016215
ENSG00000078269	SYNJ2	32	62.18	-0.957097863612377	0	0	0	0	1	0	0.97260350665355	-0.895524749323492	-0.13189284430329	-0.697760003202771	0.259564242968138	-0.191949060444523	0.828094255569547	0.511955158337575	0.426999407592973	0.370566511348214	0.754731136048437
ENSG00000078295	ADCY2	8	55.233	2.22758789183428	0	0	0	0	0	0	1.06675384214833	-0.343589475597729	0.617748887482913	-0.697760003202771	-0.30490600572572	0.282938113616292	0.438896046785788	0.242219349259341	0.00976361390327922	0.857043952314382	0.148372635716825
ENSG00000078304	PPP2R5C	5	32.958	1.52158322312206	0	0	0	0	0	0	0	0	0	-0.697760003202771	1.50955988509791	-1.25544125082744	0.855484174004917	0.82738657474774	0.556204778411736	0.691929216283801	0.786791114075493
ENSG00000078328	RBFOX1	4	27.213	1.17594556834626	0	0	0	0	0	0	0	0	0	1.90083825759308	-0.187286995952761	0.46216448975731	-0.0415162892461325	0.00553184005984746	-0.568845775607956	1.01250815131328	-0.0941419709895991
ENSG00000078369	GNB1	0	20.611	2.8512177388104	1	0	0	0	0	0	0	0	0	0.271811811910776	1.85093385634114	-1.06994303780357	0.791704584359883	0.757248441796477	0.221017338145951	0.239952575201804	0.738859585247355
ENSG00000078399	HOXA9	7	7.8955	-0.614558723274696	1	1	0	0	0	1	0	0	0	0.271811811910776	-0.44917976215994	0.581701980292459	0.737934638858557	1.34359983634918	0.766240271314589	2.21330313794332	1.41920944315881
ENSG00000078401	EDN1	2	9.9139	0.00561383390730502	1	0	0	0	0	1	0	0	0	-0.697760003202771	0.136620870703123	-0.32387267739025	0.904204238696202	0.550175001762202	0.48597064816258	0.733149524869313	0.621645508515205
ENSG00000078403	MLLT10	5	57.656	0.480554126983154	0	0	0	0	0	0	1.79071379165687	2.05801449996693	1.3205955021772	1.24138362702432	0.676840569407392	-0.636751382924789	0.956794880547246	0.845492437315455	1.18169027540243	0.52824828822188	1.10945725902073
ENSG00000078487	ZCWPW1	26	37.392	-0.595595814913369	0	0	0	0	0	0	0	0	0	-0.697760003202771	-0.44415180747672	-0.0501262030092195	1.00816257811009	0.853944387724635	0.567231419775752	-0.415415979831782	0.905388777253493
ENSG00000078549	ADCYAP1R1	20	33.544	0.0886018353427374	0	0	0	0	0	0	0	0	0	-0.0860271817916154	-0.100582222834708	0.452007561682982	0.605269122760504	0.0517633959605504	-0.780893643554224	1.37181620326574	-0.013916764081949
ENSG00000078579	FGF20	0	5.553	-0.369469492813129	0	0	0	0	0	0	-0.0039580401746003	3.4105907166883	0.98505190633576	-0.697760003202771	-1.46981833523245	0.731067837035361	0.24297924722935	0.134878211303193	0.314303840839592	0.879394885940058	-0.109567286627203
ENSG00000078589	P2RY10	2	6.0481	2.53878311243472	0	0	0	0	0	0	0	0	0	-0.697760003202771	-0.351409097512005	0.640147447342784	0	0	0	0	0
ENSG00000078596	ITM2A	2	6.7474	0.0640094154864585	0	0	0	0	0	0	0	0	0	0.883547280954345	0.97564159684816	-0.522729386939293	0	0	0	0	0
ENSG00000078618	NRD1	17	68.282	0.611715873946072	0	0	0	0	0	0	0.318116204386993	0.269565655179069	0.917263965980513	-0.697760003202771	0.80390071679513	-0.582119260328803	0.742002483571094	0.6520900698095	0.673230306775522	1.04289578765841	0.539611222511446
ENSG00000078668	VDAC3	0	15.469	0.328629071690652	0	0	0	0	0	0	1.20166755464091	-0.847696736002368	-0.0914730090626526	-0.697760003202771	1.37672527447137	-0.567862747623502	0.90280490901183	0.361232667040631	0.361905737049745	-0.982241098818704	0.433189894427949
ENSG00000078674	PCM1	43	96.149	-1.03958357954942	1	0	0	0	1	0	1.72544296641597	-0.432230726952878	0.828937208680915	1.33437730281329	1.18966999096181	-0.891881707165231	0.995875200916582	0.656807474032402	0.84130929423006	-0.234672818009896	0.702909035884778
ENSG00000078687	TNRC6C	4	71.971	0.0372252043644742	0	0	0	0	0	0	0	0	0	-0.697760003202771	-0.142123228339736	-0.818078139506602	-1.60855383488059	-0.594530767686275	-1.88437288041514	-0.51757860364875	-0.386276212209463
ENSG00000078699	CBFA2T2	3	29.434	1.08636262354884	0	0	0	0	0	0	1.82632998568159	0.294755075528196	0.490782217272877	1.63132692882366	0.600707674804492	-1.07577841330129	0.582547640562655	0.315174524971618	0.476935289792173	-1.18460429892103	0.455867030309821
ENSG00000078725	BRINP1	4	32.255	0.580809007824308	0	0	0	0	0	0	0.382302472506909	2.18938210988895	1.37162425133639	-0.697760003202771	-0.572595191305693	0.626151492424049	0.0560621884962581	0.175972103485358	-0.167406817955261	0.996404421116999	-0.0259522282803337
ENSG00000078747	ITCH	7	60.349	2.30670111942498	1	0	0	0	0	0	0.594102006969454	0.243419674563522	0.848842993469276	-0.697760003202771	1.01430634880078	-1.07589100113673	0.692768764131272	0.486739344160086	0.438134896078822	-0.988991439860408	0.463855309973403
ENSG00000078795	PKD2L2	26	36.459	-0.654063151563721	0	0	0	0	0	0	0	0	0	-0.697760003202771	-1.32093708408087	0.864320094173683	0.261590147539173	0.155260304196789	0.500956759638732	-0.94647745940315	0.245831781421268
ENSG00000078804	TP53INP2	0	5.5175	-0.784670427521922	0	0	0	0	0	0	-0.320399179330855	0.771122088206581	-0.137925096137583	-0.697760003202771	1.1587557543069	-0.113335241208079	0.778869151071822	0.498755554627917	0.707848299170751	0.567368573841504	0.719716388472002
ENSG00000078808	SDF4	6	15.496	-0.0518097926165207	0	0	0	0	1	0	0	0	0	-0.697760003202771	1.49670456864802	-1.1040871900916	0.811142902425011	0.650070394423032	0.360790809583792	0.637932340426786	0.6094235666106
ENSG00000078814	MYH7B	83	105.48	-1.03161876664636	0	0	0	0	0	0	0	0	0	1.01959145978009	-0.85398500449409	0.983926934124392	-1.60855383488059	-0.931691211606654	-0.652590810564279	0.771730865226226	0.0954970712532807
ENSG00000078898	BPIFB2	19	21.686	-0.889334983647649	0	0	0	0	0	0	0	0	0	-0.697760003202771	0.0151814936162773	2.06036538435124	-1.60855383488059	-1.73616813670938	-1.16274456938429	1.00928619650214	-0.625340604886072
ENSG00000078900	TP73	3	30.269	0.687848004487883	0	1	0	0	1	0	0	0	0	-0.697760003202771	-0.999740799972489	0.566564354366406	-1.60855383488059	0.551286232128936	0.753424537991862	1.4335283181207	0.349998952242454
ENSG00000078902	TOLLIP	4	12.726	0.388948993815588	0	0	0	0	0	0	0	0	0	2.55783941545905	0.903636455434978	-0.816943672301704	1.01580579658994	0.697768267136857	0.412064665173373	0.312999951471607	0.819253392030957
ENSG00000078967	UBE2D4	8	9.7194	0.314506369041091	0	0	0	0	0	0	-0.0848961030495686	-1.51601350880953	1.30755501359837	2.27403087165896	0.33941870228198	-0.601217822736979	0.409592923019329	0.228066851158966	0.184782099268355	-0.16563273290276	0.208542645565889
ENSG00000079101	CLUL1	18	20.38	-0.876927879518567	0	0	0	0	0	0	0	0	0	-0.697760003202771	-0.747409930117024	0.500229971639157	-0.00651440134409362	-0.283778338240539	0.0285714005311095	1.0908168752787	-0.349851156713946
ENSG00000079102	RUNX1T1	4	29.295	1.4056139816884	0	0	0	0	0	0	0	0	0	2.93026421612513	-0.265088556738739	0.204337037366512	0.826428386304562	0.78019814311248	0.593129794930203	1.05379741398693	0.729360835852838
ENSG00000079112	CDH17	27	38.683	-0.718668808395707	0	0	0	0	0	0	0	0	0	-0.0860271817916154	-0.0738835639054713	1.35477996570598	-0.825035062063364	-0.740649091247937	0.0870111360637138	0.501474873760195	-0.636544014955226
ENSG00000079134	THOC1	4	39.763	1.3114060963928	1	0	0	0	0	0	0	0	0	1.69221364888327	0.448002762918935	-1.05474203080903	0.697276949968915	0.400959669699333	0.464048725942193	-1.07336152990274	0.362010690813349
ENSG00000079150	FKBP7	11	10.426	-0.864794749297697	0	0	0	0	0	0	1.00600692179125	-0.0218663726576417	-3.36540700761458	3.08876031781385	-0.0645302508266437	-0.300834394396476	0.703953265196139	0.790006896906868	0.89311940151158	-0.906988669898645	0.699494282852752
ENSG00000079156	OSBPL6	6	58.507	0.392615025635012	0	0	0	0	0	0	0	0	0	-0.697760003202771	-0.480126933015826	0.0865581619785857	0.5199710507223	0.339944619012112	0.466478646284631	0.889762971651578	0.299909355649312
ENSG00000079215	SLC1A3	2	22.432	1.18808522175542	0	0	0	0	0	0	0	0	0	0.722641833769719	0.664018187158482	0.316064108057548	0.674256363687436	0.534243461872391	0.370618182327984	0.686589917710465	0.496021664343677
ENSG00000079246	XRCC5	2	42.965	1.23329743979888	1	0	0	0	1	0	-0.34272395642771	0.608825696336902	0.612363852129933	0.271811811910776	2.01223459468294	-1.21536503334601	0.495766999163103	0.554726676873711	0.487832312959785	0.265581703248499	0.88111661846138
ENSG00000079257	LXN	10	12.441	-0.758114527990115	0	0	0	0	0	0	-1.70126561851126	-0.893292775368507	0.142605674767172	1.98916327489364	0.581430189163152	-0.769174706216717	0.533223281646246	0.150220266480629	-0.261210416807425	-3.39749205166403	0.31091813142107
ENSG00000079263	SP140	22	53.606	-0.630096957783358	0	0	0	0	0	0	0	0	0	-0.697760003202771	-0.386494999624603	0.51495025728842	0.236595335993769	0.237020245166247	0.298362855037227	-0.85291020889277	0.0112424749835892
ENSG00000079277	MKNK1	18	25.874	-0.136885214305006	1	0	0	0	0	0	-1.57370858284672	-0.824101582763947	0.197107263159003	0.271811811910776	0.546805365864299	-0.550631710793392	1.04307972806918	0.576973643917625	0.594006076335013	0.305643662862797	0.66970167689013
ENSG00000079308	TNS1	18	73.555	-0.387760512780504	0	0	0	0	0	0	0	0	0	-0.697760003202771	1.22583174363981	-0.270268287551423	0.39640729633787	0.798880003787619	0.275569587869524	0.762787984020194	1.39177755621422
ENSG00000079313	REXO1	6	39.46	-0.298601575221984	0	0	0	0	0	0	0	0	0	-0.697760003202771	0.267292802131864	-0.696824690430094	0.831407075604749	0.771489899803497	0.187425182118814	-0.184444790105002	0.938918509642728
ENSG00000079332	SAR1A	2	9.0098	1.92690152757031	0	0	0	0	0	0	0.217466046230704	-1.08492368207514	1.22677496180824	3.01306450712371	1.50713373229225	-1.03749383106852	1.05610422346855	0.499937299748739	0.241631187585866	0.0130579193097455	0.659408514249352
ENSG00000079335	CDC14A	17	33.324	-0.787892882537572	0	0	0	0	0	0	0.871857913248991	1.93812561324198	0.893631691152712	0.271811811910776	0.0199130404906606	-0.46027575844917	0.723391583261271	0.713059521321334	0.652335988087905	-0.242496490261714	0.628535790591612
ENSG00000079337	RAPGEF3	43	58.278	-0.554728040271569	0	0	0	0	0	0	0	0	0	1.13743757848656	0.361440704671802	-0.555486330104166	1.06586556969804	0.605314748695484	0.469852256775114	0.432414326285608	0.936053286069602
ENSG00000079385	CEACAM1	9	22.139	-0.325796747206288	0	0	0	0	0	0	0	0	0	-0.697760003202771	0.202862526944493	0.18125058238541	-0.106905044104305	0.00738788627181843	-0.286132137834522	0.464930744724391	-0.0301219851161999
ENSG00000079387	SENP1	6	41.488	0.533776820247711	0	0	0	0	0	0	-0.176124228715051	0.539953357154487	1.05717545862857	0.271811811910776	-0.1720274828312	-0.113406617751668	0.811142902425011	0.410706771170291	0.657044380937612	0.450509930705426	0.449086222926014
ENSG00000079393	DUSP13	9	12.141	-0.62515890424723	0	0	0	0	0	0	0	0	0	1.33437730281329	-1.03243348348041	1.86935087603532	0.870829262621588	0.545320670590903	1.02682191885722	0.185181842604461	0.679217432759851
ENSG00000079432	CIC	4	49.923	0.035640069609812	1	1	0	0	1	0	0	0	0	-0.0860271817916154	0.897192330109542	-0.917705973995537	0.997006612034707	1.0384256158313	0.645694345217663	-0.574115924755899	1.17447667668053
ENSG00000079435	LIPE	24	39.652	-0.671786654149798	0	0	0	0	0	0	0	0	0	-0.0860271817916154	0.173814561678556	0.457115610844278	-1.60855383488059	-0.838827879310689	-1.07132330209521	0.442337204079767	-0.213056186684651
ENSG00000079459	FDFT1	21	19.14	-0.183128096098417	0	0	0	0	0	0	0.570495337918476	-0.80943432534547	0.272675433355186	1.80267287315722	1.50665069734452	-1.15311447844857	0.932600900272912	0.985636802162862	0.344737047344908	-0.874536004482367	1.03482755553048
ENSG00000079462	PAFAH1B3	6	12.144	-0.0395527218181259	0	0	0	0	1	0	-0.360953823935956	-0.247295742111201	-2.36413714150464	1.01959145978009	0.589158748326878	-0.906987662161765	0.997006612034707	0.203712945918351	0.306744234340814	-0.316865775157214	0.110312566713974
ENSG00000079482	OPHN1	1	29.485	1.739425096093	0	0	0	0	1	0	0	0	0	-0.697760003202771	-0.0484693388145251	-0.597176376909325	0	0	0	0	0
ENSG00000079557	AFM	29	30.316	-0.999107196205066	0	0	0	0	0	0	-2.27065026423451	-1.03199401399976	-2.17448958714155	-0.697760003202771	-0.84177739399684	2.26043209926116	-1.60855383488059	-1.52884142762504	-2.48194717490001	0.54555827874944	-1.41156718113721
ENSG00000079616	KIF22	20	34.157	-0.146513440222212	0	0	0	0	0	0	0	0	0	-0.697760003202771	0.410402883464727	-0.364525637171618	0.816297659401873	0.401443148880537	0.436906591121339	-0.0963938304978395	0.596508350438223
ENSG00000079689	SCGN	17	18.088	-0.69979070148216	0	0	0	0	0	0	-1.03492835807085	-0.958976580329515	0.599263103175221	-0.0860271817916154	-0.61348849085808	0.90570689835296	-0.121243710750355	-0.677004850022181	-0.903666321605152	1.26317296296981	-1.52071386000275
ENSG00000079691	LRRC16A	19	76.35	0.0127436787091387	0	0	0	0	0	0	0	0	0	-0.697760003202771	0.100799438101932	-0.582712642887127	0.89999274399401	0.469219495417342	0.710995414769485	0.332074732437379	0.411074377319539
ENSG00000079739	PGM1	23	24.703	-0.800267370725201	0	0	0	0	0	0	1.01692983419658	-0.38217073967677	0.658177572183299	-0.697760003202771	0.6677836641374	0.0267652993155558	0.93780679691387	0.458289967342368	0.339649491082541	-0.363106910714028	0.459703718796541
ENSG00000079785	DDX1	7	46.31	0.20552346226686	1	0	0	0	0	0	-0.074260869488487	-1.54598573049077	1.00833081665677	-0.697760003202771	1.28865922104607	-1.06242600278285	0.821392359591009	0.358508216210526	0.207449446055627	-0.0445735764890466	0.399305164891903
ENSG00000079805	DNM2	3	43.133	2.15425420906922	1	0	1	1	0	0	0.133287559006562	0.294755075528194	0.398489266315669	1.41849258457704	1.39123827903734	-1.15570227448874	0.998135103378959	0.476686425638877	0.438388799812167	-1.29184921808403	0.623445366450191
ENSG00000079819	EPB41L2	8	50.143	-0.46186393176388	0	0	0	0	0	0	1.17123696006241	-0.216048106741402	0.765853077474009	-0.697760003202771	1.04393615161739	-0.819699736102643	0.775131605641957	0.563206323317598	0.722106627303058	-0.0194593985833112	0.548484632452302
ENSG00000079841	RIMS1	19	97.67	0.343775914901866	0	0	0	0	0	0	-0.817958060491288	2.82932092812559	1.07506488213308	-0.697760003202771	-0.6476302792092	0.983836621833099	0.0462350299176074	0.0172374788112169	0.239659253878689	0.970437642031174	-0.292192834529279
ENSG00000079931	MOXD1	32	29.583	-1.08163857446014	0	0	0	0	0	0	0	0	0	-0.0860271817916154	-0.0115281433799527	0.172359273450163	0.438896046785788	0.329118025053458	0.214622163294039	0.97315681948151	0.0299604824489464
ENSG00000079950	STX7	11	17.8	-0.227577101111861	1	0	0	0	0	0	-0.304280543588164	-1.02274726475768	0.965401316600232	2.57962943021875	1.0942047203826	-1.09933056362426	0.564696584324483	0.495967521231366	0.504374743507321	0.741062283824	0.361276802385118
ENSG00000079974	RABL2B	10	11.23	-0.590546867176297	0	0	0	0	0	0	0	0	0	-0.0860271817916154	0.553392206060656	-0.648100520063799	-1.60855383488059	0.0880621626037406	-0.192365555482024	-2.95811843280444	-0.108554686955833
ENSG00000079999	KEAP1	11	29.052	2.23129958597174	1	0	0	0	0	1	1.62871773786735	-0.793172800816287	-0.784181252746524	2.48903627448431	0.740721941245067	-0.74918459718472	0.618892970852264	0.367377892352808	-0.000547927511967317	0.742346692548174	0.428643788949219
ENSG00000080007	DDX43	15	39.319	-0.18702896269631	0	0	0	0	0	0	-0.479745050387095	-1.22266836043997	0.127607738691688	0.271811811910776	-1.11869913391871	0.592076255919739	0.430722161077052	-0.362414011676844	0.0380918796482437	-0.327324700410137	-0.347406832868893
ENSG00000080031	PTPRH	57	60.135	-0.788016823115097	0	0	0	0	0	0	0	0	0	-0.697760003202771	-0.429529022240806	0.964172011998702	-1.60855383488059	-0.900204931396673	-0.726353873611136	0.386905500647903	-0.58371866656883
ENSG00000080166	DCT	23	27.76	-1.06668742689765	0	0	0	0	1	0	-2.22866426365285	0.392961929547569	-0.633973863821317	-0.0860271817916154	-0.669718150000986	1.69222579321733	-0.699234524524667	-0.966080557629903	0.0148478446212479	0.31555939149425	-1.37700461315002
ENSG00000080189	SLC35C2	7	15.058	0.342719158398758	0	0	0	0	0	0	-0.97837141113708	-1.71274607027042	0.41472962932954	3.28327304576192	1.08264481583799	-1.2006070428229	0.974992658338661	0.48510722390377	0.0505118528482169	-1.51179277379953	0.666563603400525
ENSG00000080200	CRYBG3	17	51.681	0	0	0	0	0	0	0	0	0	0	0	0.383759114870461	-0.588901403188781	-1.60855383488059	-0.764754711545959	-0.693643410743363	-1.64133707636845	-0.567600644690906
ENSG00000080224	EPHA6	10	47.542	0.630052556231483	0	0	1	1	0	0	1.87365757927046	0.0667748786975089	0.897943161237082	-0.697760003202771	-0.876511997965633	0.635123984625307	-0.277214151632093	0.315187773734871	0.511865437621887	0.89881837716353	-0.0117318224148124
ENSG00000080293	SCTR	21	26.442	-0.872439925974503	0	0	0	0	1	0	-0.284575518501948	-1.41429926714661	0.0479162389398365	-0.697760003202771	-1.43049709487359	1.86206646019485	-0.0538351363510071	-0.433233256543489	-0.718283213856478	1.24079072181679	-0.703019462377116
ENSG00000080298	RFX3	1	45.814	3.08890967375021	0	1	0	0	0	0	1.07683065741002	2.24996426009571	1.28016476492952	0.52570210944299	0.126795500743557	-0.557189630873953	0.735886437675104	0.743493617453418	0.875182426220128	-1.27771198549674	0.757435653310168
ENSG00000080345	RIF1	6	105.05	-0.412522535532343	0	0	0	0	0	0	1.04902705811975	-0.527567900172983	0.669071690001198	-0.697760003202771	0.496789292639957	-0.968263284826968	0.669503163049601	0.306056039181036	0.322054654948863	-1.10479701192914	0.356217180523469
ENSG00000080371	RAB21	4	13.645	1.28576996641	0	0	0	0	0	0	0.501302883967117	0.26127546620341	0.957507945943917	-0.697760003202771	0.71192647151999	-0.865513616505761	0.290949503563566	0.51624659328087	0.41333051701112	0.523704142252597	0.306074621792255
ENSG00000080493	SLC4A4	7	48.142	1.72796385426608	0	0	0	0	0	0	1.18681556082547	0.891967535197953	0.702676784728788	-0.697760003202771	0.145622885638146	0.461129059469666	0.203198184399827	0.486634864914524	0.6281131545886	0.823464505368226	0.397929131089339
ENSG00000080503	SMARCA2	11	89.601	2.59695038242369	1	0	0	0	0	0	1.76303533704532	3.6902251679058	0.624229751636143	-0.697760003202771	1.32100060641018	-0.819882155672934	0.855484174004917	0.896343556516994	1.08506935505501	0.588258828015172	0.857754648203081
ENSG00000080511	RDH8	6	10.379	-0.951292226033574	0	0	0	0	0	0	-2.32308243088594	-0.970136450104444	-0.152099744183687	-0.697760003202771	-1.78218825347771	2.17719683189635	-0.237433088802571	0.223237607575494	-0.369851317614077	1.22305007088532	-0.00762139206011676
ENSG00000080546	SESN1	10	25.796	-0.33703620063132	0	0	0	0	0	0	1.44007567986661	0.945534910117613	1.00668329306206	-0.697760003202771	0.873402858933696	-0.743000257660886	1.09751313161659	0.835567352322592	0.749855819305641	-0.612057335051206	0.76706083878688
ENSG00000080561	MID2	6	23.87	1.21580877199127	0	0	0	0	0	0	0	0	0	3.85024587614157	0.0384220614424253	-0.724497517941214	0	0	0	0	0
ENSG00000080572	PIH1D3	0	6.3401	-0.767273084350384	0	0	0	0	0	0	0	0	0	1.41849258457704	-1.47461245708869	1.40008339308761	0	0	0	0	0
ENSG00000080573	COL5A3	51	106.52	-0.405464445801709	0	0	1	1	0	0	0	0	0	-0.697760003202771	0.0209340007210959	-0.0262388944322923	-0.237433088802571	0.223237607575494	-0.490780153978294	1.21206256979867	-0.0236114041625884
ENSG00000080603	SRCAP	6	123.83	0.4536068361539	1	0	0	0	0	0	0.819627075212199	1.99807005660446	0.77495724660566	-0.697760003202771	0.659901412035759	-1.03883756127056	0.867803021109793	0.421028917419816	0.386330685699241	0.691488556581858	0.433941896512895
ENSG00000080608	KIAA0020	38	36.203	-0.9363997871657	0	0	0	0	0	0	-0.137502638843651	-1.50421593219032	0.467714917508013	-0.697760003202771	0.754993428337175	-1.20024603965	0.853919627959539	0.573665835931389	0.348756305734171	-0.815440178671146	0.7849435918288
ENSG00000080618	CPB2	26	26.909	-0.128855169519043	0	0	0	0	0	0	-2.56683418985433	-1.35276055667343	-1.01143655362315	-0.697760003202771	-0.556863621303393	2.15789624359365	-1.60855383488059	-1.2320025740398	-0.469042032352297	0.607803949296691	-0.889153685742831
ENSG00000080644	CHRNA3	13	18.001	0.128947754921274	0	0	0	0	0	0	0.628941340224838	-1.28739560513456	0.601243489439172	-0.697760003202771	-0.680542524057	1.21830043358572	0.513191222616567	-0.0671704396720759	0.289760282622228	1.27404268643726	-0.415047829304724
ENSG00000080709	KCNN2	2	22.938	2.34603594481845	0	0	0	0	0	0	1.88763271119317	2.63896543510751	0.801361171246103	-0.697760003202771	-0.386802385500433	0.271723496974286	0.409592923019329	0.386308220781205	0.286816195101254	0.984193076437825	0.191148639593025
ENSG00000080802	CNOT4	1	33.069	2.1439280020049	0	0	0	0	0	0	0.516724269496446	1.32241965508806	0.150422721737614	-0.0860271817916154	0.84424511299782	-1.1584990688521	0.509761478342967	0.473678472822569	0.545660418260589	-0.430810715546193	0.517620600854445
ENSG00000080815	PSEN1	3	24.386	1.51669735509226	1	0	1	1	1	1	0.998509734095476	-0.782969491307782	1.05819418532455	0.271811811910776	1.03639421959257	-0.883422552963732	0.523321949519252	0.249479936538798	0.338933766478262	-1.14483794047881	0.397090413881258
ENSG00000080819	CPOX	5	19.388	0.537840766552873	0	0	0	0	0	0	0.155677949641758	-0.714734858969645	0.810286347173149	-0.697760003202771	0.451471832089017	-0.579316114161582	0.285233211012184	0.449500184150405	0.567122845394192	-0.588664509322554	0.492778489777731
ENSG00000080822	CLDND1	4	14.833	-0.320832600916997	0	0	0	0	0	0	0.149720670826567	0.846371495831817	0.87444214464942	0.52570210944299	1.45796297022645	-0.363057364509915	0.216864613936994	0.484734831581873	0.706932365664719	0.157539047407036	0.371826982054816
ENSG00000080823	MOK	29	23.527	-0.830521918017885	0	0	0	0	0	0	0	0	0	-0.697760003202771	0.0625738088290701	-0.321650861114217	0.863224024786496	0.247790743188196	0.604680018753291	0.198634440923241	0.432099018289363
ENSG00000080824	HSP90AA1	7	37.275	0.853086887081889	1	0	1	1	1	0	0	0	0	-0.697760003202771	2.39954079822877	-0.668121840466589	0.948036272807153	0.830842792962665	0.616468478455624	-0.506467258807344	0.845337665285864
ENSG00000080839	RBL1	28	54.011	-0.553136382328616	1	0	0	0	0	0	-0.426398653601592	-0.26196299952968	0.930768301714144	-0.697760003202771	-0.169096338943821	-0.686911006284699	0.659838898923647	0.308693804802451	0.757389838693571	-1.23196530574437	0.372730334261469
ENSG00000080845	DLGAP4	5	36.653	0.851553937833553	0	0	0	0	0	0	0.276416259763784	1.99041757447308	1.09918491887492	1.90083825759308	0.813605328017764	-0.819694067503355	1.0059540372882	0.744618707301052	0.552713140173011	1.49109601166088	0.83679020839409
ENSG00000080854	IGSF9B	13	63.85	0	0	0	0	0	0	0	0	0	0	0	-0.559652050319851	0.260910676105583	0.767559292563364	0.570246830154752	0.559900793759613	1.41561751364908	0.547853763187743
ENSG00000080910	CFHR2	11	9.2448	-0.974632193738021	0	0	0	0	0	0	0	0	0	-0.697760003202771	-0.861142704174132	2.33124565999155	-1.60855383488059	-2.07702735042666	-1.53830805813742	-2.10948254899878	-1.92509302200905
ENSG00000080986	NDC80	18	38.18	0.596458136533914	1	0	0	0	0	0	0	0	0	2.30394911792683	-0.494464288509898	0.344570081584955	-0.256871406867701	0.59516932447116	1.20451128313924	-1.24446544061869	0.586572344565259
ENSG00000081014	AP4E1	16	56.345	-0.322248132776099	1	0	0	0	0	0	2.49274984749118	-0.633427236323737	0.525826864514669	-0.697760003202771	0.13440330117035	-0.788144867094433	0.667107046625868	0.495042859572044	0.645957532208611	-0.888967524211161	0.515889307205566
ENSG00000081019	RSBN1	9	35.333	0.833099838158908	0	0	0	0	0	0	1.51888043912199	1.83928105237833	1.18470193018903	-0.697760003202771	0.490652553190351	-0.887260754225791	0.618892970852264	0.573424823099127	0.614955723683965	-1.25179121639406	0.526309761990746
ENSG00000081026	MAGI3	16	62.786	-0.0714772053132529	0	0	0	0	0	0	1.32165168802799	2.15654020740845	0.879391232761399	-0.697760003202771	-0.00437044369991121	-0.171043625982478	0.591207134486995	0.674863372802618	0.806950170654812	0.44480388845727	0.603500776894356
ENSG00000081041	CXCL2	8	4.7581	-0.713998205579501	0	0	0	0	0	0	0	0	0	-0.697760003202771	0.11009786084579	0.369314390457964	0.75398378519166	0.33547807710083	0.904118978486838	0.61037746317464	0.303007232348243
ENSG00000081051	AFP	23	35.831	-0.205724420337714	0	0	0	0	0	0	0	0	0	-0.697760003202771	-2.01503744564575	1.98557382125848	-1.60855383488059	-1.30633614208713	-1.54313055525644	0.63616366253983	-1.0495754120556
ENSG00000081052	COL4A4	40	84.509	-0.219325267924012	0	0	1	1	0	0	0	0	0	-0.697760003202771	-0.396946119402824	0.0812729072736364	0.49219726380299	0.187972916074411	0.0221472024193638	1.0965041794072	-0.295378306532787
ENSG00000081059	TCF7	7	18.469	-0.414857836940446	0	1	0	0	0	1	0	0	0	-0.697760003202771	0.364141309152309	0.650584603350428	0.90280490901183	0.886655273376173	0.405485947303634	0.942798406876893	0.541930719126396
ENSG00000081087	OSTM1	6	16.07	-0.139755417152953	0	0	0	0	0	0	0.603897031332074	-0.333067312667083	0.848238665000467	-0.697760003202771	0.746661075488782	-1.1829091854946	0.892882178330687	0.333231174041939	0.461021801805631	0.387656188882532	0.267400800365008
ENSG00000081138	CDH7	7	33.473	1.16560631490535	0	0	0	0	0	0	0.992401670265298	-0.2316719244263	0.0119635391729376	-0.697760003202771	-1.39211228362932	0.823578606302616	-0.183820300590706	0.0365088946597556	0.107974134015859	0.707737225128613	-0.537969271868912
ENSG00000081148	IMPG2	30	56.505	-0.601192710466867	0	0	0	0	0	0	-2.31451293222879	-0.0563025422488491	-0.253585856587624	-0.697760003202771	-1.25737627179942	1.5568508649816	-1.60855383488059	-2.33933167777442	-4.47404370223955	-1.56490680002502	-1.75788597761031
ENSG00000081154	PCNP	1	9.4472	1.01050446691524	0	0	0	0	0	0	0.510226457700461	-0.724619315056011	-0.64090192553646	-0.697760003202771	1.48130234065554	-1.37482612548933	0.616201946032399	0.461299280333094	0.675677025805907	-0.758078573389516	0.459351316794762
ENSG00000081177	EXD2	21	26.978	-0.349488967078438	0	0	0	0	0	0	0.0851590243137196	-0.766707966778599	-0.35702644857707	-0.697760003202771	0.381552523404681	-0.986911566204652	0.85234946414252	0.177590123912049	0.58619191504462	-0.00133064464258447	0.203429900626012
ENSG00000081181	ARG2	9	18.276	-0.578746419558258	0	0	0	0	0	0	-0.566688985771216	-0.52246624541873	0.964124983984399	-0.697760003202771	-0.0176648828295595	0.217988099970975	0.409592923019329	0.197986376088857	0.370434418312756	0.621864693370034	0.177643859599135
ENSG00000081189	MEF2C	7	21.61	2.93980263579933	0	0	0	1	0	1	1.36206659958833	4.48735872325785	1.38062779593251	-0.0860271817916154	0.514200506892329	-0.0218941575032104	0.632105158723832	0.907246125351766	0.873711501902305	0.757697567001944	0.800267346074458
ENSG00000081237	PTPRC	8	69.862	-0.400422021252928	0	0	1	1	0	0	0	0	0	-0.697760003202771	1.02700797231276	0.0349343231963161	-0.136068525476727	0.912295013532754	-0.166348825254925	-3.39749205166403	0.201355033319074
ENSG00000081248	CACNA1S	36	91.311	-0.28667718702642	0	0	1	1	0	0	0	0	0	0.722641833769719	-1.28734529688615	2.05975061922156	0.555490135790736	0.149028955540891	0.249915365710765	1.30096714399237	0.272782649434464
ENSG00000081277	PKP1	12	34.554	-0.649790463233254	1	0	0	1	0	0	-0.240688029992361	-0.451361932281328	0.245180813866501	1.13743757848656	0.0720149464438493	1.42040460919854	0.135789610000478	-0.0434520450089845	-0.163826880676218	1.45319265706434	-0.130647296118547
ENSG00000081307	UBA5	10	23.5	0.574664164454384	0	0	0	0	0	0	0.648569190239639	-0.655428122451453	0.998199517905149	-0.0860271817916154	0.910311120167287	-1.08138990323286	0.714858821739851	0.573396333624629	0.507571147433277	-1.46844128441949	0.598606376819058
ENSG00000081320	STK17B	6	16.572	0.84030143803194	0	0	0	0	0	0	1.31694174260485	-1.36519584013692	0.882490974438751	-0.697760003202771	0.660131951442631	-0.146596483869902	0.733828597862358	1.04169205527554	0.49471049364965	0.160076852697974	0.865747294042358
ENSG00000081377	CDC14B	4	26.695	-0.371158998580443	0	0	0	0	0	0	0	0	0	0.883547280954345	-0.169579373891553	-0.618959810248221	0.82307748750761	0.46316198887771	0.745543147813049	0.780667390831048	0.486765150487192
ENSG00000081386	ZNF510	15	24.395	-0.806601386555558	0	1	0	0	0	0	-0.32005143312325	-1.48285275290688	-3.86529084741894	-0.697760003202771	0.237234854702486	-0.948181538624336	0.596886307208704	0.424314359938504	0.250535550280675	-1.8134835455639	0.224922051321511
ENSG00000081479	LRP2	47	240.67	1.13230543868087	0	0	0	0	1	1	1.1122703478264	1.22070541342514	0.33777225603573	-0.697760003202771	-0.33228530480858	0.853156771782242	0.674256363687436	0.614094988043521	0.787585506338868	1.15013755330222	0.271523132222472
ENSG00000081665	ZNF506	13	12.133	-0.638505347490187	0	1	0	0	0	0	0	0	0	-0.697760003202771	0.541590784042183	-1.17428884477524	0.50282021905843	0.648288211460893	0.0480699548018891	-0.546343387545326	-0.00340749532717544
ENSG00000081692	JMJD4	15	17.513	-1.01277327567427	0	0	0	0	0	0	-0.119684764617971	0.20770809128375	-0.919115999961307	-0.697760003202771	0.403190293449716	-1.03631468640537	-1.60855383488059	0.528916352326819	0.20010080077992	-0.904102264883216	0.529803105811482
ENSG00000081721	DUSP12	9	17.575	-0.631036296897232	0	0	0	0	0	0	-0.357427127975828	0.202606436529497	-0.361538039201728	0.722641833769719	0.739975432689479	-1.04879290630896	0.647450247340502	0.305009928575073	0.487965128289028	0.51428923417878	0.270707946480247
ENSG00000081760	AACS	29	36.34	-0.941168237806268	0	0	0	0	0	0	-0.579149032416793	-0.621629659704525	0.610358613439428	-0.697760003202771	0.19536450718764	-0.638061091137994	-1.60855383488059	0.384896603986368	0.262632830094258	0.148716346851748	0.548155743297135
ENSG00000081791	KIAA0141	27	28.694	-0.439124097382186	0	0	0	0	0	0	-0.387129533919804	-0.86013201946586	-1.01753418389899	-0.697760003202771	1.28438875298543	-1.06154488358314	0.979720165498234	0.210150071050434	0.18738693702185	0.0252673317317038	0.386679206498885
ENSG00000081800	SLC13A1	28	31.366	-0.832681093342137	0	0	0	0	0	0	-3.30618487669156	-0.786158025529191	-0.0997890949422164	-0.697760003202771	-1.41084086592096	2.19752378283726	-1.60855383488059	-1.49594881792264	-0.585035386338172	-0.451271041784059	-2.65594850687741
ENSG00000081803	CADPS2	16	70.652	-0.395138238737388	0	0	0	0	0	0	0	0	0	-0.697760003202771	0.146545043265636	0.261394699549814	0.387390685077872	0.352758380063806	0.402162059473506	0.784551173031314	0.313448460422977
ENSG00000081818	PCDHB4	18	19.419	-0.994025632526541	0	0	0	0	0	0	0	0	0	-0.697760003202771	-0.259511698705823	-0.203800350866258	-1.60855383488059	-0.477986470885352	-1.78029890944173	0.237244184484026	-0.8200368254336
ENSG00000081842	PCDHA6	20	27.238	-0.886849648908858	0	0	0	0	0	0	2.50869927697089	0.158285810851923	0.120356729317011	-0.697760003202771	-1.14388281960278	0.370369206215795	-0.699234524524667	-0.511792112873547	-0.825725199028677	0.691987139978168	-1.77700533738869
ENSG00000081853	PCDHGA2	25	27.573	-1.06298225594848	0	0	0	0	0	0	0	0	0	-0.697760003202771	-0.495452314539352	-0.229763274180541	-1.60855383488059	0.809323263114976	-0.228108753513963	1.42184134787155	-1.08720129005356
ENSG00000081870	HSPB11	5	7.7559	-0.220766892536276	1	0	0	0	0	0	0.492128700849281	-0.0878690310407912	0.40858054267467	0.52570210944299	0.966661538047126	-1.13650517119687	0.582547640562655	0.635276706353415	0.570734307924814	-1.67914153056672	0.75165650736938
ENSG00000081913	PHLPP1	8	56.136	-0.296553294098676	1	0	0	0	0	0	0	0	0	-0.697760003202771	0.27236466908306	-0.270558533080108	0.89000525905125	0.76466719669615	0.867918696508852	-0.568916836132993	0.700518042860799
ENSG00000081923	ATP8B1	29	70.576	0.629739443193525	0	0	0	0	0	0	0	0	0	-0.697760003202771	-0.606857738393747	0.218500469006341	1.00038338675422	0.392802755615305	0.451776641187536	0.941971851839825	0.380351437799045
ENSG00000081985	IL12RB2	22	44.439	-0.696666094290872	0	0	0	0	0	0	0.958801019962327	-1.48157733921832	-1.40127054336107	-0.697760003202771	-0.877445133660117	0.26157435126101	0.0462350299176074	-0.0355463001684422	-0.213208309004222	0.921166413768387	-0.46780538689999
ENSG00000082014	SMARCD3	5	22.565	1.82071054538454	1	0	0	1	0	0	0	0	0	-0.697760003202771	0.45589599308757	-0.237600014454435	1.08475793119845	0.85864748645872	0.849135920051917	1.39433859302761	0.910538208305259
ENSG00000082068	WDR70	21	39.962	1.15075301516722	0	0	0	0	0	0	0.274905026110077	-0.603136161220359	0.942535448156178	-0.697760003202771	0.715197935484181	-1.0520862489807	0.00455682678834063	5.92719406315166e-05	0.3151559117557	-0.212710982396024	0.0217710014110605
ENSG00000082074	FYB	9	38.124	-0.81082841256799	1	0	0	0	0	0	0	0	0	-0.697760003202771	0.564567878260476	0.056657520458293	-0.521928625278054	0.884604356829411	0.741881515299073	0.0292077441608922	0.387098981482167
ENSG00000082126	MPP4	32	40.706	-0.912420547008756	1	0	0	0	0	0	0	0	0	-0.0860271817916154	-1.20040888655452	1.470198912418	-0.699234524524667	-0.711609680389	-0.647205242954715	-0.369073478917919	-0.101798547480055
ENSG00000082146	STRADB	9	22.807	-0.112462397344288	0	0	0	0	0	0	1.3245726243033	-0.278543377481004	0.90447626274905	-0.697760003202771	0.549220540602964	-0.683736789733541	0.573713195584485	0.540022780581174	0.452955292962084	-0.661364416357438	0.458993918539866
ENSG00000082153	BZW1	3	22.341	1.72408255723306	1	0	0	0	0	0	1.3427551187907	-0.172365187908108	0.554215803157936	-0.697760003202771	1.5994592757112	-0.979206316789625	1.02544048590791	0.604145388291807	0.692531173956495	-0.444249274712909	0.687933163046354
ENSG00000082175	PGR	9	33.42	0.696295533324457	0	1	0	0	0	0	-0.514616350913838	-0.665312578537818	1.05433702326948	-0.697760003202771	-0.471750667899458	1.22245709846205	-0.0930216509540504	0.305778704486037	0.389659040238238	1.13555663496132	0.0145592179644164
ENSG00000082196	C1QTNF3	12	15.181	-0.862935640634822	0	0	0	0	0	0	0	0	0	-0.697760003202771	-0.116500419975905	0.686930903757362	-0.486926737376015	-0.362810642970018	-1.01443892981923	-1.3967608789908	-0.448970355814955
ENSG00000082212	ME2	27	35.035	-0.55110767077018	0	0	0	0	0	0	1.56769857051046	-0.950367537931712	0.602578634047507	-0.697760003202771	0.787290901433315	-0.889882607204072	0.752009559927726	0.46950938513851	0.66210243263939	-0.478131801938486	0.42704031097466
ENSG00000082213	C5orf22	10	22.053	-0.723919974969793	0	0	0	0	0	0	0.0499522126446125	-1.08874992314083	0.259044355530527	0.52570210944299	0.258576216938684	-0.825290815477716	0.57962261190936	0.53019163046464	0.456867409306852	-0.915499791746215	0.510624647218231
ENSG00000082258	CCNT2	5	30.385	0.528284295706866	1	0	0	0	0	0	1.99978487885089	0.209302358394456	0.976093387425192	-0.697760003202771	0.83276205492217	-1.16761415350815	0.767559292563364	0.655416457125566	0.576396438220786	-0.945709265927774	0.497618949398632
ENSG00000082269	FAM135A	10	63.93	-0.000628857286981064	0	0	0	0	0	0	0.957169227940086	-0.404809332648767	0.997640291563618	-0.697760003202771	0.147818499036931	-0.60804341359194	0.442926399308718	0.464244598015808	0.516201644077873	0.517606803329794	0.459528741128869
ENSG00000082293	COL19A1	62	82.783	-0.659222993501736	0	0	0	0	0	0	0	0	0	-0.697760003202771	-0.774580645926999	0.759174722720414	0.318461099916488	0.281775358710664	0.422367589230753	0.962691204643956	0.0250280282012732
ENSG00000082397	EPB41L3	19	58.457	0.511493609046372	1	0	0	0	0	0	0	0	0	-0.0860271817916154	0.539801359122172	-0.425460491554013	0.564696584324483	0.232133220001066	-0.051549000306098	0.84165901201771	0.29214571758166
ENSG00000082438	COBLL1	11	41.987	-1.0418666954512	1	0	0	0	0	0	0	0	0	-0.0860271817916154	0.353284000895312	0.198169128219523	0.775131605641957	0.495761607612803	0.598025017351214	0.534842840485389	0.468135758824459
ENSG00000082458	DLG3	0	33.275	1.14977453692361	0	0	1	1	0	0	0	0	0	1.33437730281329	0.23909014802446	-0.570829542517027	0	0	0	0	0
ENSG00000082482	KCNK2	6	17.484	1.05839771534622	0	0	0	0	0	0	0.653940542255316	0.508068014940406	0.804485002920673	-0.697760003202771	-0.874656704643659	0.734550675805582	-0.200971132254577	0.233013970771928	0.42767122376639	1.11365817040624	-0.0963432790996793
ENSG00000082497	SERTAD4	5	14.665	-0.168861883306459	0	0	0	0	0	0	0	0	0	-0.697760003202771	-0.635631251984835	0.402870827841446	0.667107046625868	0.360367433564649	0.118435815821323	1.3514517796176	0.274110481567806
ENSG00000082512	TRAF5	22	28.86	-0.0969893947185332	0	0	0	0	0	0	0	0	0	2.33288774020187	0.136994124980917	-0.476400644841582	0.870829262621588	0.510370667244678	0.469213962521796	0.156268479454324	0.52730492264117
ENSG00000082515	MRPL22	11	15.228	-0.535719469592206	1	0	0	0	0	0	-0.60248834639212	-0.378982205455361	0.257142461655247	-0.697760003202771	1.05142319330725	-1.23096375461642	-1.60855383488059	0.34757189106149	0.631132774781604	-1.28315562782183	0.514368582529386
ENSG00000082516	GEMIN5	47	80.085	-0.682530345264729	1	0	0	0	0	0	0.238895615917926	0.166894853249726	0.403894594988809	-0.697760003202771	0.44103169037779	-1.11916754861977	-1.60855383488059	0.34757189106149	0.631132774781604	-1.28677903924985	0.515424483077506
ENSG00000082556	OPRK1	8	10.993	0.00902546138338823	0	0	0	0	0	0	0.224565612142825	-0.982890586990076	1.08371169393317	-0.0860271817916154	-1.25540680658071	0.786455250533732	0.373507291927618	-0.143068332468387	-0.156771367194775	1.08638562214443	-0.771629647008657
ENSG00000082641	NFE2L1	3	30.895	1.26100142046987	1	1	0	0	1	0	0.741293760392396	0.518271324448911	0.751163548799173	-0.697760003202771	1.13211198571264	-0.368056231299985	1.10197987273372	0.996043597022574	0.564839474024967	0.489240825800908	1.15918424086808
ENSG00000082684	SEMA5B	27	61.628	-0.342587433866782	0	0	0	0	0	0	0	0	0	-0.697760003202771	-0.867718566303495	0.0735272514898296	0.307663263573648	0.437235751519253	0.726304651063662	1.60028955091471	0.363755136043261
ENSG00000082701	GSK3B	4	27.401	2.65243009883686	1	0	1	1	1	0	1.93579454358641	4.33207710667527	0.962667689356232	-0.697760003202771	0.804197124603966	-0.882696567930807	0.786249750801765	0.949182552487589	0.578957334204318	-1.01824571334456	0.89568927040572
ENSG00000082781	ITGB5	18	37.795	-0.368614955147035	1	0	0	0	0	1	0	0	0	1.90083825759308	0.78861924753958	-0.503896157012784	1.15859061079022	0.495865813341488	0.402088370394393	0.67177494390227	0.591323825137864
ENSG00000082805	ERC1	23	60.018	0.232196779187901	0	0	0	0	0	0	0	0	0	-0.697760003202771	0.356917741070303	-0.656666083445463	0.462539110258795	0.567849096384174	0.724203325519116	-0.576202470687567	0.574724786817373
ENSG00000082898	XPO1	0	58.669	4.06264555948133	1	0	0	0	0	0	1.09613045557337	3.59520684810784	0.932971360324758	-0.697760003202771	1.31439181007984	-1.1069522542511	0.771361839595487	0.75554268091473	0.760802169727296	-0.946004584404201	0.707537887999771
ENSG00000082929	LINC01587	9	3.1022	-1.15566371518403	0	0	0	0	0	0	0	0	0	-0.697760003202771	0	0	-1.60855383488059	-1.64552547737602	-1.45320226980683	-1.19230401534912	-1.42944295901113
ENSG00000082996	RNF13	8	16.026	-0.116128429163711	0	0	0	0	0	0	-0.171645242014714	-1.06100967541458	0.932703059519904	-0.697760003202771	1.28113924515523	-0.797017009105351	0.302162685975194	0.547174604197049	0.272643271501048	-0.446827555934013	0.389064960840803
ENSG00000083067	TRPM3	27	82.153	0.647430329838148	0	0	0	0	0	0	0	0	0	-0.697760003202771	-0.284947879930757	0.759893399406786	0.676613728712924	0.190163263023585	0.0518202634655682	1.11307275945418	0.0383164211305741
ENSG00000083093	PALB2	35	46.121	-0.744109242729788	0	0	0	0	0	1	0.7968796068153	-0.896800163012054	-1.08896714234949	-0.0860271817916154	0.438506734969186	-1.22622048461588	0.642394813541481	0.443157191843132	0.43277057395022	-1.03868042448897	0.488134169961856
ENSG00000083097	DOPEY1	21	119.89	0.839975278617401	0	0	0	0	0	0	1.37996210799781	-0.658297803250721	0.849481839638537	-0.697760003202771	0.388765113419692	-0.962199497502982	0.54924302735721	0.329799499772363	0.689624659150758	-1.67707845256124	0.562975165607144
ENSG00000083099	LYRM2	5	4.3953	-0.811865599506226	0	0	0	0	0	0	0.110818159359582	-0.751721855937981	-0.914240695019402	-0.697760003202771	0.719226886070953	-1.08012849937265	0.54924302735721	0.230307290088224	0.16509685893472	-1.81824755440774	0.228746964955061
ENSG00000083123	BCKDHB	16	22.038	-0.0670022981457709	0	0	0	0	0	0	-0.800631480299237	-1.12063526535491	1.12529902665843	-0.697760003202771	0.498908059569785	-0.611692408782714	0.41390123524038	0.250237392851302	0.553829622037857	0.0631653745341516	0.11218549473427
ENSG00000083168	KAT6A	2	91.569	1.09869144941843	1	0	0	0	0	0	2.15027559391457	0.318987935610898	0.596804499173897	-0.697760003202771	0.83589080401544	-1.04907591969889	0.88565407734796	0.853510491485417	0.456770866757208	-0.345572529418434	0.638594650520971
ENSG00000083223	ZCCHC6	3	72.41	0.733034129778187	0	0	0	0	0	0	0.74844413345271	0.643261865928113	0.096851579664778	-0.697760003202771	0.567685649286752	-0.803655117480731	0.626868088306119	0.743408465263362	0.502941437565612	0.0617762694932683	0.601392262319406
ENSG00000083290	ULK2	23	55.396	0.105973085761112	1	0	0	0	0	0	0	0	0	-0.697760003202771	0.200941365220556	-0.549114373492002	0.561649253851569	0.288138592305509	0.350562521045085	0.109389052703905	0.248761485345832
ENSG00000083307	GRHL2	5	38.974	1.70879220387945	0	1	0	0	1	1	0	0	0	0.722641833769719	-0.153847803889253	0.565019643926229	0.585453233666119	0.2589444252379	0.0814414271343071	1.0982497104624	-0.0143699461063423
ENSG00000083312	TNPO1	0	53.437	2.55249485422196	0	0	0	0	0	0	0	0	0	-0.697760003202771	1.18739753109406	-1.11362599679318	1.04409550123954	0.686997523943387	0.74392858072222	0.097404301023872	0.747892745187914
ENSG00000083444	PLOD1	30	43.366	-0.129664044867101	0	0	0	0	0	0	-0.927927339573924	-1.27846770931462	0.369059705620071	-0.697760003202771	1.06314776885677	-0.836244627780922	0.344343810555192	0.114551522149506	0.451415775596107	-0.771534525676707	0.406132693817297
ENSG00000083454	P2RX5	21	23.875	-1.06391507187407	0	0	0	0	0	0	0	0	0	-0.697760003202771	-0.531142010336616	0.676050820295662	0.513191222616567	0.33962458873018	0.30288009724951	0.965021725944637	0.0511049130398606
ENSG00000083457	ITGAE	40	58.91	-0.591297033829738	0	0	0	0	0	0	0	0	0	-0.697760003202771	-0.978640955210157	0.714691040272508	-1.60855383488059	-0.767752413459116	-1.05424728035528	-0.833621723745144	0.140383009806678
ENSG00000083520	DIS3	39	50.615	-0.671786654149798	1	0	0	0	0	0	1.08220574023673	0.75103432261171	0.87438637235864	-0.697760003202771	0.870471715046318	-1.3148981710154	0.573713195584485	0.576277051333433	0.390003102810757	-0.928788753670293	0.569952309774789
ENSG00000083535	PIBF1	26	50.194	-0.99831136723359	0	0	0	0	0	0	0.992283341593024	0.798543482510692	0.919106798595972	3.38398015731434	0.57427248948311	-0.826539606129765	0.573713195584485	0.603882450151114	0.390003102810757	-0.928788753670293	0.564745988625889
ENSG00000083544	TDRD3	16	38.934	-0.0690505792690789	1	0	0	0	0	0	1.57166596943075	-0.714097152125363	1.10443089005215	-0.697760003202771	0.631116920377676	-0.86844141047459	0.82307748750761	0.56028138941101	0.745834599981405	-0.0457493661242304	0.564553308281437
ENSG00000083635	NUFIP1	15	23.696	-1.02542173777011	0	0	0	0	0	0	0.541846766325988	-0.846102468891663	-0.196689924646509	-0.0860271817916154	0.23975981011109	-1.14995654314559	0.814586149768081	0.415693165348871	0.174939993422801	-1.22679201560634	0.334512396897743
ENSG00000083642	PDS5B	8	80.166	1.83854494217156	1	0	0	0	0	0	2.64208725886294	0.0989790743337311	1.16217930298629	-0.697760003202771	0.665280664862784	-1.12676989502408	0.984397110114736	0.591303173514513	0.731559358990332	-0.219337762841387	0.567017189450807
ENSG00000083720	OXCT1	10	31.341	1.93589048103502	0	0	0	0	1	0	0.808633881582234	-1.05016865906179	0.643689506407383	-0.697760003202771	0.552250487093288	-0.27589515474421	0.605269122760504	0.414449583697403	0.70019451086208	0.33165735424441	0.334676153834985
ENSG00000083750	RRAGB	2	14.732	2.03441019379082	0	0	0	0	0	0	0	0	0	-0.697760003202771	0.641765645361788	-0.972683340074931	0	0	0	0	0
ENSG00000083782	EPYC	11	13.812	-0.785864170979136	0	0	0	0	0	0	-3.36705641684587	0.120661107039306	0.394788947793608	-0.697760003202771	-1.4492827631136	2.01346430412029	-1.60855383488059	-2.56740479445161	-1.6744374668341	-0.013858215034407	-2.38943173508622
ENSG00000083799	CYLD	4	44.8	2.19013174466856	1	0	0	0	0	0	0	0	0	-0.697760003202771	0.762118193816235	-0.865747517744763	0.970213483411178	0.638250146069605	0.520374720811676	0.387256770216726	0.656229035930479
ENSG00000083807	SLC27A5	24	27.958	-0.819439021111833	0	0	0	0	0	0	0	0	0	-0.0860271817916154	-0.32608269695701	0.671309449783937	-1.60855383488059	0.563938761148665	0.51891782466094	-0.465507191077038	0.748318449642645
ENSG00000083812	ZNF324	6	19.402	0.608591266754783	0	1	0	0	0	0	0	0	0	-0.697760003202771	0.257094177894504	-1.21134026636847	-1.60855383488059	0.395489876010369	0.197724756657321	-0.320350035785717	0.321683749872913
ENSG00000083814	ZNF671	10	7.7153	-0.915858267238002	0	1	0	0	0	0	0	0	0	-0.697760003202771	0.104982081626619	-0.686467940460403	-1.60855383488059	0.658977568226527	0.143942915372527	-0.673811987477126	-0.0152313827626423
ENSG00000083817	ZNF416	1	4.6993	0.486966421073001	0	1	0	0	0	0	0	0	0	-0.697760003202771	-0.0616539972742343	-1.087659850079	-1.60855383488059	1.00353021889193	0.294761373521923	-0.296802023861019	-0.024454546604644
ENSG00000083828	ZNF586	2	2.679	-0.499561436896356	0	1	0	0	0	0	0	0	0	-0.697760003202771	0.395780098228813	-0.859542486882657	-1.60855383488059	0.621407452892196	0.114538671034841	-1.43881970840786	0.132625292596731
ENSG00000083838	ZNF446	14	19.778	-1.09987740892119	0	1	0	0	0	0	0	0	0	2.77225351371215	-0.123262909244166	-0.860703209527043	-1.60855383488059	0.426345858713696	0.298446423506939	-1.0869048132671	0.491389931629648
ENSG00000083842	NA	6	17.165	0.277441613172821	0	1	0	0	0	0	0	0	0	-0.697760003202771	0	0	0.349341466702917	0.962967872636951	0.324762456432327	-0.920722261281055	0.296233810539244
ENSG00000083844	ZNF264	13	20.828	-0.542510108602919	0	1	0	0	0	0	0	0	0	1.80267287315722	0.378445730445399	-1.12453519592988	-1.60855383488059	0.477486619297075	0.228873980202474	0.152543987554706	0.270568741710791
ENSG00000083845	RPS5	0	9.3018	3.19315022263704	1	0	1	1	0	0	0	0	0	-0.697760003202771	2.58893441000804	-0.864630192422427	0.570728268273032	0.559928804239445	0.336352000745539	-1.17113150234263	0.539839126931728
ENSG00000083857	FAT1	49	144.21	-0.197329077007467	0	0	0	0	0	0	0	0	0	-0.697760003202771	0.475041741924983	-0.123641444021754	0.671886221553355	0.808206520736567	0.947063644546002	0.766657435983461	0.716165647679361
ENSG00000083896	YTHDC1	1	50.534	1.89102399197096	0	0	0	0	0	0	0.884723379216815	-0.534901528882223	0.921109216651575	1.74917304753013	1.24402240064875	-0.806250598553315	0.466358262510436	0.709507886059842	0.335697306817139	0.130424112184481	0.562098062790812
ENSG00000083937	CHMP2B	10	13.952	0.207819624545218	1	0	0	0	0	0	0.35246478271488	0.235129485587862	1.30664583912775	-0.697760003202771	1.26151046137008	-1.16820126236677	0.5199710507223	0.493017484681072	0.500158931632088	0.611594360730402	0.390125966801241
ENSG00000084070	SMAP2	8	26.095	0.328237680393204	0	0	0	0	0	0	-0.292666938299908	1.41074205302107	1.01457923590971	1.24138362702432	0.93314549951466	-0.577217773309439	-1.60855383488059	0.600866417009541	-4.47404370223955	-1.05371464786343	0.338933453972984
ENSG00000084072	PPIE	3	17.416	0.361655974006922	1	0	0	0	0	0	-0.59554760512084	-0.814535980099722	0.183835149375812	-0.0860271817916154	1.33627109759874	-1.27978668616695	-1.60855383488059	0.233172600815246	0.541016185012962	1.53163849899859	0.126544088553391
ENSG00000084073	ZMPSTE24	24	25.439	-0.362737562497033	0	0	0	0	0	0	0.330885794747948	-0.511625229065943	1.0750090767457	-0.697760003202771	1.01811573804767	-1.07866311417283	0.616201946032399	0.512786347122223	0.277817507952563	-1.35146298323743	0.537482239467436
ENSG00000084090	STARD7	4	18.887	0.244095074630302	0	0	0	0	0	0	0.630068875848865	-0.11050762401279	0.766466442642897	-0.697760003202771	1.1457357668521	-0.905731188331174	0.701739133107806	0.81714001326078	0.45013759673054	-1.25337909601652	0.78713434035534
ENSG00000084092	NOA1	13	28	-0.906125670308143	0	0	0	0	0	0	1.81315188338222	-0.321269736047872	0.640986284307802	-0.697760003202771	-0.175068407388518	-0.562531588425853	0.135789610000478	0.881718110335387	0.701015402666488	-1.34147543354932	0.77680148523609
ENSG00000084093	REST	4	32.03	0.342021177251644	1	1	0	0	0	0	2.04338116685723	1.65689689491379	1.23942351752664	-0.697760003202771	0.603485125753956	-0.80800562396582	0.748034167519643	0.701301300111019	0.561347844434292	0.0993859226352033	0.559970437982966
ENSG00000084110	HAL	35	35.546	-0.623965160790015	0	0	0	0	0	0	-2.16805771240874	-0.237092432602696	0.969119125289694	-0.697760003202771	-0.780102613624945	1.39639334436318	-1.60855383488059	-1.01291460700171	-0.856552260107319	-0.0485797555907468	-0.59691990665049
ENSG00000084112	SSH1	14	41.848	-0.0538385041749563	0	0	0	0	0	0	0.452214801943606	-1.0221095579134	0.881030455247028	-0.697760003202771	0.0458651908643094	-0.837959940742398	1.05412553161641	0.734662294243539	0.712311605873811	-0.356408067626767	1.09755789673219
ENSG00000084207	GSTP1	5	12.324	-0.921402977285174	0	0	0	0	1	0	0.0253186831485136	-0.344864889286293	0.13037810269329	2.06944831509979	1.99485631463155	-0.830652568647044	0.826428386304562	0.452917483977161	0.22687125745592	0.894006125017954	0.517548467630502
ENSG00000084234	APLP2	9	39.922	-0.77582498419961	0	0	0	0	0	0	2.0527809949801	-0.340400941376321	0.711519949249096	-0.697760003202771	1.83548771608068	-0.976611162935557	0.892882178330687	0.603361464392128	0.606303771622455	0.485762393504236	0.533119362540562
ENSG00000084444	KIAA1467	9	31.469	-0.503194852774327	0	0	0	0	0	0	0	0	0	-0.697760003202771	-0.202513574873341	-0.332531217338596	-1.60855383488059	0.155914436512502	0.407318641106299	0.570348188547991	0.181714275874633
ENSG00000084453	SLCO1A2	26	28.417	-1.00121418602299	0	0	0	0	0	0	0	0	0	-0.697760003202771	-1.10032184977087	0.777885373187658	-1.60855383488059	-0.363276148659416	-0.945813222890679	0.313805434383334	-0.636818106565136
ENSG00000084463	WBP11	1	32.116	1.2670027536974	1	0	0	0	0	0	0.258552831419845	-1.09895323264934	0.855386676427402	1.01959145978009	1.25486873083875	-1.10913043969843	0.703953265196139	0.418095676308692	0.574234336481038	-1.1018776673179	0.461830713161932
ENSG00000084623	EIF3I	2	18.204	1.46072187636899	1	0	0	0	0	0	-1.0933997805369	-0.0980723405492977	1.06276050038941	-0.697760003202771	1.75007835486791	-1.16416130886677	0.897162377134182	0.439981746193162	0.187253065208779	-1.24076246006024	0.455828448497762
ENSG00000084628	NKAIN1	3	11.816	0.97106527050912	0	0	0	0	0	0	-0.0693080659479331	-0.170770920797403	1.11829140433586	-0.697760003202771	-0.780947924783478	0.680570626240801	0.7637233894296	-0.0425034600320988	-0.0556218199825105	1.15024922502918	-0.125252944353187
ENSG00000084636	COL16A1	59	116.79	-0.487937115362168	0	0	0	0	0	0	0	0	0	-0.697760003202771	0.467971866780892	-0.193321371206814	0.318461099916488	0.485498312566397	0.39633507525358	0.909921805331619	0.712394336952802
ENSG00000084652	TXLNA	2	26.188	0.293351669414059	1	0	0	0	0	0	0.138866194464014	0.558446855638655	0.338191676805074	3.11261548585576	1.08249112290007	-1.16079087060969	0.782575022007115	0.458917993475622	0.362416241991361	-1.87257165479954	0.52315882166608
ENSG00000084674	APOB	56	151.72	-0.479711374927482	0	0	0	0	0	1	-0.762208039679597	-0.781375224197077	0.50299788690217	-0.697760003202771	0.505000886751416	1.88538648920786	0.025892285153215	-0.283834456506812	-0.295387800435225	0.958444100696577	-0.186556157584034
ENSG00000084676	NCOA1	10	68.603	0.852982516069236	1	0	0	1	1	1	2.44129734451468	4.3151778753018	1.1718869101285	-0.0860271817916154	0.411555580499089	-0.715000744823486	0.789893856500532	0.625269919111942	0.851788165576428	-0.127823588112559	0.529845980136729
ENSG00000084693	AGBL5	20	42.792	0.16275743983244	0	0	0	0	0	0	0.837300908294957	0.997189164504423	-0.0563099561286102	-0.697760003202771	-0.0618735586141129	-0.00233813895175148	0.892882178330687	0.517895320968481	0.591222125396272	-1.06331003153784	0.550242725917184
ENSG00000084710	EFR3B	12	44.569	1.38160212559	0	0	0	0	0	0	0	0	0	-0.697760003202771	-0.322152548973183	0.0733354976861037	0.839580961313485	0.30396375076243	0.552271037301495	1.02402110193824	0.24871790865196
ENSG00000084731	KIF3C	4	31.921	1.34914274065503	0	0	0	0	0	0	0	0	0	0.271811811910776	-0.140937597104392	0.262943490513878	0.88565407734796	0.554142717195785	0.58229241758165	-0.251188900558395	0.435958612503883
ENSG00000084733	RAB10	0	11.051	3.20399176157633	0	0	0	0	0	0	1.91748647110445	1.59567703786274	1.20292132235942	-0.697760003202771	1.14750323563812	-0.846621645364375	1.11683431316067	0.733772685940735	0.408313918169862	-0.819179241722014	0.664753477822852
ENSG00000084734	GCKR	31	36.415	-1.01075108730413	0	0	0	0	0	0	0	0	0	-0.0860271817916154	-1.34344212141843	1.52217325235749	0.616201946032399	0.244461656693285	0.612196051743099	0.879100272688261	0.252714375871176
ENSG00000084754	HADHA	16	39.143	0.0955229381192658	1	0	0	0	0	0	0.687724796586818	-1.21629129199716	-0.0952289515928034	-0.697760003202771	1.33589784332095	-0.772367771271964	0.731761028274379	0.738281360291076	0.664400100571748	-0.869268428746412	0.768175560253563
ENSG00000084764	MAPRE3	2	12.842	2.41212888858073	0	0	0	0	0	0	0	0	0	2.68118378414336	0.74919700896438	-0.435748588175109	0.940386687306775	0.365678462850827	0.459016000735432	1.00173251378741	0.431555376036134
ENSG00000084774	CAD	19	110.9	0.67304036706779	0	0	0	0	0	0	-0.590016433254182	0.614565057935438	0.58358500698756	-0.697760003202771	0.600828433541425	-0.931491263691395	0.863224024786496	0.294538712685146	0.22066845092485	-1.26413403129972	0.50306699122373
ENSG00000085063	CD59	0	2.9311	-0.488100195069438	0	0	0	0	0	0	0.0210599865122435	-1.56320381528637	-2.12511022683637	-0.0860271817916154	2.01066473110281	-0.702641952937885	0.708348178101349	0.673285081345715	0.665964001711765	-0.223370474198287	0.675847959418335
ENSG00000085117	CD82	14	17.436	-0.626737515813601	0	0	0	0	0	0	0	0	0	0.52570210944299	1.01844508005749	-0.701862686180554	1.07635722166451	0.690681705122534	0.606522330891596	0.171030592252496	0.770637383863751
ENSG00000085185	BCORL1	2	41.383	0.287024176771992	0	0	0	0	0	0	0	0	0	-0.697760003202771	0.0272683453765932	-0.591890312275561	0	0	0	0	0
ENSG00000085224	ATRX	5	88.494	1.37526810975964	1	0	0	0	1	0	0	0	0	-0.697760003202771	0.904185358784675	-0.997421085368994	0	0	0	0	0
ENSG00000085231	TAF9	9	7.6607	0.0338005305118094	1	0	0	0	0	0	1.32615541774589	-0.864277113953691	-0.65848803438594	-0.697760003202771	1.0417515162856	-1.12134671941952	0.690497121863178	0.57783051042686	0.474293030004427	-1.3453539899649	0.674008159012134
ENSG00000085265	FCN1	22	16.698	-0.837123384568165	0	0	0	0	0	0	0	0	0	-0.697760003202771	0.895435839390513	0.76119749540969	-1.60855383488059	-0.450085974518158	-1.89482363910023	0.948939136807435	-1.27219025310541
ENSG00000085274	MYNN	5	24.365	0.5812395382515	0	1	0	0	0	0	1.70603336301354	0.261913173047689	1.2566247583596	0.271811811910776	0.628405337830175	-1.10790607377816	0.782575022007115	-0.0535105116131045	0.362230640404914	-0.933173828232254	-0.0351877428750681
ENSG00000085276	MECOM	2	46.14	0.768761632046845	0	1	0	0	0	0	0	0	0	-0.0860271817916154	0.122316449410033	-0.210057409793291	0.821392359591009	0.73494585551059	0.717475034587481	1.52049797399421	0.686310646630285
ENSG00000085365	SCAMP1	1	15.984	0	1	0	0	0	0	0	1.36407769722602	-0.165669266043149	1.06189851242319	0	0.14993726596676	-0.987490474506575	0.223540929164222	0.479397312296774	0.546699919892357	-0.934413234386916	0.445931596003851
ENSG00000085377	PREP	10	39.123	0.907203257142284	0	0	0	0	0	0	0.474517277335794	-0.746939054605868	1.05506436910871	-0.697760003202771	0.745288817114541	-0.775726912157458	0.54924302735721	0.522791814133446	0.59098775117723	0.412525341349926	0.492036789384993
ENSG00000085382	HACE1	19	53.214	1.89090005139344	0	0	0	0	0	0	0.192439557904832	-0.486435808716817	1.33446369784269	-0.0860271817916154	-0.0750033267388521	-0.346055741286698	0.552377737219607	0.217565938885416	0.642606597066804	0.326792246469569	0.214088954983296
ENSG00000085415	SEH1L	6	23.356	0.52088700018511	1	0	0	0	0	0	1.71461172532939	-1.21916097279642	1.15873829502872	-0.697760003202771	0.834123335229417	-1.16552528658708	0.685918125539885	0.48696838213012	0.514891606979548	-0.842920244461709	0.404528256094167
ENSG00000085433	WDR47	10	43.278	1.05774539651714	0	0	0	0	0	0	1.56642411271272	0.479371206947729	1.1765762910359	-0.697760003202771	0.265821741154678	-0.55660043694931	-1.60855383488059	0.326674156455825	0.483143528430188	-0.428532897382987	0.303474441016674
ENSG00000085449	WDFY1	11	24.219	0.236971753016759	0	0	0	0	0	0	0.827465353732834	-0.990224215699316	-0.301518343409801	-0.697760003202771	0.970899071906783	-1.14007886758465	0.629494463487601	0.390399249086494	0.407728606601143	-0.705165637130097	0.22790900260228
ENSG00000085465	OVGP1	9	21.718	-0.964521251887297	0	0	0	0	0	0	0	0	0	-0.697760003202771	-0.346809287441549	1.37374624567875	-1.60855383488059	-2.34935399034864	-1.61073245706008	0.608841156391401	-1.21410887840008
ENSG00000085491	SLC25A24	21	26.862	-0.302887309929034	0	0	0	0	0	0	0.708661738734883	-0.867146794752958	0.2823096089525	-0.697760003202771	0.273989422998161	-0.535935684146655	0.69951373312318	0.516846633791673	0.499713905273161	0.177444426246464	0.374626452609699
ENSG00000085511	MAP3K4	9	85.192	0.85771835076835	1	0	0	0	0	0	1.98855335163421	-0.681574103066999	0.460366549419666	-0.697760003202771	0.539032894432597	-1.14716345971571	0.695028666593654	0.427139722022536	0.319077174734839	0.0095784311348139	0.311979988180772
ENSG00000085514	PILRA	16	15.052	-0.760867313448828	0	0	0	0	0	0	0	0	0	0.883547280954345	0.498117638746222	0.0169519357711764	-1.60855383488059	-0.193958162956404	-0.11530221220312	-0.60377067299727	0.39059695093673
ENSG00000085552	IGSF9	28	54.435	-0.659516536974822	0	0	0	0	0	0	0	0	0	0.52570210944299	-0.615684104256866	0.762835051511959	0.422392572979909	0.261678127003172	-0.000499890493545411	1.06405841313239	0.214825251961115
ENSG00000085563	ABCB1	21	63.974	0.530887047834891	1	0	0	0	0	0	0	0	0	-0.697760003202771	-0.0543865169242528	0.0835614496606762	0.0361819399708659	0.174789521944599	0.0940439185115693	1.05363436983493	-0.199728134704326
ENSG00000085644	ZNF213	14	20.749	0.27329938860817	0	1	0	0	0	0	1.08917908664144	-0.967266769305176	-3.10922868969494	1.13743757848656	0.0235906929336272	-0.859833362413024	0.850773642065287	0.553977709075932	0.156724121865174	-1.00971010708161	0.750970707331047
ENSG00000085662	AKR1B1	10	17.009	0.356959278437553	0	0	0	0	0	0	-0.0683581840084991	-1.38305163177681	-0.430588828306569	-0.0860271817916154	0.886708276130339	0.082834138017705	0.697276949968915	0.319049389714449	0.385804716690681	-0.0486282787683643	0.304367932367363
ENSG00000085719	CPNE3	35	30.117	-0.873027012920674	0	0	0	0	0	0	-0.472358492657335	-1.4962445966368	0.964044881027197	-0.697760003202771	1.0287315288308	-1.18652629977117	0.499307829466313	0.256018518338812	0.677694600666491	-0.81678209086737	0.258041223444788
ENSG00000085721	RRN3	14	33.786	-0.08111195441875	0	0	0	0	0	1	-0.0831045019176332	-0.911786273852674	0.382354745894784	-0.697760003202771	-0.110550307665196	-0.965134619831678	0.364000609840562	0.136207025688968	-0.0241326839782566	-2.09494946862669	0.0999721185436823
ENSG00000085733	CTTN	10	39.431	0.0516544968637019	1	0	0	0	0	0	0.33616344406605	-1.26061191767473	-1.00661538223307	0.52570210944299	1.49359777568874	-1.07164637811941	0.438896046785788	0.533263926953191	0.295734486685651	0.902422443135257	0.529770948148924
ENSG00000085741	WNT11	6	14.58	1.02725601444599	0	0	0	0	0	1	0	0	0	1.74917304753013	-0.598964508225111	0.190132812527061	0.685918125539885	0.787925101211367	0.927528395398392	1.39848900784188	0.565252760208535
ENSG00000085760	MTIF2	21	36.157	-0.568700709590441	1	0	0	0	0	0	0.157426656915368	-1.02402267844624	0.797263355092507	-0.697760003202771	0.760866694178927	-1.14226266738389	-1.60855383488059	0.223197318666339	0.341285370151693	-1.42732396863017	0.176001512724729
ENSG00000085788	DDHD2	23	42.367	-0.247035771783288	0	0	0	0	0	0	1.38654711127938	-0.536814649415068	0.284139605375187	-0.697760003202771	0.851293032007923	-0.940832899176004	0.992463296846697	0.347702393459953	0.460898297576809	-0.248663874103232	0.392069175432153
ENSG00000085831	TTC39A	12	34.761	0.513124406119069	0	0	0	0	0	0	-1.29461080557544	-1.10214176687074	0.495970949609294	-0.0860271817916154	-0.0296309758529423	-0.00688786317916376	0.797092210865571	0.213032997645595	0.950010903685414	0.995406205453367	0.276074521143327
ENSG00000085832	EPS15	14	48.153	-0.347231943929825	1	0	0	0	0	0	0.389882415740805	0.103761875665846	0.94004971447542	-0.697760003202771	1.12455907562081	-1.22715703806777	0.89999274399401	0.652724527756196	0.71319126922004	-0.883389255386002	0.640136285998875
ENSG00000085840	ORC1	29	44.886	-0.177009345481656	1	0	0	0	0	0	0	0	0	-0.0860271817916154	-0.919117875969072	0.535067878895582	0.664697728392149	0.478251342164104	0.508102678610822	-1.48068144852332	0.447191923947412
ENSG00000085871	MGST2	3	8.3177	-0.067935114071354	0	0	0	0	0	0	-1.64328595234067	-1.14582468570404	-0.447397524066248	2.03021922817923	1.03964372742277	-0.725392893213811	0.913876137144264	0.351160981289959	0.288915356432276	-0.23861904217956	0.400794013138641
ENSG00000085872	CHERP	0	48.024	2.54488229348661	1	0	0	0	0	0	1.22409121692896	-0.124218321164845	0.634179622534445	1.63132692882366	0.972710452960781	-1.22447542854817	-1.60855383488059	0.527695056034867	0.160684123282344	-0.972518149670106	0.60862598230788
ENSG00000085978	ATG16L1	7	41.247	1.55145942549388	1	0	0	0	0	0	0.029220562963441	-1.10054749976004	0.415188583325874	0.271811811910776	0.418855995050052	-0.964801956132667	0.591207134486995	0.39665541829528	0.534715972395261	-0.836101725905401	0.49772047813108
ENSG00000085982	USP40	49	67.219	-1.09714419302735	0	0	0	0	0	0	-0.58010459283399	0	-0.460529122477918	-0.697760003202771	0.627823500279497	-1.03644543053073	0.811142902425011	0.110794343547355	0.102544726801247	0.101366847655185	0.123340133871065
[truncated: 17,521 more rows]
