# Supplementary material for: An unsupervised deep learning framework for predicting human essential genes from population and functional genomic data
Source: BMC Bioinformatics. 2023 Sep 18;24:347. doi: 10.1186/s12859-023-05481-z (PMC10506225; doi:10.1186/s12859-023-05481-z)
Supplement: Supplementary file 3 — Additional file 3. Data File 2: Scores from the nonlinear DeepLOF model used in downstream analysis. [file 12859_2023_5481_MOESM3_ESM.csv]

ensembl	gene_symbol	DeepLOF_score
ENSG00000000003	TSPAN6	0.431136
ENSG00000000005	TNMD	0.4819911
ENSG00000000419	DPM1	0.6042821
ENSG00000000457	SCYL3	0.6856313
ENSG00000000460	C1orf112	0.40926027
ENSG00000000938	FGR	0.75832844
ENSG00000000971	CFH	0.77855146
ENSG00000001036	FUCA2	0.35219765
ENSG00000001084	GCLC	0.7863235
ENSG00000001167	NFYA	0.8142838
ENSG00000001460	STPG1	0.17256933
ENSG00000001461	NIPAL3	0.45920157
ENSG00000001497	LAS1L	0.93881893
ENSG00000001561	ENPP4	0.6557009
ENSG00000001617	SEMA3F	0.88526005
ENSG00000001626	CFTR	0.047685146
ENSG00000001629	ANKIB1	0.8846103
ENSG00000001630	CYP51A1	0.46317124
ENSG00000001631	KRIT1	0.69491875
ENSG00000002016	RAD52	0.3007651
ENSG00000002330	BAD	0.33172476
ENSG00000002549	LAP3	0.46778083
ENSG00000002586	CD99	0.30418086
ENSG00000002587	HS3ST1	0.58274597
ENSG00000002726	AOC1	0.30126476
ENSG00000002745	WNT16	0.3576572
ENSG00000002746	HECW1	0.82452255
ENSG00000002822	MAD1L1	0.31115788
ENSG00000002834	LASP1	0.9108886
ENSG00000002919	SNX11	0.33455855
ENSG00000002933	TMEM176A	0.38920003
ENSG00000003056	M6PR	0.6075101
ENSG00000003096	KLHL13	0.72640806
ENSG00000003137	CYP26B1	0.8558175
ENSG00000003147	ICA1	0.67609024
ENSG00000003249	DBNDD1	0.36442256
ENSG00000003393	ALS2	0.60194707
ENSG00000003400	CASP10	0.17286253
ENSG00000003402	CFLAR	0.9144562
ENSG00000003436	TFPI	0.68940806
ENSG00000003509	NDUFAF7	0.14916003
ENSG00000003756	RBM5	0.93273073
ENSG00000003987	MTMR7	0.32746828
ENSG00000003989	SLC7A2	0.3759693
ENSG00000004059	ARF5	0.9472504
ENSG00000004139	SARM1	0.35538453
ENSG00000004142	POLDIP2	0.7184576
ENSG00000004399	PLXND1	0.9008861
ENSG00000004455	AK2	0.43709493
ENSG00000004468	CD38	0.30394614
ENSG00000004478	FKBP4	0.7195672
ENSG00000004487	KDM1A	0.8602553
ENSG00000004534	RBM6	0.91877246
ENSG00000004660	CAMKK1	0.63895845
ENSG00000004700	RECQL	0.12945807
ENSG00000004766	CCDC132	0.76533234
ENSG00000004776	HSPB6	0.44548035
ENSG00000004777	ARHGAP33	0.7202395
ENSG00000004779	NDUFAB1	0.69915456
ENSG00000004799	PDK4	0.24547333
ENSG00000004809	SLC22A16	0.0541929
ENSG00000004838	ZMYND10	0.44249034
ENSG00000004846	ABCB5	0.08225739
ENSG00000004848	ARX	0.89685076
ENSG00000004864	SLC25A13	0.21126807
ENSG00000004866	ST7	0.86917496
ENSG00000004897	CDC27	0.84678996
ENSG00000004939	SLC4A1	0.77243435
ENSG00000004948	CALCR	0.3170892
ENSG00000004961	HCCS	0.8592665
ENSG00000004975	DVL2	0.58388394
ENSG00000005001	PRSS22	0.47059703
ENSG00000005007	UPF1	0.92601687
ENSG00000005020	SKAP2	0.6481465
ENSG00000005022	SLC25A5	0.9509792
ENSG00000005059	CCDC109B	0.20037621
ENSG00000005073	HOXA11	0.89661837
ENSG00000005075	POLR2J	0.50637406
ENSG00000005100	DHX33	0.5214024
ENSG00000005102	MEOX1	0.32220656
ENSG00000005108	THSD7A	0.8452343
ENSG00000005156	LIG3	0.5214395
ENSG00000005175	RPAP3	0.5196979
ENSG00000005187	ACSM3	0.21063077
ENSG00000005189	AC004381.6	0.3920926
ENSG00000005194	CIAPIN1	0.50843793
ENSG00000005238	FAM214B	0.7832673
ENSG00000005243	COPZ2	0.33153504
ENSG00000005249	PRKAR2B	0.898851
ENSG00000005302	MSL3	0.9371376
ENSG00000005339	CREBBP	0.96957284
ENSG00000005379	BZRAP1	0.726081
ENSG00000005381	MPO	0.2582301
ENSG00000005421	PON1	0.19904888
ENSG00000005436	GCFC2	0.17967731
ENSG00000005448	WDR54	0.27547705
ENSG00000005469	CROT	0.12692422
ENSG00000005471	ABCB4	0.6336537
ENSG00000005483	KMT2E	0.972301
ENSG00000005486	RHBDD2	0.6192806
ENSG00000005513	SOX8	0.7601971
ENSG00000005700	IBTK	0.7106041
ENSG00000005801	ZNF195	0.5533085
ENSG00000005810	MYCBP2	0.9156226
ENSG00000005812	FBXL3	0.9145053
ENSG00000005844	ITGAL	0.704939
ENSG00000005882	PDK2	0.4945377
ENSG00000005884	ITGA3	0.6364565
ENSG00000005889	ZFX	0.9569827
ENSG00000005893	LAMP2	0.69354594
ENSG00000005955	NA	0.97032034
ENSG00000005961	ITGA2B	0.44328684
ENSG00000005981	ASB4	0.12405914
ENSG00000006007	GDE1	0.402359
ENSG00000006015	C19orf60	0.35926163
ENSG00000006016	CRLF1	0.47372437
ENSG00000006025	OSBPL7	0.70597184
ENSG00000006042	TMEM98	0.56422347
ENSG00000006047	YBX2	0.89395785
ENSG00000006059	KRT33A	0.06634796
ENSG00000006071	ABCC8	0.44164252
ENSG00000006074	NA	0.100030124
ENSG00000006075	NA	0.27948636
ENSG00000006114	NA	0.76320475
ENSG00000006116	CACNG3	0.9400131
ENSG00000006118	TMEM132A	0.3551749
ENSG00000006125	AP2B1	0.8749447
ENSG00000006128	TAC1	0.72591525
ENSG00000006194	ZNF263	0.54007983
ENSG00000006210	CX3CL1	0.65466785
ENSG00000006282	SPATA20	0.43391347
ENSG00000006283	CACNA1G	0.8566825
ENSG00000006327	TNFRSF12A	0.3960393
ENSG00000006377	DLX6	0.92568296
ENSG00000006432	MAP3K9	0.72185755
ENSG00000006451	RALA	0.9628797
ENSG00000006453	BAIAP2L1	0.56556225
ENSG00000006459	KDM7A	0.8701301
ENSG00000006468	ETV1	0.8272552
ENSG00000006530	AGK	0.28956407
ENSG00000006534	ALDH3B1	0.44377053
ENSG00000006555	TTC22	0.25392413
ENSG00000006576	PHTF2	0.6806813
ENSG00000006606	CCL26	0.14042723
ENSG00000006607	FARP2	0.16175395
ENSG00000006611	USH1C	0.29070288
ENSG00000006625	GGCT	0.24971038
ENSG00000006634	DBF4	0.82836866
ENSG00000006638	TBXA2R	0.31357205
ENSG00000006652	IFRD1	0.64058083
ENSG00000006659	LGALS14	0.122485936
ENSG00000006695	COX10	0.53270984
ENSG00000006704	GTF2IRD1	0.7856647
ENSG00000006712	PAF1	0.68842113
ENSG00000006715	VPS41	0.38177866
ENSG00000006740	ARHGAP44	0.8618316
ENSG00000006744	ELAC2	0.26551497
ENSG00000006747	SCIN	0.07900226
ENSG00000006756	ARSD	0.51620024
ENSG00000006757	PNPLA4	0.25880665
ENSG00000006788	MYH13	0.18658876
ENSG00000006831	ADIPOR2	0.81662047
ENSG00000006837	CDKL3	0.19899583
ENSG00000007001	UPP2	0.38119936
ENSG00000007038	PRSS21	0.19901723
ENSG00000007047	MARK4	0.87249917
ENSG00000007062	PROM1	0.15787208
ENSG00000007080	CCDC124	0.5416091
ENSG00000007129	CEACAM21	0.1162281
ENSG00000007168	PAFAH1B1	0.98080724
ENSG00000007171	NOS2	0.45025492
ENSG00000007174	DNAH9	0.36340773
ENSG00000007202	KIAA0100	0.677034
ENSG00000007216	SLC13A2	0.19922566
ENSG00000007237	GAS7	0.8122022
ENSG00000007255	TRAPPC6A	0.23105419
ENSG00000007264	MATK	0.53237975
ENSG00000007306	CEACAM7	0.11317587
ENSG00000007312	CD79B	0.8516948
ENSG00000007314	SCN4A	0.7278082
ENSG00000007341	ST7L	0.33300054
ENSG00000007350	TKTL1	0.91891325
ENSG00000007372	PAX6	0.9527966
ENSG00000007376	RPUSD1	0.13509095
ENSG00000007384	RHBDF1	0.4124173
ENSG00000007392	LUC7L	0.814767
ENSG00000007402	CACNA2D2	0.8468281
ENSG00000007516	BAIAP3	0.16994584
ENSG00000007520	TSR3	0.30730098
ENSG00000007541	PIGQ	0.37675261
ENSG00000007545	CRAMP1L	0.7281613
ENSG00000007866	TEAD3	0.8959214
ENSG00000007908	SELE	0.31445354
ENSG00000007923	DNAJC11	0.87199205
ENSG00000007933	FMO3	0.07952249
ENSG00000007944	MYLIP	0.74837357
ENSG00000007952	NOX1	0.20582676
ENSG00000007968	E2F2	0.7045493
ENSG00000008018	PSMB1	0.9261894
ENSG00000008056	SYN1	0.8790752
ENSG00000008083	JARID2	0.9130049
ENSG00000008086	CDKL5	0.89479417
ENSG00000008118	CAMK1G	0.61552656
ENSG00000008128	CDK11A	0.15209568
ENSG00000008130	NADK	0.41602135
ENSG00000008196	TFAP2B	0.8955022
ENSG00000008197	TFAP2D	0.88089144
ENSG00000008226	DLEC1	0.20907235
ENSG00000008256	CYTH3	0.85639626
ENSG00000008277	ADAM22	0.76164603
ENSG00000008282	SYPL1	0.55845046
ENSG00000008283	CYB561	0.72528076
ENSG00000008294	SPAG9	0.917958
ENSG00000008300	CELSR3	0.8212938
ENSG00000008311	AASS	0.44393766
ENSG00000008323	PLEKHG6	0.20981294
ENSG00000008324	SS18L2	0.36314583
ENSG00000008382	MPND	0.39777195
ENSG00000008394	MGST1	0.22856903
ENSG00000008405	CRY1	0.52725416
ENSG00000008438	PGLYRP1	0.15338176
ENSG00000008441	NFIX	0.96590793
ENSG00000008513	ST3GAL1	0.73772305
ENSG00000008516	MMP25	0.15193647
ENSG00000008517	IL32	0.11628258
ENSG00000008710	PKD1	0.86226165
ENSG00000008735	MAPK8IP2	0.934103
ENSG00000008838	MED24	0.5325748
ENSG00000008853	RHOBTB2	0.73614705
ENSG00000008869	HEATR5B	0.5296645
ENSG00000008952	SEC62	0.8151108
ENSG00000008988	RPS20	0.714711
ENSG00000009307	CSDE1	0.9306105
ENSG00000009335	UBE3C	0.8865469
ENSG00000009413	REV3L	0.922923
ENSG00000009694	TENM1	0.8735414
ENSG00000009709	PAX7	0.775574
ENSG00000009724	MASP2	0.13901973
ENSG00000009765	IYD	0.33703172
ENSG00000009780	FAM76A	0.5567487
ENSG00000009790	TRAF3IP3	0.31929898
ENSG00000009830	POMT2	0.42813486
ENSG00000009844	VTA1	0.40222687
ENSG00000009950	MLXIPL	0.71290326
ENSG00000009954	BAZ1B	0.9448609
ENSG00000010017	RANBP9	0.94096506
ENSG00000010030	ETV7	0.23738581
ENSG00000010072	SPRTN	0.87540925
ENSG00000010165	METTL13	0.42292464
ENSG00000010219	DYRK4	0.11846888
ENSG00000010244	ZNF207	0.7689103
ENSG00000010256	UQCRC1	0.61134875
ENSG00000010270	STARD3NL	0.6187092
ENSG00000010278	CD9	0.5776725
ENSG00000010282	HHATL	0.31129074
ENSG00000010292	NCAPD2	0.55044556
ENSG00000010295	IFFO1	0.5768839
ENSG00000010310	GIPR	0.06532836
ENSG00000010318	PHF7	0.5639378
ENSG00000010319	SEMA3G	0.19913828
ENSG00000010322	NISCH	0.8081265
ENSG00000010327	STAB1	0.3217072
ENSG00000010361	FUZ	0.4115621
ENSG00000010379	SLC6A13	0.23366857
ENSG00000010404	IDS	0.92459023
ENSG00000010438	PRSS3	0.09275657
ENSG00000010539	ZNF200	0.29698706
ENSG00000010610	CD4	0.5450498
ENSG00000010626	LRRC23	0.2349993
ENSG00000010671	BTK	0.9685601
ENSG00000010704	HFE	0.30893147
ENSG00000010803	SCMH1	0.6238849
ENSG00000010810	FYN	0.922048
ENSG00000010818	HIVEP2	0.9587028
ENSG00000010932	FMO1	0.19670439
ENSG00000011007	TCEB3	0.9332051
ENSG00000011009	LYPLA2	0.8756405
ENSG00000011021	CLCN6	0.5695393
ENSG00000011028	MRC2	0.7685088
ENSG00000011052	NME2	0.307454
ENSG00000011083	SLC6A7	0.29268086
ENSG00000011105	TSPAN9	0.7770024
ENSG00000011114	BTBD7	0.6593341
ENSG00000011132	APBA3	0.2561676
ENSG00000011143	MKS1	0.32982135
ENSG00000011198	ABHD5	0.49447858
ENSG00000011201	KAL1	0.85311735
ENSG00000011243	AKAP8L	0.67449665
ENSG00000011258	MBTD1	0.9736743
ENSG00000011260	UTP18	0.5910384
ENSG00000011275	RNF216	0.60326517
ENSG00000011295	TTC19	0.3224635
ENSG00000011304	PTBP1	0.92851865
ENSG00000011332	DPF1	0.87196964
ENSG00000011347	SYT7	0.8467618
ENSG00000011376	LARS2	0.35517323
ENSG00000011405	PIK3C2A	0.73332596
ENSG00000011422	PLAUR	0.4216854
ENSG00000011426	ANLN	0.6976551
ENSG00000011451	WIZ	0.88702875
ENSG00000011454	RABGAP1	0.94866085
ENSG00000011465	DCN	0.7265408
ENSG00000011478	QPCTL	0.26447248
ENSG00000011485	PPP5C	0.9035528
ENSG00000011523	CEP68	0.6045557
ENSG00000011566	MAP4K3	0.76832426
ENSG00000011590	ZBTB32	0.5333344
ENSG00000011600	TYROBP	0.5937591
ENSG00000011638	TMEM159	0.23958695
ENSG00000011677	GABRA3	0.7319773
ENSG00000012048	BRCA1	0.28277665
ENSG00000012061	ERCC1	0.39968824
ENSG00000012124	CD22	0.7509483
ENSG00000012174	MBTPS2	0.94394064
ENSG00000012211	PRICKLE3	0.57721364
ENSG00000012223	LTF	0.15955555
ENSG00000012232	EXTL3	0.66845477
ENSG00000012504	NR1H4	0.6547158
ENSG00000012660	ELOVL5	0.8345807
ENSG00000012779	ALOX5	0.56134343
ENSG00000012817	KDM5D	0.78432786
ENSG00000012822	CALCOCO1	0.5559172
ENSG00000012963	UBR7	0.7484408
ENSG00000012983	MAP4K5	0.8243469
ENSG00000013016	EHD3	0.73523015
ENSG00000013275	PSMC4	0.8411267
ENSG00000013288	MAN2B2	0.18703789
ENSG00000013293	SLC7A14	0.56113195
ENSG00000013297	CLDN11	0.865813
ENSG00000013306	SLC25A39	0.2691878
ENSG00000013364	MVP	0.48318672
ENSG00000013374	NUB1	0.5885073
ENSG00000013375	PGM3	0.604454
ENSG00000013392	RWDD2A	0.30179608
ENSG00000013441	CLK1	0.5022485
ENSG00000013503	POLR3B	0.46443307
ENSG00000013523	ANGEL1	0.46480256
ENSG00000013561	RNF14	0.5928685
ENSG00000013563	DNASE1L1	0.6018882
ENSG00000013573	DDX11	0.24719667
ENSG00000013583	HEBP1	0.27933168
ENSG00000013588	GPRC5A	0.2008807
ENSG00000013619	MAMLD1	0.7250706
ENSG00000013725	CD6	0.56356263
ENSG00000013810	TACC3	0.47326982
ENSG00000014123	UFL1	0.33501828
ENSG00000014138	POLA2	0.5203719
ENSG00000014164	ZC3H3	0.69127965
ENSG00000014216	CAPN1	0.49507868
ENSG00000014257	ACPP	0.09970522
ENSG00000014641	MDH1	0.81035197
ENSG00000014824	SLC30A9	0.56300616
ENSG00000014914	MTMR11	0.19319218
ENSG00000014919	COX15	0.22509652
ENSG00000015133	CCDC88C	0.64451736
ENSG00000015153	YAF2	0.8416009
ENSG00000015171	ZMYND11	0.95297325
ENSG00000015285	WAS	0.94157404
ENSG00000015413	DPEP1	0.20848578
ENSG00000015475	BID	0.13759422
ENSG00000015479	MATR3	0.9630357
ENSG00000015520	NPC1L1	0.2642995
ENSG00000015532	XYLT2	0.7942629
ENSG00000015592	STMN4	0.6923068
ENSG00000015676	NUDCD3	0.72100925
ENSG00000016082	ISL1	0.9124668
ENSG00000016391	CHDH	0.38226599
ENSG00000016402	IL20RA	0.4872216
ENSG00000016490	CLCA1	0.43379074
ENSG00000016602	CLCA4	0.19279349
ENSG00000016864	GLT8D1	0.34486198
ENSG00000017260	ATP2C1	0.89031947
ENSG00000017373	NA	0.85621107
ENSG00000017427	IGF1	0.760446
ENSG00000017483	SLC38A5	0.88963616
ENSG00000017621	NA	0.1411503
ENSG00000017797	RALBP1	0.7406126
ENSG00000018189	RUFY3	0.73452
ENSG00000018236	CNTN1	0.76201916
ENSG00000018280	SLC11A1	0.09780413
ENSG00000018408	WWTR1	0.84528697
ENSG00000018510	AGPS	0.95056593
ENSG00000018610	CXorf56	0.9531258
ENSG00000018625	ATP1A2	0.73248285
ENSG00000018699	TTC27	0.33528733
ENSG00000018869	ZNF582	0.15546805
ENSG00000019102	VSIG2	0.2484318
ENSG00000019144	PHLDB1	0.7376803
ENSG00000019169	MARCO	0.1289888
ENSG00000019186	CYP24A1	0.07744706
ENSG00000019485	PRDM11	0.8101809
ENSG00000019505	SYT13	0.5000064
ENSG00000019549	SNAI2	0.88051516
ENSG00000019582	CD74	0.694481
ENSG00000019991	HGF	0.84342134
ENSG00000019995	ZRANB1	0.88059074
ENSG00000020129	NCDN	0.9496644
ENSG00000020181	GPR124	0.54907274
ENSG00000020256	ZFP64	0.6444821
ENSG00000020426	MNAT1	0.29868984
ENSG00000020577	SAMD4A	0.89568317
ENSG00000020633	RUNX3	0.8748084
ENSG00000020922	MRE11A	0.37038207
ENSG00000021300	PLEKHB1	0.38214982
ENSG00000021355	SERPINB1	0.28196847
ENSG00000021461	CYP3A43	0.15734833
ENSG00000021488	SLC7A9	0.27579594
ENSG00000021574	SPAST	0.893911
ENSG00000021645	NRXN3	0.9278762
ENSG00000021762	OSBPL5	0.5623601
ENSG00000021776	AQR	0.8577832
ENSG00000021826	CPS1	0.6095547
ENSG00000021852	C8B	0.12092996
ENSG00000022267	FHL1	0.8839661
ENSG00000022277	RTFDC1	0.5483175
ENSG00000022355	GABRA1	0.8878668
ENSG00000022556	NLRP2	0.06717813
ENSG00000022567	SLC45A4	0.5403559
ENSG00000022840	RNF10	0.74021816
ENSG00000022976	ZNF839	0.45303524
ENSG00000023041	ZDHHC6	0.44780815
ENSG00000023171	GRAMD1B	0.868057
ENSG00000023191	RNH1	0.2852888
ENSG00000023228	NDUFS1	0.44280082
ENSG00000023287	RB1CC1	0.9186785
ENSG00000023318	ERP44	0.87428
ENSG00000023330	ALAS1	0.68011487
ENSG00000023445	BIRC3	0.66701686
ENSG00000023516	AKAP11	0.74700093
ENSG00000023572	GLRX2	0.2643075
ENSG00000023608	SNAPC1	0.15196216
ENSG00000023697	DERA	0.333578
ENSG00000023734	STRAP	0.8212897
ENSG00000023839	ABCC2	0.09197253
ENSG00000023892	DEF6	0.855341
ENSG00000023902	PLEKHO1	0.7068459
ENSG00000023909	GCLM	0.8885857
ENSG00000024048	UBR2	0.84280574
ENSG00000024422	EHD2	0.7339464
ENSG00000024526	DEPDC1	0.36708808
ENSG00000024862	CCDC28A	0.20423341
ENSG00000025039	RRAGD	0.83746624
ENSG00000025156	HSF2	0.8462145
ENSG00000025293	PHF20	0.8455154
ENSG00000025423	HSD17B6	0.52774775
ENSG00000025434	NR1H3	0.7931139
ENSG00000025708	TYMP	0.37976885
ENSG00000025770	NCAPH2	0.6170461
ENSG00000025772	TOMM34	0.61255944
ENSG00000025796	SEC63	0.6575741
ENSG00000025800	KPNA6	0.8939198
ENSG00000026025	VIM	0.8246047
ENSG00000026103	FAS	0.78898203
ENSG00000026297	RNASET2	0.47499204
ENSG00000026508	CD44	0.5342907
ENSG00000026559	KCNG1	0.7843058
ENSG00000026652	AGPAT4	0.7149246
ENSG00000026751	SLAMF7	0.5956775
ENSG00000026950	BTN3A1	0.23992395
ENSG00000027001	MIPEP	0.21784896
ENSG00000027075	PRKCH	0.76959443
ENSG00000027644	INSRR	0.22540116
ENSG00000027697	IFNGR1	0.53491634
ENSG00000027847	B4GALT7	0.30354112
ENSG00000027869	SH2D2A	0.26842397
ENSG00000028116	VRK2	0.23376036
ENSG00000028137	TNFRSF1B	0.67422783
ENSG00000028203	VEZT	0.7098194
ENSG00000028277	POU2F2	0.8993884
ENSG00000028310	BRD9	0.6515105
ENSG00000028528	SNX1	0.80161405
ENSG00000028839	TBPL1	0.8708467
ENSG00000029153	ARNTL2	0.3615722
ENSG00000029363	BCLAF1	0.3083247
ENSG00000029364	SLC39A9	0.81827295
ENSG00000029534	ANK1	0.8832002
ENSG00000029559	IBSP	0.09402168
ENSG00000029639	TFB1M	0.30262625
ENSG00000029725	RABEP1	0.8416194
ENSG00000029993	HMGB3	0.8851497
ENSG00000030066	NUP160	0.6713984
ENSG00000030110	BAK1	0.34134543
ENSG00000030304	MUSK	0.50441587
ENSG00000030419	IKZF2	0.8583411
ENSG00000030582	GRN	0.6456777
ENSG00000031003	FAM13B	0.75836116
ENSG00000031081	ARHGAP31	0.8760981
ENSG00000031691	CENPQ	0.19478297
ENSG00000031698	SARS	0.90182674
ENSG00000031823	RANBP3	0.92063206
ENSG00000032219	ARID4A	0.92411435
ENSG00000032389	TSSC1	0.66314733
ENSG00000032444	PNPLA6	0.57906127
ENSG00000032742	IFT88	0.44060218
ENSG00000033011	ALG1	0.2248745
ENSG00000033030	ZCCHC8	0.8002796
ENSG00000033050	ABCF2	0.70126325
ENSG00000033100	CHPF2	0.17800438
ENSG00000033122	LRRC7	0.90102434
ENSG00000033170	FUT8	0.7423631
ENSG00000033178	UBA6	0.57180876
ENSG00000033327	GAB2	0.79283315
ENSG00000033627	ATP6V0A1	0.85145664
ENSG00000033800	PIAS1	0.965858
ENSG00000033867	SLC4A7	0.77872473
ENSG00000034053	APBA2	0.7985766
ENSG00000034152	MAP2K3	0.74882555
ENSG00000034239	EFCAB1	0.22806585
ENSG00000034510	TMSB10	0.6942409
ENSG00000034533	ASTE1	0.27966785
ENSG00000034677	RNF19A	0.7746632
ENSG00000034693	PEX3	0.6488374
ENSG00000034713	GABARAPL2	0.629357
ENSG00000034971	MYOC	0.26021314
ENSG00000035115	SH3YL1	0.28130412
ENSG00000035141	FAM136A	0.28675735
ENSG00000035403	VCL	0.76523936
ENSG00000035499	DEPDC1B	0.373937
ENSG00000035664	DAPK2	0.25343955
ENSG00000035681	NSMAF	0.48336196
ENSG00000035687	ADSS	0.7793174
ENSG00000035720	STAP1	0.28302956
ENSG00000035862	TIMP2	0.8519933
ENSG00000035928	RFC1	0.7871343
ENSG00000036054	TBC1D23	0.6047234
ENSG00000036257	CUL3	0.9124948
ENSG00000036448	MYOM2	0.02197671
ENSG00000036473	OTC	0.8204366
ENSG00000036530	CYP46A1	0.8326637
ENSG00000036549	ZZZ3	0.9050895
ENSG00000036565	SLC18A1	0.07960057
ENSG00000036672	USP2	0.64753526
ENSG00000036828	CASR	0.69822824
ENSG00000037042	TUBG2	0.61192393
ENSG00000037241	RPL26L1	0.51797444
ENSG00000037280	FLT4	0.9099349
ENSG00000037474	NSUN2	0.6302484
ENSG00000037637	FBXO42	0.85069966
ENSG00000037749	MFAP3	0.39327186
ENSG00000037757	MRI1	0.270581
ENSG00000037897	METTL1	0.4150619
ENSG00000037965	HOXC8	0.79435474
ENSG00000038002	AGA	0.259297
ENSG00000038210	PI4K2B	0.4179694
ENSG00000038219	BOD1L1	0.8127448
ENSG00000038274	MAT2B	0.7020416
ENSG00000038295	TLL1	0.7544949
ENSG00000038358	EDC4	0.76665837
ENSG00000038382	TRIO	0.90693986
ENSG00000038427	VCAN	0.8548479
ENSG00000038532	CLEC16A	0.76004696
ENSG00000038945	MSR1	0.101870894
ENSG00000039068	CDH1	0.7320614
ENSG00000039123	SKIV2L2	0.7764715
ENSG00000039139	DNAH5	0.37534338
ENSG00000039319	ZFYVE16	0.47568703
ENSG00000039523	FAM65A	0.7845667
ENSG00000039537	C6	0.22466701
ENSG00000039560	RAI14	0.78817064
ENSG00000039600	SOX30	0.85492086
ENSG00000039650	PNKP	0.22189921
ENSG00000039987	BEST2	0.197079
ENSG00000040199	PHLPP2	0.6252857
ENSG00000040275	SPDL1	0.20145035
ENSG00000040341	STAU2	0.8298971
ENSG00000040487	PQLC2	0.4300573
ENSG00000040531	CTNS	0.39332843
ENSG00000040608	RTN4R	0.87224567
ENSG00000040633	PHF23	0.9494577
ENSG00000040731	CDH10	0.7681551
ENSG00000040933	INPP4A	0.8465272
ENSG00000041353	RAB27B	0.5131407
ENSG00000041357	PSMA4	0.8366987
ENSG00000041515	MYO16	0.78802687
ENSG00000041802	LSG1	0.29945523
ENSG00000041880	PARP3	0.18277764
ENSG00000041982	TNC	0.64906996
ENSG00000041988	THAP3	0.3926773
ENSG00000042062	FAM65C	0.20438433
ENSG00000042088	TDP1	0.25020325
ENSG00000042286	AIFM2	0.2505679
ENSG00000042304	C2orf83	0.076807916
ENSG00000042317	SPATA7	0.2142297
ENSG00000042429	MED17	0.5106392
ENSG00000042445	RETSAT	0.17923474
ENSG00000042493	CAPG	0.18327236
ENSG00000042753	AP2S1	0.92837995
ENSG00000042781	USH2A	0.22960925
ENSG00000042813	ZPBP	0.43237805
ENSG00000042832	TG	0.2070201
ENSG00000042980	ADAM28	0.10681951
ENSG00000043039	BARX2	0.6129066
ENSG00000043093	DCUN1D1	0.8789902
ENSG00000043143	JADE2	0.93471664
ENSG00000043355	ZIC2	0.9406704
ENSG00000043462	LCP2	0.80056894
ENSG00000043514	TRIT1	0.28869718
ENSG00000043591	ADRB1	0.4475364
ENSG00000044012	GUCA2B	0.26693988
ENSG00000044090	CUL7	0.43287516
ENSG00000044115	CTNNA1	0.83680654
ENSG00000044446	PHKA2	0.7688827
ENSG00000044459	CNTLN	0.1090377
ENSG00000044524	EPHA3	0.6402155
ENSG00000044574	HSPA5	0.8721793
ENSG00000046604	DSG2	0.39969397
ENSG00000046647	GEMIN8	0.8764645
ENSG00000046651	OFD1	0.7952037
ENSG00000046653	GPM6B	0.73915344
ENSG00000046889	PREX2	0.5335121
ENSG00000047056	WDR37	0.78611463
ENSG00000047188	YTHDC2	0.8902997
ENSG00000047230	CTPS2	0.8331802
ENSG00000047249	ATP6V1H	0.6217249
ENSG00000047315	POLR2B	0.8304601
ENSG00000047346	FAM214A	0.77268493
ENSG00000047365	ARAP2	0.5325706
ENSG00000047410	TPR	0.9256448
ENSG00000047457	CP	0.48575342
ENSG00000047578	KIAA0556	0.2324534
ENSG00000047579	DTNBP1	0.37413454
ENSG00000047597	XK	0.87404096
ENSG00000047617	ANO2	0.30758357
ENSG00000047621	C12orf4	0.5556736
ENSG00000047634	SCML1	0.91909236
ENSG00000047644	WWC3	0.895632
ENSG00000047648	ARHGAP6	0.8791456
ENSG00000047662	FAM184B	0.30581963
ENSG00000047849	MAP4	0.7678963
ENSG00000047932	GOPC	0.64444983
ENSG00000047936	ROS1	0.0658921
ENSG00000048028	USP28	0.5261404
ENSG00000048052	HDAC9	0.8385726
ENSG00000048140	TSPAN17	0.34858608
ENSG00000048162	NOP16	0.34748662
ENSG00000048342	CC2D2A	0.34537888
ENSG00000048392	RRM2B	0.6293365
ENSG00000048405	ZNF800	0.923334
ENSG00000048462	TNFRSF17	0.15513289
ENSG00000048471	SNX29	0.4688145
ENSG00000048540	LMO3	0.86375296
ENSG00000048544	MRPS10	0.16750121
ENSG00000048545	GUCA1A	0.22440517
ENSG00000048649	RSF1	0.981402
ENSG00000048707	VPS13D	0.72385263
ENSG00000048740	CELF2	0.95381427
ENSG00000048828	FAM120A	0.9122005
ENSG00000048991	R3HDM1	0.77587336
ENSG00000049089	COL9A2	0.5543896
ENSG00000049130	KITLG	0.7946849
ENSG00000049167	ERCC8	0.21715808
ENSG00000049192	ADAMTS6	0.85982615
ENSG00000049239	H6PD	0.2825396
ENSG00000049245	VAMP3	0.4476121
ENSG00000049246	PER3	0.2957796
ENSG00000049247	UTS2	0.15467781
ENSG00000049249	TNFRSF9	0.40452307
ENSG00000049283	EPN3	0.11684227
ENSG00000049323	LTBP1	0.6280084
ENSG00000049449	RCN1	0.48620683
ENSG00000049540	ELN	0.37891597
ENSG00000049541	RFC2	0.4705094
ENSG00000049618	ARID1B	0.94985336
ENSG00000049656	CLPTM1L	0.5894679
ENSG00000049759	NEDD4L	0.88072956
ENSG00000049768	FOXP3	0.9278445
ENSG00000049769	PPP1R3F	0.18261415
ENSG00000049860	HEXB	0.33777475
ENSG00000049883	PTCD2	0.21851546
ENSG00000050030	KIAA2022	0.9063802
ENSG00000050130	JKAMP	0.767468
ENSG00000050165	DKK3	0.41045272
ENSG00000050327	ARHGEF5	0.22593737
ENSG00000050344	NFE2L3	0.20868874
ENSG00000050393	MCUR1	0.3448649
ENSG00000050405	LIMA1	0.4282447
ENSG00000050426	LETMD1	0.5717993
ENSG00000050438	SLC4A8	0.83895737
ENSG00000050555	LAMC3	0.34880245
ENSG00000050628	PTGER3	0.71681535
ENSG00000050730	TNIP3	0.44551694
ENSG00000050748	MAPK9	0.74052393
ENSG00000050767	COL23A1	0.32616973
ENSG00000050820	BCAR1	0.8505244
ENSG00000051009	FAM160A2	0.823834
ENSG00000051108	HERPUD1	0.8648125
ENSG00000051128	HOMER3	0.79469603
ENSG00000051180	RAD51	0.74588
ENSG00000051341	POLQ	0.071593285
ENSG00000051382	PIK3CB	0.84954417
ENSG00000051523	CYBA	0.52720535
ENSG00000051596	THOC3	0.46451974
ENSG00000051620	HEBP2	0.25030947
ENSG00000051825	MPHOSPH9	0.52493334
ENSG00000052126	PLEKHA5	0.93494713
ENSG00000052344	PRSS8	0.67205745
ENSG00000052723	SIKE1	0.61289704
ENSG00000052749	RRP12	0.52748877
ENSG00000052795	FNIP2	0.9229046
ENSG00000052802	MSMO1	0.5470595
ENSG00000052841	TTC17	0.8437427
ENSG00000052850	ALX4	0.7579129
ENSG00000053108	FSTL4	0.6989048
ENSG00000053254	FOXN3	0.8464452
ENSG00000053328	METTL24	0.26275218
ENSG00000053371	AKR7A2	0.16043472
ENSG00000053372	MRTO4	0.66488075
ENSG00000053438	NNAT	0.71451765
ENSG00000053501	USE1	0.2848423
ENSG00000053524	MCF2L2	0.2842481
ENSG00000053702	NRIP2	0.114372015
ENSG00000053747	LAMA3	0.41461724
ENSG00000053770	AP5M1	0.35448265
ENSG00000053900	ANAPC4	0.6760369
ENSG00000053918	KCNQ1	0.53244233
ENSG00000054116	TRAPPC3	0.67832476
ENSG00000054118	THRAP3	0.89430434
ENSG00000054148	PHPT1	0.24555433
ENSG00000054179	ENTPD2	0.12277925
ENSG00000054219	LY75	0.19677097
ENSG00000054267	ARID4B	0.8912419
ENSG00000054277	OPN3	0.41256034
ENSG00000054282	SDCCAG8	0.39897943
ENSG00000054356	PTPRN	0.5827198
ENSG00000054392	HHAT	0.32454735
ENSG00000054523	KIF1B	0.88590133
ENSG00000054598	FOXC1	0.89473754
ENSG00000054611	TBC1D22A	0.74785537
ENSG00000054654	SYNE2	0.6775366
ENSG00000054690	PLEKHH1	0.5835134
ENSG00000054793	ATP9A	0.8773772
ENSG00000054796	SPO11	0.19778574
ENSG00000054803	CBLN4	0.72693187
ENSG00000054938	CHRDL2	0.37083036
ENSG00000054965	FAM168A	0.89618677
ENSG00000054967	RELT	0.3467195
ENSG00000054983	GALC	0.34210008
ENSG00000055044	NOP58	0.68287826
ENSG00000055070	SZRD1	0.7240474
ENSG00000055118	KCNH2	0.8550318
ENSG00000055130	CUL1	0.9513721
ENSG00000055147	FAM114A2	0.2445671
ENSG00000055163	CYFIP2	0.9419853
ENSG00000055208	TAB2	0.9352083
ENSG00000055211	GINM1	0.30481976
ENSG00000055332	EIF2AK2	0.63922185
ENSG00000055483	USP36	0.603375
ENSG00000055609	KMT2C	0.91416824
ENSG00000055732	MCOLN3	0.3150164
ENSG00000055813	CCDC85A	0.4957553
ENSG00000055917	PUM2	0.8370599
ENSG00000055950	MRPL43	0.30212355
ENSG00000055955	ITIH4	0.39048064
ENSG00000055957	ITIH1	0.08277005
ENSG00000056050	C4orf27	0.30005693
ENSG00000056097	ZFR	0.93877596
ENSG00000056277	ZNF280C	0.9100976
ENSG00000056291	NPFFR2	0.15210652
ENSG00000056487	PHF21B	0.8422121
ENSG00000056558	TRAF1	0.5371772
ENSG00000056586	RC3H2	0.9032441
ENSG00000056661	NA	0.8309347
ENSG00000056736	IL17RB	0.22013521
ENSG00000056972	TRAF3IP2	0.41233623
ENSG00000056998	GYG2	0.12360537
ENSG00000057019	DCBLD2	0.72766083
ENSG00000057149	SERPINB3	0.05992198
ENSG00000057252	SOAT1	0.35065752
ENSG00000057294	PKP2	0.23643625
ENSG00000057468	MSH4	0.22757655
ENSG00000057593	F7	0.36364746
ENSG00000057608	GDI2	0.8124352
ENSG00000057657	PRDM1	0.85395205
ENSG00000057663	ATG5	0.84455097
ENSG00000057704	TMCC3	0.4954883
ENSG00000057757	PITHD1	0.6042901
ENSG00000057935	MTA3	0.7145486
ENSG00000058056	USP13	0.4700061
ENSG00000058063	ATP11B	0.71993583
ENSG00000058085	LAMC2	0.4749899
ENSG00000058091	CDK14	0.54490364
ENSG00000058262	SEC61A1	0.902326
ENSG00000058272	PPP1R12A	0.9315167
ENSG00000058335	RASGRF1	0.8787233
ENSG00000058404	CAMK2B	0.8171371
ENSG00000058453	CROCC	0.3862114
ENSG00000058600	POLR3E	0.70087874
ENSG00000058668	ATP2B4	0.7119753
ENSG00000058673	ZC3H11A	0.9072236
ENSG00000058729	RIOK2	0.43823063
ENSG00000058799	YIPF1	0.34510207
ENSG00000058804	NDC1	0.7558217
ENSG00000058866	DGKG	0.36717415
ENSG00000059122	FLYWCH1	0.11763531
ENSG00000059145	UNKL	0.7581754
ENSG00000059377	TBXAS1	0.12183392
ENSG00000059378	PARP12	0.48119473
ENSG00000059573	ALDH18A1	0.6494946
ENSG00000059588	TARBP1	0.31925267
ENSG00000059691	GATB	0.3166963
ENSG00000059728	MXD1	0.7771807
ENSG00000059758	CDK17	0.9024359
ENSG00000059769	DNAJC25	0.4059174
ENSG00000059804	SLC2A3	0.5994238
ENSG00000059915	PSD	0.77871263
ENSG00000060069	CTDP1	0.6648305
ENSG00000060138	YBX3	0.499906
ENSG00000060140	STYK1	0.17904466
ENSG00000060237	WNK1	0.9217767
ENSG00000060339	CCAR1	0.8711347
ENSG00000060491	OGFR	0.6256038
ENSG00000060558	GNA15	0.521072
ENSG00000060566	CREB3L3	0.21419978
ENSG00000060642	PIGV	0.33916485
ENSG00000060656	PTPRU	0.7604618
ENSG00000060688	SNRNP40	0.79575276
ENSG00000060709	RIMBP2	0.76698416
ENSG00000060718	COL11A1	0.84907025
ENSG00000060749	QSER1	0.8621809
ENSG00000060762	MPC1	0.64411366
ENSG00000060971	ACAA1	0.36994022
ENSG00000060982	BCAT1	0.2522738
ENSG00000061273	HDAC7	0.85970056
ENSG00000061337	LZTS1	0.77388674
ENSG00000061455	PRDM6	0.7991457
ENSG00000061492	WNT8A	0.5196306
ENSG00000061656	SPAG4	0.3665464
ENSG00000061676	NCKAP1	0.9742852
ENSG00000061794	MRPS35	0.23375744
ENSG00000061918	GUCY1B3	0.6529838
ENSG00000061936	SFSWAP	0.9026905
ENSG00000061938	TNK2	0.4166963
ENSG00000061987	MON2	0.7735114
ENSG00000062038	CDH3	0.42512494
ENSG00000062096	ARSF	0.08595896
ENSG00000062194	GPBP1	0.80076
ENSG00000062282	DGAT2	0.31108868
ENSG00000062370	ZNF112	0.64241964
ENSG00000062485	CS	0.88672245
ENSG00000062524	LTK	0.10271144
ENSG00000062582	MRPS24	0.36019385
ENSG00000062598	ELMO2	0.68343925
ENSG00000062650	WAPAL	0.9422827
ENSG00000062716	VMP1	0.8320807
ENSG00000062725	APPBP2	0.8855041
ENSG00000062822	POLD1	0.63920504
ENSG00000063015	SEZ6	0.600064
ENSG00000063046	EIF4B	0.93120545
ENSG00000063127	SLC6A16	0.15708065
ENSG00000063169	GLTSCR1	0.8283413
ENSG00000063176	SPHK2	0.41451538
ENSG00000063177	RPL18	0.9358094
ENSG00000063180	CA11	0.6002133
ENSG00000063241	ISOC2	0.20523345
ENSG00000063244	U2AF2	0.98197263
ENSG00000063245	EPN1	0.7930397
ENSG00000063322	MED29	0.43102014
ENSG00000063438	AHRR	0.41659516
ENSG00000063515	GSC2	0.18879461
ENSG00000063587	ZNF275	0.47752285
ENSG00000063601	MTMR1	0.8832361
ENSG00000063660	GPC1	0.5336181
ENSG00000063761	ADCK1	0.14827341
ENSG00000063854	HAGH	0.3095125
ENSG00000063978	RNF4	0.8376349
ENSG00000064012	CASP8	0.52552533
ENSG00000064042	LIMCH1	0.75268763
ENSG00000064102	ASUN	0.802308
ENSG00000064115	TM7SF3	0.4107442
ENSG00000064195	DLX3	0.6675648
ENSG00000064199	SPA17	0.3334841
ENSG00000064201	TSPAN32	0.2759124
ENSG00000064205	WISP2	0.1844359
ENSG00000064218	DMRT3	0.39848214
ENSG00000064225	ST3GAL6	0.3235008
ENSG00000064270	ATP2C2	0.035030007
ENSG00000064300	NGFR	0.678777
ENSG00000064309	CDON	0.46937788
ENSG00000064313	TAF2	0.7203598
ENSG00000064393	HIPK2	0.9053881
ENSG00000064419	TNPO3	0.7049958
ENSG00000064489	MEF2BNB-MEF2B	0.5369489
ENSG00000064490	RFXANK	0.42580295
ENSG00000064545	TMEM161A	0.26192516
ENSG00000064547	LPAR2	0.6770017
ENSG00000064601	CTSA	0.42592573
ENSG00000064607	SUGP2	0.87739915
ENSG00000064651	SLC12A2	0.81081253
ENSG00000064652	SNX24	0.42794132
ENSG00000064655	EYA2	0.7270876
ENSG00000064666	CNN2	0.6008925
ENSG00000064687	ABCA7	0.10337436
ENSG00000064692	SNCAIP	0.67999864
ENSG00000064703	DDX20	0.21853983
ENSG00000064726	BTBD1	0.57500446
ENSG00000064763	FAR2	0.75296223
ENSG00000064787	BCAS1	0.28718054
ENSG00000064835	POU1F1	0.5039955
ENSG00000064886	CHI3L2	0.1485548
ENSG00000064932	SBNO2	0.7280478
ENSG00000064933	PMS1	0.23796457
ENSG00000064961	HMG20B	0.7268001
ENSG00000064989	CALCRL	0.84811664
ENSG00000064995	TAF11	0.7216078
ENSG00000064999	ANKS1A	0.7956065
ENSG00000065000	AP3D1	0.81687254
ENSG00000065029	ZNF76	0.24786556
ENSG00000065054	SLC9A3R2	0.60056067
ENSG00000065057	NTHL1	0.2271164
ENSG00000065060	UHRF1BP1	0.47603273
ENSG00000065135	GNAI3	0.70909595
ENSG00000065150	IPO5	0.91843635
ENSG00000065154	OAT	0.45489305
ENSG00000065183	WDR3	0.43178684
ENSG00000065243	PKN2	0.913762
ENSG00000065268	WDR18	0.818136
ENSG00000065308	TRAM2	0.82003975
ENSG00000065320	NTN1	0.8705474
ENSG00000065325	GLP2R	0.3343525
ENSG00000065328	MCM10	0.29130632
ENSG00000065357	DGKA	0.78184795
ENSG00000065361	ERBB3	0.50505704
ENSG00000065371	ROPN1	0.12727809
ENSG00000065413	ANKRD44	0.7286897
ENSG00000065427	KARS	0.49327517
ENSG00000065457	ADAT1	0.2127698
ENSG00000065485	PDIA5	0.35662788
ENSG00000065491	TBC1D22B	0.7300988
ENSG00000065518	NDUFB4	0.37651157
ENSG00000065526	SPEN	0.96175903
ENSG00000065534	MYLK	0.5963676
ENSG00000065548	ZC3H15	0.82053185
ENSG00000065559	MAP2K4	0.92863154
ENSG00000065600	TMEM206	0.23781359
ENSG00000065609	SNAP91	0.8687753
ENSG00000065613	SLK	0.78039634
ENSG00000065615	CYB5R4	0.3444559
ENSG00000065618	COL17A1	0.3288083
ENSG00000065621	GSTO2	0.17858768
ENSG00000065665	SEC61A2	0.6905781
ENSG00000065675	PRKCQ	0.76908445
ENSG00000065717	TLE2	0.5188022
ENSG00000065802	ASB1	0.57428414
ENSG00000065809	FAM107B	0.23648703
ENSG00000065833	ME1	0.200145
ENSG00000065882	TBC1D1	0.4580034
ENSG00000065883	CDK13	0.82739484
ENSG00000065911	MTHFD2	0.5600248
ENSG00000065923	SLC9A7	0.863134
ENSG00000065970	FOXJ2	0.84467244
ENSG00000065978	YBX1	0.8934917
ENSG00000065989	PDE4A	0.8127251
ENSG00000066027	PPP2R5A	0.81934595
ENSG00000066032	CTNNA2	0.78184193
ENSG00000066044	ELAVL1	0.975512
ENSG00000066056	TIE1	0.3391081
ENSG00000066084	DIP2B	0.81966156
ENSG00000066117	SMARCD1	0.9076352
ENSG00000066135	KDM4A	0.91293806
ENSG00000066136	NFYC	0.7728604
ENSG00000066185	ZMYND12	0.33517206
ENSG00000066230	SLC9A3	0.8141102
ENSG00000066248	NGEF	0.7554971
ENSG00000066279	ASPM	0.3613658
ENSG00000066294	CD84	0.16888326
ENSG00000066322	ELOVL1	0.82841134
ENSG00000066336	SPI1	0.92602247
ENSG00000066379	ZNRD1	0.5537849
ENSG00000066382	MPPED2	0.89940137
ENSG00000066405	CLDN18	0.27790177
ENSG00000066422	ZBTB11	0.6540788
ENSG00000066427	ATXN3	0.7049267
ENSG00000066455	GOLGA5	0.6109284
ENSG00000066468	FGFR2	0.8619995
ENSG00000066557	LRRC40	0.13831347
ENSG00000066583	ISOC1	0.3351667
ENSG00000066629	EML1	0.82272583
ENSG00000066651	TRMT11	0.18650985
ENSG00000066654	THUMPD1	0.17452192
ENSG00000066697	MSANTD3	0.6476861
ENSG00000066735	KIF26A	0.6241941
ENSG00000066739	ATG2B	0.6547793
ENSG00000066777	ARFGEF1	0.9208827
ENSG00000066813	ACSM2B	0.054700613
ENSG00000066827	ZFAT	0.6076369
ENSG00000066855	MTFR1	0.20800865
ENSG00000066923	STAG3	0.54220825
ENSG00000066926	FECH	0.59722817
ENSG00000066933	MYO9A	0.7708403
ENSG00000067048	DDX3Y	0.86378694
ENSG00000067057	PFKP	0.29838407
ENSG00000067064	IDI1	0.48734438
ENSG00000067066	SP100	0.35296345
ENSG00000067082	KLF6	0.9642373
ENSG00000067113	PPAP2A	0.62538636
ENSG00000067141	NEO1	0.7631894
ENSG00000067167	TRAM1	0.8196553
ENSG00000067177	PHKA1	0.61200285
ENSG00000067182	TNFRSF1A	0.8868743
ENSG00000067191	CACNB1	0.78243613
ENSG00000067208	EVI5	0.42288214
ENSG00000067221	STOML1	0.299824
ENSG00000067225	PKM	0.8173717
ENSG00000067248	DHX29	0.6014986
ENSG00000067334	DNTTIP2	0.36509466
ENSG00000067365	METTL22	0.14979863
ENSG00000067369	TP53BP1	0.8226683
ENSG00000067445	TRO	0.54968965
ENSG00000067533	RRP15	0.22257018
ENSG00000067560	RHOA	0.94704777
ENSG00000067596	DHX8	0.6943846
ENSG00000067606	PRKCZ	0.7805383
ENSG00000067646	ZFY	0.7314223
ENSG00000067704	IARS2	0.6970928
ENSG00000067715	SYT1	0.80328345
ENSG00000067798	NAV3	0.86178607
ENSG00000067829	IDH3G	0.72634554
ENSG00000067836	ROGDI	0.26306808
ENSG00000067840	PDZD4	0.79654545
ENSG00000067842	ATP2B3	0.87978256
ENSG00000067900	ROCK1	0.897403
ENSG00000067955	CBFB	0.89971924
ENSG00000067992	PDK3	0.78667915
ENSG00000068001	HYAL2	0.622949
ENSG00000068024	HDAC4	0.97592074
ENSG00000068028	RASSF1	0.28900146
ENSG00000068078	FGFR3	0.61618185
ENSG00000068079	IFI35	0.1956476
ENSG00000068097	HEATR6	0.22662306
ENSG00000068120	COASY	0.24285495
ENSG00000068137	PLEKHH3	0.41634214
ENSG00000068305	MEF2A	0.8518475
ENSG00000068308	OTUD5	0.9673754
ENSG00000068323	TFE3	0.8881848
ENSG00000068354	TBC1D25	0.80465233
ENSG00000068366	ACSL4	0.87488735
ENSG00000068383	INPP5A	0.8291557
ENSG00000068394	GPKOW	0.8437449
ENSG00000068400	GRIPAP1	0.92600495
ENSG00000068438	FTSJ1	0.94530743
ENSG00000068489	PRR11	0.3833462
ENSG00000068615	REEP1	0.89218247
ENSG00000068650	ATP11A	0.66627705
ENSG00000068654	POLR1A	0.8212932
ENSG00000068697	LAPTM4A	0.4089654
ENSG00000068724	TTC7A	0.16411328
ENSG00000068745	IP6K2	0.817448
ENSG00000068781	STON1-GTF2A1L	0.20078027
ENSG00000068784	SRBD1	0.29456502
ENSG00000068793	NA	0.7920381
ENSG00000068796	KIF2A	0.9260379
ENSG00000068831	RASGRP2	0.7374101
ENSG00000068878	PSME4	0.8822936
ENSG00000068885	IFT80	0.3941692
ENSG00000068903	SIRT2	0.39664352
ENSG00000068912	ERLEC1	0.5764214
ENSG00000068971	PPP2R5B	0.85205334
ENSG00000068976	PYGM	0.37609184
ENSG00000068985	PAGE1	0.49123
ENSG00000069011	PITX1	0.8883443
ENSG00000069018	TRPC7	0.6336116
ENSG00000069020	MAST4	0.7127201
ENSG00000069122	GPR116	0.70314306
ENSG00000069188	SDK2	0.7395506
ENSG00000069206	ADAM7	0.09749937
ENSG00000069248	NUP133	0.66099733
ENSG00000069275	NUCKS1	0.9182034
ENSG00000069329	VPS35	0.8274923
ENSG00000069345	DNAJA2	0.92049134
ENSG00000069399	BCL3	0.8841631
ENSG00000069424	KCNAB2	0.8209764
ENSG00000069431	ABCC9	0.6830939
ENSG00000069482	GAL	0.16999477
ENSG00000069493	CLEC2D	0.44910163
ENSG00000069509	FUNDC1	0.5594897
ENSG00000069535	MAOB	0.9379307
ENSG00000069667	RORA	0.84682316
ENSG00000069696	DRD4	0.11027217
ENSG00000069702	TGFBR3	0.7025955
ENSG00000069712	KIAA1107	0.6820065
ENSG00000069764	PLA2G10	0.06818575
ENSG00000069812	HES2	0.36253703
ENSG00000069849	ATP1B3	0.76446867
ENSG00000069869	NEDD4	0.5141923
ENSG00000069943	PIGB	0.35908914
ENSG00000069956	MAPK6	0.794877
ENSG00000069966	GNB5	0.50844634
ENSG00000069974	RAB27A	0.31853402
ENSG00000069998	CECR5	0.27175683
ENSG00000070010	UFD1L	0.9328897
ENSG00000070018	LRP6	0.78984374
ENSG00000070019	GUCY2C	0.1597637
ENSG00000070031	SCT	0.19545579
ENSG00000070047	PHRF1	0.70551485
ENSG00000070061	IKBKAP	0.4207353
ENSG00000070081	NUCB2	0.24026304
ENSG00000070087	PFN2	0.866533
ENSG00000070159	PTPN3	0.5706197
ENSG00000070182	SPTB	0.89883626
ENSG00000070190	DAPP1	0.72675884
ENSG00000070193	FGF10	0.9282138
ENSG00000070214	SLC44A1	0.87291986
ENSG00000070269	TMEM260	0.18247688
ENSG00000070366	SMG6	0.7944367
ENSG00000070367	EXOC5	0.9112039
ENSG00000070371	CLTCL1	0.25547647
ENSG00000070388	FGF22	0.10138655
ENSG00000070404	FSTL3	0.8295236
ENSG00000070413	DGCR2	0.5117448
ENSG00000070423	RNF126	0.84389555
ENSG00000070444	MNT	0.9320785
ENSG00000070476	ZXDC	0.43978864
ENSG00000070495	JMJD6	0.8295241
ENSG00000070501	POLB	0.53646994
ENSG00000070526	ST6GALNAC1	0.2040031
ENSG00000070540	WIPI1	0.61942625
ENSG00000070601	FRMPD1	0.48697597
ENSG00000070610	GBA2	0.36483282
ENSG00000070614	NDST1	0.9153481
ENSG00000070669	ASNS	0.5591929
ENSG00000070718	AP3M2	0.45940304
ENSG00000070729	CNGB1	0.08238304
ENSG00000070731	ST6GALNAC2	0.17534333
ENSG00000070748	CHAT	0.43409908
ENSG00000070756	PABPC1	0.91794974
ENSG00000070759	TESK2	0.45668674
ENSG00000070761	CFAP20	0.6999558
ENSG00000070770	CSNK2A2	0.93210167
ENSG00000070778	PTPN21	0.4928825
ENSG00000070785	EIF2B3	0.7396796
ENSG00000070808	CAMK2A	0.90616256
ENSG00000070814	TCOF1	0.7895121
ENSG00000070831	CDC42	0.94070226
ENSG00000070882	OSBPL3	0.60931766
ENSG00000070886	EPHA8	0.46058667
ENSG00000070915	SLC12A3	0.087129
ENSG00000070950	RAD18	0.25655508
ENSG00000070961	ATP2B1	0.96998775
ENSG00000070985	TRPM5	0.1755324
ENSG00000071051	NCK2	0.79950714
ENSG00000071054	MAP4K4	0.9012935
ENSG00000071073	MGAT4A	0.62488496
ENSG00000071082	RPL31	0.89855504
ENSG00000071127	WDR1	0.9190968
ENSG00000071189	SNX13	0.77509034
ENSG00000071203	MS4A12	0.09731138
ENSG00000071205	ARHGAP10	0.33816254
ENSG00000071242	RPS6KA2	0.7278612
ENSG00000071243	ING3	0.89759904
ENSG00000071246	VASH1	0.7429998
ENSG00000071282	LMCD1	0.51291853
ENSG00000071462	WBSCR22	0.5212754
ENSG00000071537	SEL1L	0.81818336
ENSG00000071539	TRIP13	0.87617344
ENSG00000071553	ATP6AP1	0.9203697
ENSG00000071564	TCF3	0.6963943
ENSG00000071575	TRIB2	0.9001851
ENSG00000071626	DAZAP1	0.9603993
ENSG00000071655	MBD3	0.9306183
ENSG00000071677	PRLH	0.0807215
ENSG00000071794	HLTF	0.2119599
ENSG00000071859	FAM50A	0.9378003
ENSG00000071889	FAM3A	0.8229814
ENSG00000071894	CPSF1	0.6208387
ENSG00000071909	MYO3B	0.1640696
ENSG00000071967	CYBRD1	0.5373937
ENSG00000071991	CDH19	0.13343644
ENSG00000071994	PDCD2	0.24972785
ENSG00000072041	SLC6A15	0.6380505
ENSG00000072042	RDH11	0.24439746
ENSG00000072062	PRKACA	0.8979283
ENSG00000072071	LPHN1	0.87911975
ENSG00000072080	SPP2	0.06271267
ENSG00000072110	ACTN1	0.87803364
ENSG00000072121	ZFYVE26	0.50798273
ENSG00000072133	RPS6KA6	0.8599171
ENSG00000072134	EPN2	0.7652492
ENSG00000072135	PTPN18	0.3461964
ENSG00000072163	LIMS2	0.43912518
ENSG00000072182	ASIC4	0.6543274
ENSG00000072195	SPEG	0.7745449
ENSG00000072201	LNX1	0.4706012
ENSG00000072210	ALDH3A2	0.47577882
ENSG00000072274	TFRC	0.5904802
ENSG00000072310	SREBF1	0.70937407
ENSG00000072315	TRPC5	0.92158043
ENSG00000072364	AFF4	0.92750394
ENSG00000072401	UBE2D1	0.8157962
ENSG00000072415	MPP5	0.73089015
ENSG00000072422	RHOBTB1	0.6769401
ENSG00000072444	NA	0.3488022
ENSG00000072501	SMC1A	0.9873344
ENSG00000072506	HSD17B10	0.9439471
ENSG00000072518	MARK2	0.94562215
ENSG00000072571	HMMR	0.16212666
ENSG00000072609	CHFR	0.639108
ENSG00000072657	TRHDE	0.6836027
ENSG00000072682	P4HA2	0.56526923
ENSG00000072694	FCGR2B	0.42690682
ENSG00000072736	NFATC3	0.82872266
ENSG00000072756	TRNT1	0.34089637
ENSG00000072778	ACADVL	0.30713987
ENSG00000072786	STK10	0.4623112
ENSG00000072803	FBXW11	0.8844467
ENSG00000072818	ACAP1	0.745605
ENSG00000072832	CRMP1	0.85078716
ENSG00000072840	EVC	0.25872523
ENSG00000072849	DERL2	0.8774625
ENSG00000072858	SIDT1	0.30367
ENSG00000072864	NDE1	0.58672833
ENSG00000072952	MRVI1	0.4853155
ENSG00000072954	TMEM38A	0.4220459
ENSG00000072958	AP1M1	0.83274436
ENSG00000073008	PVR	0.21130013
ENSG00000073009	NA	0.42397296
ENSG00000073050	XRCC1	0.45501494
ENSG00000073060	SCARB1	0.6701584
ENSG00000073067	CYP2W1	0.26407874
ENSG00000073111	MCM2	0.6144974
ENSG00000073146	MOV10L1	0.428661
ENSG00000073150	PANX2	0.5031141
ENSG00000073169	SELO	0.18914539
ENSG00000073282	TP63	0.8662776
ENSG00000073331	ALPK1	0.23731434
ENSG00000073350	LLGL2	0.46809852
ENSG00000073417	PDE8A	0.66593313
ENSG00000073464	CLCN4	0.96055186
ENSG00000073536	NLE1	0.5536443
ENSG00000073578	SDHA	0.46230233
ENSG00000073584	SMARCE1	0.92423666
ENSG00000073598	FNDC8	0.19049889
ENSG00000073605	GSDMB	0.18837982
ENSG00000073614	KDM5A	0.89557314
ENSG00000073670	ADAM11	0.652386
ENSG00000073711	PPP2R3A	0.71749103
ENSG00000073712	FERMT2	0.92447394
ENSG00000073734	ABCB11	0.48203218
ENSG00000073737	DHRS9	0.13766634
ENSG00000073754	CD5L	0.072419286
ENSG00000073756	PTGS2	0.8548591
ENSG00000073792	IGF2BP2	0.8317592
ENSG00000073803	MAP3K13	0.7492215
ENSG00000073849	ST6GAL1	0.67470384
ENSG00000073861	TBX21	0.8924577
ENSG00000073910	FRY	0.84220636
ENSG00000073921	PICALM	0.88495827
ENSG00000073969	NSF	0.64348674
ENSG00000074047	GLI2	0.79146856
ENSG00000074054	CLASP1	0.8772882
ENSG00000074071	MRPS34	0.2970091
ENSG00000074181	NOTCH3	0.7710643
ENSG00000074201	CLNS1A	0.62472904
ENSG00000074211	PPP2R2C	0.86973286
ENSG00000074219	TEAD2	0.54269266
ENSG00000074266	EED	0.93163645
ENSG00000074276	CDHR2	0.3055094
ENSG00000074317	SNCB	0.62143844
ENSG00000074319	TSG101	0.7787752
ENSG00000074356	C17orf85	0.8828057
ENSG00000074370	ATP2A3	0.58079386
ENSG00000074410	CA12	0.21099943
ENSG00000074416	MGLL	0.66103625
ENSG00000074527	NTN4	0.79802775
ENSG00000074582	BCS1L	0.43491274
ENSG00000074590	NUAK1	0.74128926
ENSG00000074603	DPP8	0.83597434
ENSG00000074621	SLC24A1	0.5446643
ENSG00000074657	ZNF532	0.84028006
ENSG00000074660	SCARF1	0.5357004
ENSG00000074695	LMAN1	0.63330996
ENSG00000074696	PTPLAD1	0.6170423
ENSG00000074706	IPCEF1	0.62213975
ENSG00000074755	ZZEF1	0.7765728
ENSG00000074771	NOX3	0.1239599
ENSG00000074800	ENO1	0.58176506
ENSG00000074803	SLC12A1	0.3201518
ENSG00000074842	MYDGF	0.3149457
ENSG00000074855	ANO8	0.7988537
ENSG00000074935	TUBE1	0.5141184
ENSG00000074964	ARHGEF10L	0.6887028
ENSG00000074966	TXK	0.41608334
ENSG00000075035	WSCD2	0.75598234
ENSG00000075043	KCNQ2	0.9222839
ENSG00000075073	TACR2	0.25556898
ENSG00000075089	ACTR6	0.4062721
ENSG00000075131	TIPIN	0.26930737
ENSG00000075142	SRI	0.27593398
ENSG00000075151	EIF4G3	0.9367534
ENSG00000075188	NUP37	0.3988099
ENSG00000075213	SEMA3A	0.84056693
ENSG00000075218	GTSE1	0.408917
ENSG00000075223	SEMA3C	0.6830455
ENSG00000075234	TTC38	0.28866118
ENSG00000075239	ACAT1	0.3974923
ENSG00000075240	GRAMD4	0.91944724
ENSG00000075275	CELSR1	0.8157309
ENSG00000075290	WNT8B	0.5839206
ENSG00000075292	ZNF638	0.8755224
ENSG00000075303	SLC25A40	0.40737307
ENSG00000075336	TIMM21	0.35033792
ENSG00000075340	ADD2	0.83271503
ENSG00000075388	FGF4	0.5201621
ENSG00000075391	RASAL2	0.7743813
ENSG00000075399	VPS9D1	0.2475788
ENSG00000075407	ZNF37A	0.22529554
ENSG00000075413	MARK3	0.61844015
ENSG00000075415	SLC25A3	0.72780734
ENSG00000075420	FNDC3B	0.97375214
ENSG00000075426	FOSL2	0.9380656
ENSG00000075429	CACNG5	0.2560146
ENSG00000075461	CACNG4	0.732986
ENSG00000075539	FRYL	0.793343
ENSG00000075568	TMEM131	0.8299095
ENSG00000075618	FSCN1	0.86717296
ENSG00000075624	ACTB	0.984552
ENSG00000075643	MOCOS	0.18422413
ENSG00000075651	PLD1	0.29070383
ENSG00000075673	ATP12A	0.38353777
ENSG00000075702	WDR62	0.34374243
ENSG00000075711	DLG1	0.8216799
ENSG00000075785	RAB7A	0.9515946
ENSG00000075790	BCAP29	0.45921588
ENSG00000075826	SEC31B	0.15061998
ENSG00000075856	SART3	0.81714356
ENSG00000075884	ARHGAP15	0.35561907
ENSG00000075886	TUBA3D	0.12633634
ENSG00000075891	PAX2	0.85390073
ENSG00000075914	EXOSC7	0.34200186
ENSG00000075945	KIFAP3	0.61310613
ENSG00000075975	MKRN2	0.6025044
ENSG00000076003	MCM6	0.8050298
ENSG00000076043	REXO2	0.5574217
ENSG00000076053	RBM7	0.76993734
ENSG00000076067	RBMS2	0.40188515
ENSG00000076108	BAZ2A	0.90726477
ENSG00000076201	PTPN23	0.7151584
ENSG00000076242	MLH1	0.61776555
ENSG00000076248	UNG	0.40326953
ENSG00000076258	FMO4	0.20473325
ENSG00000076321	KLHL20	0.7563113
ENSG00000076344	RGS11	0.25567746
ENSG00000076351	SLC46A1	0.6066917
ENSG00000076356	PLXNA2	0.7038614
ENSG00000076382	SPAG5	0.43536818
ENSG00000076513	ANKRD13A	0.61237335
ENSG00000076554	TPD52	0.48391432
ENSG00000076555	ACACB	0.27533114
ENSG00000076604	TRAF4	0.87368107
ENSG00000076641	PAG1	0.6133364
ENSG00000076650	GPATCH1	0.43947655
ENSG00000076662	ICAM3	0.06712437
ENSG00000076685	NT5C2	0.6162078
ENSG00000076706	MCAM	0.6114354
ENSG00000076716	GPC4	0.8417599
ENSG00000076770	MBNL3	0.763271
ENSG00000076826	CAMSAP3	0.91225755
ENSG00000076864	RAP1GAP	0.7711594
ENSG00000076924	XAB2	0.80925786
ENSG00000076928	ARHGEF1	0.78600943
ENSG00000076944	STXBP2	0.4375546
ENSG00000076984	MAP2K7	0.8930836
ENSG00000077009	NMRK2	0.11578524
ENSG00000077044	DGKD	0.7614411
ENSG00000077063	CTTNBP2	0.5338137
ENSG00000077080	ACTL6B	0.6720294
ENSG00000077092	RARB	0.9589531
ENSG00000077097	TOP2B	0.8516647
ENSG00000077147	TM9SF3	0.95289874
ENSG00000077150	NFKB2	0.91736513
ENSG00000077152	UBE2T	0.28989875
ENSG00000077157	PPP1R12B	0.6344968
ENSG00000077232	DNAJC10	0.47937864
ENSG00000077235	GTF3C1	0.8841901
ENSG00000077238	IL4R	0.4872613
ENSG00000077254	USP33	0.79722345
ENSG00000077264	PAK3	0.89820504
ENSG00000077274	CAPN6	0.78258044
ENSG00000077279	DCX	0.7725422
ENSG00000077312	SNRPA	0.56214195
ENSG00000077327	SPAG6	0.30512232
ENSG00000077348	EXOSC5	0.36654902
ENSG00000077380	DYNC1I2	0.539736
ENSG00000077420	APBB1IP	0.77453995
ENSG00000077454	LRCH4	0.5215632
ENSG00000077458	FAM76B	0.7704317
ENSG00000077463	SIRT6	0.60199374
ENSG00000077498	TYR	0.031720996
ENSG00000077514	POLD3	0.8259132
ENSG00000077522	ACTN2	0.84330535
ENSG00000077549	CAPZB	0.9140489
ENSG00000077585	GPR137B	0.20841432
ENSG00000077616	NAALAD2	0.18931746
ENSG00000077684	JADE1	0.892691
ENSG00000077713	SLC25A43	0.6469307
ENSG00000077721	UBE2A	0.9736465
ENSG00000077782	FGFR1	0.9056866
ENSG00000077800	FKBP6	0.36958295
ENSG00000077809	NA	0.87319654
ENSG00000077935	SMC1B	0.7339183
ENSG00000077942	FBLN1	0.80135274
ENSG00000077943	ITGA8	0.48475564
ENSG00000077984	CST7	0.10548532
ENSG00000078018	MAP2	0.92965597
ENSG00000078043	PIAS2	0.8610207
ENSG00000078053	AMPH	0.6067277
ENSG00000078061	ARAF	0.8557738
ENSG00000078070	MCCC1	0.4098763
ENSG00000078081	LAMP3	0.31211126
ENSG00000078098	FAP	0.24052835
ENSG00000078114	NEBL	0.19353414
ENSG00000078124	ACER3	0.7410642
ENSG00000078140	UBE2K	0.97617394
ENSG00000078142	PIK3C3	0.5523261
ENSG00000078177	N4BP2	0.5231437
ENSG00000078237	C12orf5	0.7458221
ENSG00000078246	TULP3	0.3908726
ENSG00000078269	SYNJ2	0.44418538
ENSG00000078295	ADCY2	0.8493605
ENSG00000078304	PPP2R5C	0.8475145
ENSG00000078328	RBFOX1	0.82306206
ENSG00000078369	GNB1	0.96215135
ENSG00000078399	HOXA9	0.54592776
ENSG00000078401	EDN1	0.7295337
ENSG00000078403	MLLT10	0.8889911
ENSG00000078487	ZCWPW1	0.30018884
ENSG00000078549	ADCYAP1R1	0.4421991
ENSG00000078579	FGF20	0.6598635
ENSG00000078589	P2RY10	0.79177105
ENSG00000078596	ITM2A	0.620033
ENSG00000078618	NRD1	0.74590915
ENSG00000078668	VDAC3	0.86560535
ENSG00000078674	PCM1	0.5321086
ENSG00000078687	TNRC6C	0.926968
ENSG00000078699	CBFA2T2	0.8728726
ENSG00000078725	BRINP1	0.835404
ENSG00000078747	ITCH	0.883695
ENSG00000078795	PKD2L2	0.24798173
ENSG00000078804	TP53INP2	0.57811856
ENSG00000078808	SDF4	0.6212084
ENSG00000078814	MYH7B	0.17268735
ENSG00000078898	BPIFB2	0.12278068
ENSG00000078900	TP73	0.8606347
ENSG00000078902	TOLLIP	0.6780141
ENSG00000078967	UBE2D4	0.41904414
ENSG00000079101	CLUL1	0.1628133
ENSG00000079102	RUNX1T1	0.8420998
ENSG00000079112	CDH17	0.24343997
ENSG00000079134	THOC1	0.87720585
ENSG00000079150	FKBP7	0.19543892
ENSG00000079156	OSBPL6	0.8685013
ENSG00000079215	SLC1A3	0.850253
ENSG00000079246	XRCC5	0.927121
ENSG00000079257	LXN	0.18553126
ENSG00000079263	SP140	0.5389421
ENSG00000079277	MKNK1	0.3606916
ENSG00000079308	TNS1	0.7292869
ENSG00000079313	REXO1	0.800117
ENSG00000079332	SAR1A	0.8063036
ENSG00000079335	CDC14A	0.451019
ENSG00000079337	RAPGEF3	0.27869534
ENSG00000079385	CEACAM1	0.5380601
ENSG00000079387	SENP1	0.8219727
ENSG00000079393	DUSP13	0.2533241
ENSG00000079432	CIC	0.8836074
ENSG00000079435	LIPE	0.33048356
ENSG00000079459	FDFT1	0.2620769
ENSG00000079462	PAFAH1B3	0.5145306
ENSG00000079482	OPHN1	0.9288908
ENSG00000079557	AFM	0.076098084
ENSG00000079616	KIF22	0.42851442
ENSG00000079689	SCGN	0.1459812
ENSG00000079691	LRRC16A	0.73161983
ENSG00000079739	PGM1	0.18857813
ENSG00000079785	DDX1	0.7973023
ENSG00000079805	DNM2	0.92005324
ENSG00000079819	EPB41L2	0.7868028
ENSG00000079841	RIMS1	0.7949791
ENSG00000079931	MOXD1	0.09090376
ENSG00000079950	STX7	0.43674582
ENSG00000079974	RABL2B	0.2459507
ENSG00000079999	KEAP1	0.7023518
ENSG00000080007	DDX43	0.54181355
ENSG00000080031	PTPRH	0.10013175
ENSG00000080166	DCT	0.15805185
ENSG00000080189	SLC35C2	0.4897082
ENSG00000080200	CRYBG3	0.64302105
ENSG00000080224	EPHA6	0.77266973
ENSG00000080293	SCTR	0.20430422
ENSG00000080298	RFX3	0.96501637
ENSG00000080345	RIF1	0.9093191
ENSG00000080371	RAB21	0.7637054
ENSG00000080493	SLC4A4	0.8443721
ENSG00000080503	SMARCA2	0.90317726
ENSG00000080511	RDH8	0.18647546
ENSG00000080546	SESN1	0.6162841
ENSG00000080561	MID2	0.74673134
ENSG00000080572	PIH1D3	0.5645625
ENSG00000080573	COL5A3	0.51716125
ENSG00000080603	SRCAP	0.94033116
ENSG00000080608	KIAA0020	0.11282003
ENSG00000080618	CPB2	0.16471362
ENSG00000080644	CHRNA3	0.36595654
ENSG00000080709	KCNN2	0.91143954
ENSG00000080802	CNOT4	0.9420424
ENSG00000080815	PSEN1	0.863717
ENSG00000080819	CPOX	0.6976206
ENSG00000080822	CLDND1	0.6501036
ENSG00000080823	MOK	0.10958272
ENSG00000080824	HSP90AA1	0.81245184
ENSG00000080839	RBL1	0.4459077
ENSG00000080845	DLGAP4	0.8459242
ENSG00000080854	IGSF9B	0.7737014
ENSG00000080910	CFHR2	0.07956147
ENSG00000080986	NDC80	0.53738374
ENSG00000081014	AP4E1	0.6963479
ENSG00000081019	RSBN1	0.76767653
ENSG00000081026	MAGI3	0.7357518
ENSG00000081041	CXCL2	0.19339836
ENSG00000081051	AFP	0.3149501
ENSG00000081052	COL4A4	0.53023547
ENSG00000081059	TCF7	0.66267645
ENSG00000081087	OSTM1	0.59461105
ENSG00000081138	CDH7	0.77034605
ENSG00000081148	IMPG2	0.37890977
ENSG00000081154	PCNP	0.8146672
ENSG00000081177	EXD2	0.29173398
ENSG00000081181	ARG2	0.41160643
ENSG00000081189	MEF2C	0.8917736
ENSG00000081237	PTPRC	0.8511408
ENSG00000081248	CACNA1S	0.5875404
ENSG00000081277	PKP1	0.57997245
ENSG00000081307	UBA5	0.6114673
ENSG00000081320	STK17B	0.66252315
ENSG00000081377	CDC14B	0.7560215
ENSG00000081386	ZNF510	0.29084927
ENSG00000081479	LRP2	0.8070067
ENSG00000081665	ZNF506	0.27560174
ENSG00000081692	JMJD4	0.15560234
ENSG00000081721	DUSP12	0.40703332
ENSG00000081760	AACS	0.18819106
ENSG00000081791	KIAA0141	0.20230126
ENSG00000081800	SLC13A1	0.0935961
ENSG00000081803	CADPS2	0.7429763
ENSG00000081818	PCDHB4	0.117942214
ENSG00000081842	PCDHA6	0.2140994
ENSG00000081853	PCDHGA2	0.14575118
ENSG00000081870	HSPB11	0.4570793
ENSG00000081913	PHLPP1	0.82566905
ENSG00000081923	ATP8B1	0.60620576
ENSG00000081985	IL12RB2	0.42380786
ENSG00000082014	SMARCD3	0.81383866
ENSG00000082068	WDR70	0.5409527
ENSG00000082074	FYB	0.70569277
ENSG00000082126	MPP4	0.17874044
ENSG00000082146	STRADB	0.60023934
ENSG00000082153	BZW1	0.8617902
ENSG00000082175	PGR	0.7437903
ENSG00000082196	C1QTNF3	0.17391205
ENSG00000082212	ME2	0.3083477
ENSG00000082213	C5orf22	0.39967763
ENSG00000082258	CCNT2	0.8221788
ENSG00000082269	FAM135A	0.81286657
ENSG00000082293	COL19A1	0.24564433
ENSG00000082397	EPB41L3	0.67068005
ENSG00000082438	COBLL1	0.6720126
ENSG00000082458	DLG3	0.9602643
ENSG00000082482	KCNK2	0.69677335
ENSG00000082497	SERTAD4	0.6137678
ENSG00000082512	TRAF5	0.3389396
ENSG00000082515	MRPL22	0.33659947
ENSG00000082516	GEMIN5	0.39211148
ENSG00000082556	OPRK1	0.38242978
ENSG00000082641	NFE2L1	0.8899373
ENSG00000082684	SEMA5B	0.5439602
ENSG00000082701	GSK3B	0.9139781
ENSG00000082781	ITGB5	0.51840734
ENSG00000082805	ERC1	0.61025304
ENSG00000082898	XPO1	0.9890768
ENSG00000082929	LINC01587	0.06856561
ENSG00000082996	RNF13	0.481216
ENSG00000083067	TRPM3	0.6694281
ENSG00000083093	PALB2	0.25988883
ENSG00000083097	DOPEY1	0.8147594
ENSG00000083099	LYRM2	0.19464129
ENSG00000083123	BCKDHB	0.37239176
ENSG00000083168	KAT6A	0.9623511
ENSG00000083223	ZCCHC6	0.9355667
ENSG00000083290	ULK2	0.5793383
ENSG00000083307	GRHL2	0.8818862
ENSG00000083312	TNPO1	0.9704298
ENSG00000083444	PLOD1	0.32192576
ENSG00000083454	P2RX5	0.14170021
ENSG00000083457	ITGAE	0.27747136
ENSG00000083520	DIS3	0.27717865
ENSG00000083535	PIBF1	0.42856258
ENSG00000083544	TDRD3	0.59454256
ENSG00000083635	NUFIP1	0.2378062
ENSG00000083642	PDS5B	0.897067
ENSG00000083720	OXCT1	0.7333414
ENSG00000083750	RRAGB	0.85764456
ENSG00000083782	EPYC	0.12641156
ENSG00000083799	CYLD	0.9011819
ENSG00000083807	SLC27A5	0.16487712
ENSG00000083812	ZNF324	0.6911312
ENSG00000083814	ZNF671	0.16757381
ENSG00000083817	ZNF416	0.6893035
ENSG00000083828	ZNF586	0.35981762
ENSG00000083838	ZNF446	0.19638526
ENSG00000083842	NA	0.6685635
ENSG00000083844	ZNF264	0.3641333
ENSG00000083845	RPS5	0.9607132
ENSG00000083857	FAT1	0.65332574
ENSG00000083896	YTHDC1	0.9500369
ENSG00000083937	CHMP2B	0.498466
ENSG00000084070	SMAP2	0.6859559
ENSG00000084072	PPIE	0.7601558
ENSG00000084073	ZMPSTE24	0.26957935
ENSG00000084090	STARD7	0.7496782
ENSG00000084092	NOA1	0.4326464
ENSG00000084093	REST	0.8615682
ENSG00000084110	HAL	0.12351
ENSG00000084112	SSH1	0.62598884
ENSG00000084207	GSTP1	0.4341234
ENSG00000084234	APLP2	0.69381475
ENSG00000084444	KIAA1467	0.61120933
ENSG00000084453	SLCO1A2	0.10451126
ENSG00000084463	WBP11	0.9203718
ENSG00000084623	EIF3I	0.85747725
ENSG00000084628	NKAIN1	0.7222502
ENSG00000084636	COL16A1	0.48561293
ENSG00000084652	TXLNA	0.8766453
ENSG00000084674	APOB	0.6010364
ENSG00000084676	NCOA1	0.85793734
ENSG00000084693	AGBL5	0.543647
ENSG00000084710	EFR3B	0.7457825
ENSG00000084731	KIF3C	0.84366196
ENSG00000084733	RAB10	0.9631135
ENSG00000084734	GCKR	0.13809514
ENSG00000084754	HADHA	0.5837097
ENSG00000084764	MAPRE3	0.85755193
ENSG00000084774	CAD	0.81971127
ENSG00000085063	CD59	0.437454
ENSG00000085117	CD82	0.27856457
ENSG00000085185	BCORL1	0.9148276
ENSG00000085224	ATRX	0.93242013
ENSG00000085231	TAF9	0.3384447
ENSG00000085265	FCN1	0.079485655
ENSG00000085274	MYNN	0.7896251
ENSG00000085276	MECOM	0.92050815
ENSG00000085365	SCAMP1	0.8443113
ENSG00000085377	PREP	0.7332393
ENSG00000085382	HACE1	0.6873081
ENSG00000085415	SEH1L	0.7294755
ENSG00000085433	WDR47	0.7703167
ENSG00000085449	WDFY1	0.54948604
ENSG00000085465	OVGP1	0.3336789
ENSG00000085491	SLC25A24	0.3246085
ENSG00000085511	MAP3K4	0.88292134
ENSG00000085514	PILRA	0.15458632
ENSG00000085552	IGSF9	0.44471043
ENSG00000085563	ABCB1	0.6680876
ENSG00000085644	ZNF213	0.44549787
ENSG00000085662	AKR1B1	0.43378413
ENSG00000085719	CPNE3	0.12249744
ENSG00000085721	RRN3	0.5309007
ENSG00000085733	CTTN	0.71477807
ENSG00000085741	WNT11	0.70407975
ENSG00000085760	MTIF2	0.39230454
ENSG00000085788	DDHD2	0.4716426
ENSG00000085831	TTC39A	0.6180492
ENSG00000085832	EPS15	0.6837101
ENSG00000085840	ORC1	0.3525892
ENSG00000085871	MGST2	0.46117103
ENSG00000085872	CHERP	0.9822942
ENSG00000085978	ATG16L1	0.813758
ENSG00000085982	USP40	0.21420705
ENSG00000085998	POMGNT1	0.3186369
ENSG00000085999	RAD54L	0.25039816
ENSG00000086015	MAST2	0.47276235
ENSG00000086061	DNAJA1	0.7922095
ENSG00000086062	B4GALT1	0.67925465
ENSG00000086065	CHMP5	0.5966599
ENSG00000086102	NFX1	0.69507504
ENSG00000086159	AQP6	0.3719622
ENSG00000086189	DIMT1	0.3909064
ENSG00000086200	IPO11	0.7070468
ENSG00000086205	FOLH1	0.45162314
ENSG00000086232	EIF2AK1	0.5336132
ENSG00000086288	NME8	0.057505608
ENSG00000086289	EPDR1	0.36072838
ENSG00000086300	SNX10	0.298356
ENSG00000086475	SEPHS1	0.9435206
ENSG00000086504	MRPL28	0.22424698
ENSG00000086506	HBQ1	0.3107552
ENSG00000086544	ITPKC	0.70248246
ENSG00000086548	CEACAM6	0.28799796
ENSG00000086570	FAT2	0.57437766
ENSG00000086589	RBM22	0.95456684
ENSG00000086598	TMED2	0.9251014
ENSG00000086619	ERO1LB	0.43239778
ENSG00000086666	ZFAND6	0.75182813
ENSG00000086696	HSD17B2	0.18503374
ENSG00000086712	TXLNG	0.9004095
ENSG00000086717	PPEF1	0.85050696
ENSG00000086730	LAT2	0.35386586
ENSG00000086758	HUWE1	0.96894366
ENSG00000086827	ZW10	0.5799538
ENSG00000086848	ALG9	0.5615128
ENSG00000086967	MYBPC2	0.20815748
ENSG00000086991	NOX4	0.15369552
ENSG00000087008	ACOX3	0.25521713
ENSG00000087053	MTMR2	0.591418
ENSG00000087074	PPP1R15A	0.17123753
ENSG00000087076	HSD17B14	0.13451165
ENSG00000087077	TRIP6	0.5519232
ENSG00000087085	ACHE	0.9027865
ENSG00000087086	FTL	0.17098689
ENSG00000087087	SRRT	0.78448427
ENSG00000087088	BAX	0.68380773
ENSG00000087095	NLK	0.96624506
ENSG00000087111	PIGS	0.4724995
ENSG00000087116	ADAMTS2	0.80337214
ENSG00000087128	TMPRSS11E	0.2709735
ENSG00000087152	ATXN7L3	0.9443293
ENSG00000087157	PGS1	0.41300452
ENSG00000087191	PSMC5	0.9080973
ENSG00000087206	UIMC1	0.5340325
ENSG00000087237	CETP	0.0925802
ENSG00000087245	MMP2	0.80504286
ENSG00000087250	MT3	0.5288508
ENSG00000087253	LPCAT2	0.4014911
ENSG00000087258	GNAO1	0.9566084
ENSG00000087263	OGFOD1	0.18275547
ENSG00000087266	SH3BP2	0.33067012
ENSG00000087269	NOP14	0.52145433
ENSG00000087274	ADD1	0.82153046
ENSG00000087299	L2HGDH	0.4250449
ENSG00000087301	TXNDC16	0.5153487
ENSG00000087302	C14orf166	0.6256002
ENSG00000087303	NID2	0.5548314
ENSG00000087338	GMCL1	0.53348625
ENSG00000087365	SF3B2	0.87122816
ENSG00000087448	KLHL42	0.591087
ENSG00000087460	GNAS	0.8014285
ENSG00000087470	DNM1L	0.7109139
ENSG00000087494	PTHLH	0.7816307
ENSG00000087495	PHACTR3	0.8517097
ENSG00000087502	ERGIC2	0.59565324
ENSG00000087510	TFAP2C	0.87314427
ENSG00000087586	AURKA	0.81765413
ENSG00000087589	CASS4	0.6768141
ENSG00000087842	PIR	0.13258433
ENSG00000087884	AAMDC	0.25038558
ENSG00000087903	RFX2	0.8891237
ENSG00000087916	NA	0.7525455
ENSG00000087995	METTL2A	0.13996398
ENSG00000088002	SULT2B1	0.6453128
ENSG00000088035	ALG6	0.5625648
ENSG00000088038	CNOT3	0.9769887
ENSG00000088053	GP6	0.13606453
ENSG00000088179	PTPN4	0.8229297
ENSG00000088205	DDX18	0.70408064
ENSG00000088247	KHSRP	0.9697361
ENSG00000088256	GNA11	0.913303
ENSG00000088280	ASAP3	0.45778036
ENSG00000088298	EDEM2	0.49928474
ENSG00000088305	DNMT3B	0.7604724
ENSG00000088320	REM1	0.19914317
ENSG00000088325	TPX2	0.83715093
ENSG00000088356	PDRG1	0.39902186
ENSG00000088367	EPB41L1	0.7843888
ENSG00000088386	SLC15A1	0.242769
ENSG00000088387	DOCK9	0.8574488
ENSG00000088448	ANKRD10	0.7495003
ENSG00000088451	TGDS	0.23098338
ENSG00000088538	DOCK3	0.8903888
ENSG00000088543	C3orf18	0.4023592
ENSG00000088682	COQ9	0.32431495
ENSG00000088726	TMEM40	0.18174154
ENSG00000088727	KIF9	0.21000814
ENSG00000088756	ARHGAP28	0.39756382
ENSG00000088766	CRLS1	0.44623435
ENSG00000088782	DEFB127	0.08841705
ENSG00000088808	PPP1R13B	0.8267704
ENSG00000088812	ATRN	0.871763
ENSG00000088826	SMOX	0.7584374
ENSG00000088827	SIGLEC1	0.065435946
ENSG00000088832	FKBP1A	0.909895
ENSG00000088833	NSFL1C	0.70272696
ENSG00000088836	SLC4A11	0.428864
ENSG00000088854	C20orf194	0.5601214
ENSG00000088876	ZNF343	0.33693588
ENSG00000088881	EBF4	0.60993105
ENSG00000088882	CPXM1	0.43791032
ENSG00000088888	MAVS	0.25738412
ENSG00000088899	LZTS3	0.8628868
ENSG00000088926	F11	0.07036972
ENSG00000088930	XRN2	0.7649788
ENSG00000088986	DYNLL1	0.9434851
ENSG00000088992	TESC	0.68309784
ENSG00000089006	SNX5	0.57887286
ENSG00000089009	RPL6	0.91471785
ENSG00000089012	SIRPG	0.10248506
ENSG00000089022	MAPKAPK5	0.78519154
ENSG00000089041	P2RX7	0.29435456
ENSG00000089048	ESF1	0.65737844
ENSG00000089050	RBBP9	0.42629886
ENSG00000089053	ANAPC5	0.5380171
ENSG00000089057	SLC23A2	0.72669065
ENSG00000089060	SLC8B1	0.18199086
ENSG00000089063	TMEM230	0.3548087
ENSG00000089091	DZANK1	0.13370371
ENSG00000089094	KDM2B	0.8959472
ENSG00000089101	CFAP61	0.41443408
ENSG00000089116	LHX5	0.8999093
ENSG00000089123	TASP1	0.7482158
ENSG00000089127	OAS1	0.29349375
ENSG00000089154	GCN1L1	0.85185534
ENSG00000089157	RPLP0	0.8588078
ENSG00000089159	PXN	0.703825
ENSG00000089163	SIRT4	0.20359385
ENSG00000089169	RPH3A	0.68235415
ENSG00000089177	KIF16B	0.38735062
ENSG00000089195	TRMT6	0.5392343
ENSG00000089199	CHGB	0.36088866
ENSG00000089220	PEBP1	0.52736336
ENSG00000089225	TBX5	0.93691885
ENSG00000089234	BRAP	0.5943807
ENSG00000089248	ERP29	0.52250576
ENSG00000089250	NOS1	0.878659
ENSG00000089280	FUS	0.88385165
ENSG00000089289	IGBP1	0.92073685
ENSG00000089327	FXYD5	0.38595915
ENSG00000089335	ZNF302	0.29418832
ENSG00000089351	GRAMD1A	0.6464106
ENSG00000089356	FXYD3	0.23852289
ENSG00000089472	HEPH	0.6212873
ENSG00000089486	CDIP1	0.7511014
ENSG00000089505	CMTM1	0.12100589
ENSG00000089558	KCNH4	0.87207186
ENSG00000089597	GANAB	0.84550947
ENSG00000089639	GMIP	0.4927202
ENSG00000089682	RBM41	0.7783475
ENSG00000089685	BIRC5	0.4350028
ENSG00000089692	LAG3	0.6505724
ENSG00000089693	MLF2	0.84041595
ENSG00000089723	OTUB2	0.14613134
ENSG00000089737	DDX24	0.7309902
ENSG00000089775	ZBTB25	0.51044303
ENSG00000089818	NECAP1	0.69804263
ENSG00000089820	ARHGAP4	0.8097911
ENSG00000089847	ANKRD24	0.299734
ENSG00000089876	DHX32	0.35020298
ENSG00000089902	RCOR1	0.9464046
ENSG00000089916	GPATCH2L	0.6031069
ENSG00000090006	LTBP4	0.7594222
ENSG00000090013	BLVRB	0.26561332
ENSG00000090020	SLC9A1	0.8271958
ENSG00000090054	SPTLC1	0.44373047
ENSG00000090060	PAPOLA	0.91527724
ENSG00000090061	CCNK	0.9382051
ENSG00000090097	PCBP4	0.6538188
ENSG00000090104	RGS1	0.5670788
ENSG00000090238	YPEL3	0.66501313
ENSG00000090263	MRPS33	0.37661767
ENSG00000090266	NDUFB2	0.24845433
ENSG00000090273	NUDC	0.8078345
ENSG00000090316	MAEA	0.77862066
ENSG00000090339	ICAM1	0.56542623
ENSG00000090372	STRN4	0.8510415
ENSG00000090376	IRAK3	0.11131537
ENSG00000090382	LYZ	0.36444616
ENSG00000090402	SI	0.101388216
ENSG00000090432	MUL1	0.34962118
ENSG00000090447	TFAP4	0.9359141
ENSG00000090470	PDCD7	0.35395497
ENSG00000090487	SPG21	0.61300147
ENSG00000090512	FETUB	0.10274887
ENSG00000090520	DNAJB11	0.6666677
ENSG00000090530	P3H2	0.20740277
ENSG00000090534	THPO	0.7184215
ENSG00000090539	CHRD	0.6591735
ENSG00000090554	FLT3LG	0.8274569
ENSG00000090565	RAB11FIP3	0.845734
ENSG00000090581	GNPTG	0.22912514
ENSG00000090612	ZNF268	0.31579387
ENSG00000090615	GOLGA3	0.7178213
ENSG00000090621	PABPC4	0.88341033
ENSG00000090659	CD209	0.155146
ENSG00000090661	CERS4	0.101884365
ENSG00000090674	MCOLN1	0.6356505
ENSG00000090686	USP48	0.915565
ENSG00000090776	EFNB1	0.9177197
ENSG00000090857	PDPR	0.4110946
ENSG00000090861	AARS	0.6045572
ENSG00000090863	GLG1	0.8734188
ENSG00000090889	KIF4A	0.885741
ENSG00000090905	TNRC6A	0.8963205
ENSG00000090920	NA	0.34374863
ENSG00000090924	PLEKHG2	0.5330707
ENSG00000090932	DLL3	0.45602417
ENSG00000090971	NAT14	0.33449274
ENSG00000090975	PITPNM2	0.89065224
ENSG00000090989	EXOC1	0.6708797
ENSG00000091009	RBM27	0.87085044
ENSG00000091010	POU4F3	0.85313725
ENSG00000091039	OSBPL8	0.74891853
ENSG00000091073	DTX2	0.5119321
ENSG00000091106	NLRC4	0.395639
ENSG00000091127	PUS7	0.47923213
ENSG00000091128	LAMB4	0.12053251
ENSG00000091129	NRCAM	0.73441213
ENSG00000091136	LAMB1	0.508854
ENSG00000091137	SLC26A4	0.121278465
ENSG00000091138	SLC26A3	0.3427757
ENSG00000091140	DLD	0.69676685
ENSG00000091157	WDR7	0.8629055
ENSG00000091164	TXNL1	0.8259508
ENSG00000091181	IL5RA	0.21808934
ENSG00000091262	ABCC6	0.13669264
ENSG00000091317	CMTM6	0.61284757
ENSG00000091409	ITGA6	0.6417496
ENSG00000091428	RAPGEF4	0.80402803
ENSG00000091436	pk	0.5585351
ENSG00000091482	SMPX	0.6476523
ENSG00000091483	FH	0.7015195
ENSG00000091490	SEL1L3	0.7035187
ENSG00000091513	TF	0.49161607
ENSG00000091527	CDV3	0.7599694
ENSG00000091536	MYO15A	0.32653058
ENSG00000091542	ALKBH5	0.9135257
ENSG00000091583	APOH	0.06636351
ENSG00000091592	NLRP1	0.36858845
ENSG00000091622	PITPNM3	0.87074697
ENSG00000091640	SPAG7	0.64837587
ENSG00000091651	ORC6	0.2036835
ENSG00000091656	ZFHX4	0.8994564
ENSG00000091664	SLC17A6	0.75331163
ENSG00000091704	CPA1	0.1928953
ENSG00000091732	ZC3HC1	0.55273384
ENSG00000091831	ESR1	0.9097098
ENSG00000091844	RGS17	0.7173627
ENSG00000091879	ANGPT2	0.78347826
ENSG00000091947	TMEM101	0.4798782
ENSG00000091972	CD200	0.7146722
ENSG00000091986	CCDC80	0.5854822
ENSG00000092009	CMA1	0.10882616
ENSG00000092010	PSME1	0.727821
ENSG00000092020	PPP2R3C	0.4505309
ENSG00000092036	HAUS4	0.6006874
ENSG00000092051	JPH4	0.911506
ENSG00000092054	MYH7	0.5892735
ENSG00000092067	CEBPE	0.44578862
ENSG00000092068	SLC7A8	0.34797525
ENSG00000092094	OSGEP	0.48034018
ENSG00000092096	SLC22A17	0.64456093
ENSG00000092098	RNF31	0.8837552
ENSG00000092108	SCFD1	0.8294061
ENSG00000092140	G2E3	0.8024941
ENSG00000092148	HECTD1	0.893061
ENSG00000092199	HNRNPC	0.9328617
ENSG00000092200	RPGRIP1	0.26661694
ENSG00000092201	SUPT16H	0.95024246
ENSG00000092203	TOX4	0.8402345
ENSG00000092208	GEMIN2	0.352283
ENSG00000092295	TGM1	0.3092457
ENSG00000092330	TINF2	0.6128014
ENSG00000092345	DAZL	0.8147738
ENSG00000092377	TBL1Y	0.13891435
ENSG00000092421	SEMA6A	0.86135775
ENSG00000092439	TRPM7	0.58189434
ENSG00000092445	TYRO3	0.51175463
ENSG00000092470	WDR76	0.39403677
ENSG00000092529	CAPN3	0.27959704
ENSG00000092531	SNAP23	0.82430935
ENSG00000092607	TBX15	0.812302
ENSG00000092621	PHGDH	0.5345002
ENSG00000092758	COL9A3	0.4572574
ENSG00000092820	EZR	0.7627384
ENSG00000092841	MYL6	0.5830247
ENSG00000092847	AGO1	0.97668564
ENSG00000092850	TEKT2	0.18017107
ENSG00000092853	CLSPN	0.6795311
ENSG00000092871	RFFL	0.72452414
ENSG00000092929	UNC13D	0.37436807
ENSG00000092931	MFSD11	0.61358875
ENSG00000092964	DPYSL2	0.9100796
ENSG00000092969	TGFB2	0.92750007
ENSG00000092978	GPATCH2	0.31435823
ENSG00000093000	NUP50	0.67880464
ENSG00000093009	CDC45	0.5749803
ENSG00000093010	COMT	0.2085998
ENSG00000093072	CECR1	0.25259447
ENSG00000093134	VNN3	0.41420114
ENSG00000093144	ECHDC1	0.28079426
ENSG00000093167	LRRFIP2	0.32182968
ENSG00000093183	SEC22C	0.35921144
ENSG00000093217	XYLB	0.13816786
ENSG00000094631	HDAC6	0.97393894
[truncated: 17,198 more rows]
