# Supplementary material for: An unsupervised deep learning framework for predicting human essential genes from population and functional genomic data
Source: BMC Bioinformatics. 2023 Sep 18;24:347. doi: 10.1186/s12859-023-05481-z (PMC10506225; doi:10.1186/s12859-023-05481-z)
Supplement: Supplementary file 4 — Additional file 4. Data File 3: File containing the 452 genes with ≤ 10 expected LOF variants predicted to be LOF-intolerant by at least one method. The file shows which method(s) predicted the gene to be LOF-intolerant. [file 12859_2023_5481_MOESM4_ESM.csv]

ensembl	gene_symbol	DeepLOF_prediction	CoNeS_prediction	LOEUF_prediction	VIRLOF_prediction
ENSG00000004059	ARF5	TRUE	TRUE	TRUE	TRUE
ENSG00000004848	ARX	TRUE	TRUE	FALSE	FALSE
ENSG00000005022	SLC25A5	TRUE	TRUE	TRUE	TRUE
ENSG00000005073	HOXA11	TRUE	TRUE	TRUE	TRUE
ENSG00000013297	CLDN11	TRUE	TRUE	FALSE	FALSE
ENSG00000015153	YAF2	TRUE	TRUE	FALSE	FALSE
ENSG00000018610	CXorf56	TRUE	TRUE	TRUE	TRUE
ENSG00000019549	SNAI2	TRUE	FALSE	FALSE	TRUE
ENSG00000028839	TBPL1	TRUE	FALSE	FALSE	FALSE
ENSG00000029993	HMGB3	TRUE	TRUE	FALSE	FALSE
ENSG00000035862	TIMP2	TRUE	TRUE	FALSE	FALSE
ENSG00000040608	RTN4R	TRUE	FALSE	TRUE	FALSE
ENSG00000042753	AP2S1	TRUE	TRUE	FALSE	TRUE
ENSG00000046647	GEMIN8	TRUE	FALSE	TRUE	FALSE
ENSG00000047597	XK	TRUE	TRUE	TRUE	TRUE
ENSG00000048540	LMO3	TRUE	FALSE	FALSE	TRUE
ENSG00000054598	FOXC1	TRUE	TRUE	TRUE	TRUE
ENSG00000063978	RNF4	TRUE	FALSE	FALSE	FALSE
ENSG00000067560	RHOA	TRUE	FALSE	FALSE	TRUE
ENSG00000070087	PFN2	TRUE	FALSE	FALSE	FALSE
ENSG00000070193	FGF10	TRUE	FALSE	TRUE	TRUE
ENSG00000070831	CDC42	TRUE	TRUE	FALSE	TRUE
ENSG00000071082	RPL31	TRUE	TRUE	FALSE	FALSE
ENSG00000072506	HSD17B10	TRUE	TRUE	TRUE	TRUE
ENSG00000077721	UBE2A	TRUE	TRUE	FALSE	TRUE
ENSG00000081154	PCNP	FALSE	FALSE	FALSE	TRUE
ENSG00000083845	RPS5	TRUE	TRUE	TRUE	TRUE
ENSG00000086598	TMED2	TRUE	TRUE	FALSE	TRUE
ENSG00000087494	PTHLH	FALSE	TRUE	FALSE	FALSE
ENSG00000088832	FKBP1A	TRUE	FALSE	FALSE	FALSE
ENSG00000088986	DYNLL1	TRUE	FALSE	FALSE	FALSE
ENSG00000089486	CDIP1	FALSE	FALSE	FALSE	TRUE
ENSG00000090776	EFNB1	TRUE	TRUE	TRUE	FALSE
ENSG00000091010	POU4F3	TRUE	TRUE	FALSE	FALSE
ENSG00000094916	CBX5	TRUE	TRUE	FALSE	TRUE
ENSG00000099804	CDC34	TRUE	TRUE	TRUE	TRUE
ENSG00000099942	CRKL	FALSE	TRUE	FALSE	FALSE
ENSG00000100027	YPEL1	TRUE	FALSE	FALSE	FALSE
ENSG00000100028	SNRPD3	TRUE	TRUE	FALSE	TRUE
ENSG00000100387	RBX1	TRUE	TRUE	TRUE	TRUE
ENSG00000100410	PHF5A	TRUE	FALSE	FALSE	TRUE
ENSG00000100528	CNIH1	TRUE	FALSE	FALSE	FALSE
ENSG00000100632	ERH	TRUE	TRUE	FALSE	TRUE
ENSG00000100804	PSMB5	TRUE	FALSE	TRUE	FALSE
ENSG00000101152	DNAJC5	TRUE	TRUE	FALSE	TRUE
ENSG00000101189	MRGBP	TRUE	TRUE	FALSE	TRUE
ENSG00000101421	CHMP4B	TRUE	TRUE	TRUE	TRUE
ENSG00000101888	NXT2	TRUE	FALSE	FALSE	FALSE
ENSG00000101911	PRPS2	TRUE	TRUE	TRUE	TRUE
ENSG00000101928	MOSPD1	TRUE	TRUE	FALSE	TRUE
ENSG00000102030	NAA10	TRUE	TRUE	FALSE	TRUE
ENSG00000102096	PIM2	TRUE	TRUE	TRUE	FALSE
ENSG00000102100	SLC35A2	TRUE	TRUE	FALSE	FALSE
ENSG00000102103	PQBP1	TRUE	TRUE	FALSE	TRUE
ENSG00000102104	RS1	TRUE	TRUE	TRUE	FALSE
ENSG00000102145	GATA1	TRUE	TRUE	TRUE	TRUE
ENSG00000102218	RP2	TRUE	TRUE	TRUE	FALSE
ENSG00000102239	BRS3	TRUE	TRUE	TRUE	FALSE
ENSG00000102245	CD40LG	FALSE	TRUE	FALSE	FALSE
ENSG00000102309	PIN4	FALSE	TRUE	FALSE	FALSE
ENSG00000102678	FGF9	TRUE	TRUE	TRUE	TRUE
ENSG00000102898	NUTF2	TRUE	TRUE	TRUE	TRUE
ENSG00000103241	FOXF1	TRUE	TRUE	TRUE	TRUE
ENSG00000104140	RHOV	FALSE	TRUE	FALSE	FALSE
ENSG00000104432	IL7	FALSE	TRUE	FALSE	FALSE
ENSG00000104490	NCALD	TRUE	FALSE	FALSE	FALSE
ENSG00000105193	RPS16	TRUE	FALSE	FALSE	FALSE
ENSG00000105372	RPS19	TRUE	TRUE	FALSE	FALSE
ENSG00000105649	RAB3A	TRUE	TRUE	TRUE	TRUE
ENSG00000105887	MTPN	TRUE	TRUE	FALSE	TRUE
ENSG00000106031	HOXA13	TRUE	TRUE	TRUE	FALSE
ENSG00000107223	EDF1	TRUE	TRUE	FALSE	FALSE
ENSG00000107807	TLX1	FALSE	TRUE	FALSE	FALSE
ENSG00000107859	PITX3	TRUE	TRUE	FALSE	FALSE
ENSG00000108294	NA	TRUE	FALSE	TRUE	FALSE
ENSG00000108518	PFN1	TRUE	FALSE	FALSE	FALSE
ENSG00000108924	HLF	TRUE	TRUE	TRUE	TRUE
ENSG00000109099	PMP22	TRUE	FALSE	FALSE	FALSE
ENSG00000109132	PHOX2B	TRUE	TRUE	TRUE	TRUE
ENSG00000109332	UBE2D3	TRUE	FALSE	FALSE	FALSE
ENSG00000109475	RPL34	TRUE	FALSE	FALSE	FALSE
ENSG00000111269	CREBL2	TRUE	FALSE	FALSE	TRUE
ENSG00000111875	ASF1A	TRUE	FALSE	FALSE	TRUE
ENSG00000112137	PHACTR1	FALSE	TRUE	FALSE	FALSE
ENSG00000112245	PTP4A1	TRUE	FALSE	FALSE	FALSE
ENSG00000112306	RPS12	TRUE	FALSE	FALSE	TRUE
ENSG00000112335	SNX3	TRUE	FALSE	FALSE	FALSE
ENSG00000113068	PFDN1	FALSE	TRUE	FALSE	FALSE
ENSG00000113387	SUB1	TRUE	FALSE	FALSE	TRUE
ENSG00000113558	SKP1	TRUE	FALSE	FALSE	FALSE
ENSG00000114315	HES1	TRUE	TRUE	FALSE	FALSE
ENSG00000114503	NCBP2	TRUE	FALSE	FALSE	FALSE
ENSG00000114784	EIF1B	TRUE	FALSE	FALSE	FALSE
ENSG00000114850	SSR3	FALSE	TRUE	FALSE	FALSE
ENSG00000114854	TNNC1	TRUE	FALSE	FALSE	TRUE
ENSG00000114978	MOB1A	TRUE	TRUE	TRUE	TRUE
ENSG00000115268	RPS15	TRUE	TRUE	FALSE	TRUE
ENSG00000115541	HSPE1	TRUE	FALSE	FALSE	FALSE
ENSG00000115738	ID2	TRUE	FALSE	FALSE	FALSE
ENSG00000115756	HPCAL1	TRUE	TRUE	FALSE	TRUE
ENSG00000116030	SUMO1	TRUE	TRUE	FALSE	FALSE
ENSG00000116667	C1orf21	FALSE	TRUE	FALSE	FALSE
ENSG00000117318	ID3	TRUE	FALSE	FALSE	FALSE
ENSG00000117505	DR1	TRUE	FALSE	FALSE	TRUE
ENSG00000118181	RPS25	TRUE	TRUE	FALSE	TRUE
ENSG00000118363	SPCS2	TRUE	FALSE	FALSE	FALSE
ENSG00000118526	TCF21	TRUE	FALSE	FALSE	FALSE
ENSG00000119138	KLF9	TRUE	TRUE	FALSE	TRUE
ENSG00000119801	YPEL5	TRUE	FALSE	FALSE	FALSE
ENSG00000119919	NKX2-3	TRUE	TRUE	TRUE	TRUE
ENSG00000120280	CXorf21	FALSE	TRUE	FALSE	FALSE
ENSG00000120533	ENY2	TRUE	TRUE	FALSE	TRUE
ENSG00000120656	TAF12	TRUE	FALSE	TRUE	TRUE
ENSG00000120727	PAIP2	TRUE	FALSE	FALSE	FALSE
ENSG00000120963	ZNF706	TRUE	FALSE	FALSE	FALSE
ENSG00000121579	NAA50	TRUE	FALSE	FALSE	FALSE
ENSG00000121905	HPCA	TRUE	TRUE	FALSE	FALSE
ENSG00000121966	CXCR4	TRUE	FALSE	FALSE	FALSE
ENSG00000122042	UBL3	TRUE	FALSE	FALSE	FALSE
ENSG00000122180	MYOG	TRUE	FALSE	FALSE	FALSE
ENSG00000122565	CBX3	TRUE	FALSE	FALSE	TRUE
ENSG00000122644	ARL4A	TRUE	TRUE	FALSE	FALSE
ENSG00000122691	TWIST1	TRUE	FALSE	FALSE	FALSE
ENSG00000123091	RNF11	TRUE	FALSE	FALSE	FALSE
ENSG00000123560	PLP1	TRUE	TRUE	FALSE	TRUE
ENSG00000123562	MORF4L2	TRUE	TRUE	FALSE	FALSE
ENSG00000123570	RAB9B	TRUE	TRUE	FALSE	FALSE
ENSG00000123595	RAB9A	TRUE	TRUE	FALSE	FALSE
ENSG00000123728	RAP2C	TRUE	FALSE	FALSE	FALSE
ENSG00000124171	PARD6B	TRUE	FALSE	FALSE	FALSE
ENSG00000124225	PMEPA1	FALSE	FALSE	TRUE	FALSE
ENSG00000124479	NDP	TRUE	TRUE	FALSE	FALSE
ENSG00000124562	SNRPC	TRUE	FALSE	FALSE	TRUE
ENSG00000124766	SOX4	TRUE	TRUE	FALSE	FALSE
ENSG00000124785	NRN1	FALSE	TRUE	FALSE	FALSE
ENSG00000125249	RAP2A	TRUE	FALSE	FALSE	TRUE
ENSG00000125285	SOX21	TRUE	TRUE	FALSE	FALSE
ENSG00000125352	RNF113A	TRUE	FALSE	FALSE	TRUE
ENSG00000125356	NDUFA1	TRUE	FALSE	FALSE	FALSE
ENSG00000125691	RPL23	TRUE	FALSE	FALSE	FALSE
ENSG00000125743	SNRPD2	TRUE	TRUE	FALSE	TRUE
ENSG00000126062	TMEM115	FALSE	TRUE	FALSE	FALSE
ENSG00000126756	UXT	TRUE	TRUE	FALSE	FALSE
ENSG00000126767	ELK1	TRUE	FALSE	TRUE	TRUE
ENSG00000126903	SLC10A3	TRUE	FALSE	FALSE	FALSE
ENSG00000126945	HNRNPH2	TRUE	TRUE	TRUE	TRUE
ENSG00000126953	TIMM8A	TRUE	FALSE	FALSE	FALSE
ENSG00000126970	ZC4H2	TRUE	TRUE	FALSE	FALSE
ENSG00000127528	KLF2	TRUE	FALSE	FALSE	FALSE
ENSG00000128245	YWHAH	TRUE	TRUE	FALSE	TRUE
ENSG00000128989	ARPP19	FALSE	TRUE	FALSE	FALSE
ENSG00000129128	SPCS3	TRUE	TRUE	FALSE	FALSE
ENSG00000129559	NEDD8	TRUE	FALSE	FALSE	TRUE
ENSG00000129965	INS-IGF2	FALSE	FALSE	FALSE	TRUE
ENSG00000130066	SAT1	TRUE	TRUE	FALSE	TRUE
ENSG00000130222	GADD45G	TRUE	FALSE	FALSE	FALSE
ENSG00000130255	RPL36	TRUE	FALSE	FALSE	FALSE
ENSG00000130311	DDA1	TRUE	TRUE	TRUE	TRUE
ENSG00000130522	JUND	TRUE	TRUE	FALSE	FALSE
ENSG00000130675	MNX1	FALSE	TRUE	FALSE	FALSE
ENSG00000130725	UBE2M	TRUE	FALSE	FALSE	TRUE
ENSG00000131188	PRR7	FALSE	TRUE	FALSE	FALSE
ENSG00000131469	RPL27	TRUE	FALSE	FALSE	FALSE
ENSG00000131634	TMEM204	TRUE	FALSE	FALSE	FALSE
ENSG00000131931	THAP1	FALSE	TRUE	FALSE	TRUE
ENSG00000132432	SEC61G	TRUE	FALSE	FALSE	FALSE
ENSG00000132507	EIF5A	TRUE	FALSE	FALSE	TRUE
ENSG00000132661	NXT1	TRUE	TRUE	FALSE	FALSE
ENSG00000133112	TPT1	TRUE	FALSE	FALSE	FALSE
ENSG00000133433	GSTT2B	FALSE	TRUE	FALSE	FALSE
ENSG00000133639	BTG1	TRUE	FALSE	FALSE	FALSE
ENSG00000134259	NGF	TRUE	FALSE	FALSE	FALSE
ENSG00000134419	RPS15A	TRUE	TRUE	FALSE	TRUE
ENSG00000134594	RAB33A	TRUE	FALSE	FALSE	FALSE
ENSG00000134597	RBMX2	TRUE	FALSE	TRUE	FALSE
ENSG00000134717	BTF3L4	TRUE	FALSE	FALSE	FALSE
ENSG00000135638	EMX1	TRUE	TRUE	FALSE	TRUE
ENSG00000135643	KCNMB4	TRUE	TRUE	TRUE	TRUE
ENSG00000136379	ABHD17C	TRUE	TRUE	TRUE	TRUE
ENSG00000136485	DCAF7	TRUE	TRUE	TRUE	TRUE
ENSG00000136942	RPL35	TRUE	FALSE	FALSE	FALSE
ENSG00000137309	HMGA1	TRUE	FALSE	FALSE	TRUE
ENSG00000138083	SIX3	TRUE	TRUE	TRUE	TRUE
ENSG00000138136	LBX1	TRUE	FALSE	FALSE	FALSE
ENSG00000138326	RPS24	TRUE	TRUE	FALSE	FALSE
ENSG00000139112	GABARAPL1	TRUE	TRUE	FALSE	TRUE
ENSG00000139343	SNRPF	TRUE	FALSE	FALSE	TRUE
ENSG00000139352	ASCL1	TRUE	FALSE	FALSE	FALSE
ENSG00000139800	ZIC5	FALSE	TRUE	FALSE	FALSE
ENSG00000140285	FGF7	FALSE	TRUE	FALSE	FALSE
ENSG00000140319	SRP14	TRUE	FALSE	FALSE	TRUE
ENSG00000141150	NA	FALSE	FALSE	FALSE	TRUE
ENSG00000141232	TOB1	TRUE	FALSE	TRUE	TRUE
ENSG00000142409	ZNF787	TRUE	TRUE	FALSE	FALSE
ENSG00000142534	RPS11	TRUE	TRUE	TRUE	FALSE
ENSG00000142700	DMRTA2	FALSE	TRUE	FALSE	FALSE
ENSG00000143013	LMO4	TRUE	FALSE	FALSE	TRUE
ENSG00000143761	ARF1	TRUE	TRUE	FALSE	TRUE
ENSG00000143867	OSR1	TRUE	TRUE	FALSE	TRUE
ENSG00000143878	RHOB	TRUE	FALSE	FALSE	FALSE
ENSG00000143933	CALM2	TRUE	FALSE	FALSE	TRUE
ENSG00000143947	RPS27A	TRUE	FALSE	FALSE	TRUE
ENSG00000143977	SNRPG	TRUE	FALSE	FALSE	TRUE
ENSG00000144227	NXPH2	FALSE	TRUE	FALSE	TRUE
ENSG00000144713	RPL32	TRUE	FALSE	FALSE	FALSE
ENSG00000145335	SNCA	FALSE	TRUE	FALSE	FALSE
ENSG00000145741	BTF3	TRUE	TRUE	FALSE	FALSE
ENSG00000146278	PNRC1	TRUE	TRUE	FALSE	FALSE
ENSG00000146676	PURB	TRUE	TRUE	FALSE	FALSE
ENSG00000147027	TMEM47	FALSE	TRUE	FALSE	FALSE
ENSG00000147123	NDUFB11	FALSE	TRUE	FALSE	FALSE
ENSG00000147155	EBP	TRUE	TRUE	TRUE	TRUE
ENSG00000147164	SNX12	TRUE	TRUE	FALSE	FALSE
ENSG00000147224	PRPS1	TRUE	TRUE	FALSE	TRUE
ENSG00000147403	RPL10	TRUE	FALSE	FALSE	TRUE
ENSG00000147571	CRH	FALSE	TRUE	FALSE	FALSE
ENSG00000147926	NA	FALSE	TRUE	FALSE	FALSE
ENSG00000148704	VAX1	FALSE	TRUE	FALSE	FALSE
ENSG00000149806	FAU	TRUE	FALSE	FALSE	TRUE
ENSG00000149948	HMGA2	TRUE	TRUE	FALSE	TRUE
ENSG00000151729	SLC25A4	TRUE	TRUE	FALSE	FALSE
ENSG00000152192	POU4F1	TRUE	TRUE	FALSE	TRUE
ENSG00000153094	BCL2L11	FALSE	TRUE	FALSE	FALSE
ENSG00000153443	UBALD1	TRUE	FALSE	FALSE	FALSE
ENSG00000155366	RHOC	TRUE	FALSE	FALSE	TRUE
ENSG00000155876	RRAGA	TRUE	FALSE	FALSE	FALSE
ENSG00000155959	VBP1	TRUE	TRUE	FALSE	FALSE
ENSG00000155961	RAB39B	TRUE	TRUE	FALSE	TRUE
ENSG00000156127	BATF	TRUE	TRUE	FALSE	TRUE
ENSG00000156298	TSPAN7	FALSE	FALSE	FALSE	TRUE
ENSG00000156427	FGF18	TRUE	FALSE	FALSE	FALSE
ENSG00000156482	RPL30	TRUE	TRUE	FALSE	TRUE
ENSG00000156603	MED19	FALSE	TRUE	FALSE	FALSE
ENSG00000156925	ZIC3	TRUE	TRUE	FALSE	TRUE
ENSG00000156959	LHFPL4	TRUE	FALSE	FALSE	FALSE
ENSG00000157600	TMEM164	TRUE	FALSE	TRUE	TRUE
ENSG00000158186	MRAS	TRUE	TRUE	FALSE	TRUE
ENSG00000158526	TSR2	TRUE	FALSE	FALSE	FALSE
ENSG00000158815	FGF17	TRUE	TRUE	TRUE	TRUE
ENSG00000158985	CDC42SE2	TRUE	TRUE	FALSE	FALSE
ENSG00000160014	CALM3	TRUE	TRUE	FALSE	TRUE
ENSG00000160075	SSU72	TRUE	FALSE	FALSE	TRUE
ENSG00000161016	RPL8	TRUE	TRUE	TRUE	TRUE
ENSG00000161326	NA	FALSE	FALSE	FALSE	TRUE
ENSG00000161547	SRSF2	TRUE	TRUE	FALSE	FALSE
ENSG00000161970	RPL26	TRUE	TRUE	FALSE	TRUE
ENSG00000162188	GNG3	TRUE	FALSE	FALSE	FALSE
ENSG00000162385	MAGOH	TRUE	FALSE	FALSE	TRUE
ENSG00000162704	ARPC5	TRUE	TRUE	FALSE	FALSE
ENSG00000162734	PEA15	TRUE	FALSE	FALSE	FALSE
ENSG00000163032	VSNL1	TRUE	FALSE	FALSE	TRUE
ENSG00000163064	EN1	TRUE	TRUE	FALSE	FALSE
ENSG00000163320	CGGBP1	TRUE	TRUE	FALSE	FALSE
ENSG00000163599	CTLA4	TRUE	TRUE	TRUE	TRUE
ENSG00000163683	SMIM14	TRUE	FALSE	FALSE	FALSE
ENSG00000163882	POLR2H	TRUE	FALSE	FALSE	FALSE
ENSG00000164104	HMGB2	TRUE	TRUE	TRUE	TRUE
ENSG00000164107	HAND2	TRUE	FALSE	FALSE	FALSE
ENSG00000164587	RPS14	TRUE	TRUE	FALSE	TRUE
ENSG00000164604	GPR85	TRUE	TRUE	FALSE	FALSE
ENSG00000164778	EN2	TRUE	TRUE	FALSE	FALSE
ENSG00000164920	OSR2	TRUE	FALSE	FALSE	FALSE
ENSG00000164967	RPP25L	FALSE	TRUE	FALSE	FALSE
ENSG00000165175	MID1IP1	FALSE	TRUE	FALSE	FALSE
ENSG00000165312	OTUD1	FALSE	TRUE	FALSE	FALSE
ENSG00000165376	CLDN2	TRUE	TRUE	FALSE	FALSE
ENSG00000165424	ZCCHC24	TRUE	TRUE	TRUE	FALSE
ENSG00000165502	RPL36AL	TRUE	FALSE	FALSE	FALSE
ENSG00000165527	ARF6	TRUE	TRUE	FALSE	FALSE
ENSG00000165704	HPRT1	TRUE	TRUE	TRUE	TRUE
ENSG00000165985	C1QL3	TRUE	FALSE	FALSE	FALSE
ENSG00000166337	TAF10	TRUE	FALSE	FALSE	FALSE
ENSG00000166407	LMO1	FALSE	TRUE	FALSE	FALSE
ENSG00000166441	RPL27A	TRUE	TRUE	FALSE	TRUE
ENSG00000166562	SEC11C	TRUE	FALSE	FALSE	TRUE
ENSG00000166923	GREM1	TRUE	FALSE	FALSE	FALSE
ENSG00000167074	TEF	TRUE	TRUE	FALSE	FALSE
ENSG00000167088	SNRPD1	TRUE	TRUE	FALSE	TRUE
ENSG00000167526	RPL13	TRUE	FALSE	TRUE	FALSE
ENSG00000167635	ZNF146	TRUE	TRUE	TRUE	TRUE
ENSG00000167685	ZNF444	FALSE	TRUE	FALSE	FALSE
ENSG00000167797	CDK2AP2	TRUE	TRUE	FALSE	FALSE
ENSG00000168175	MAPK1IP1L	FALSE	TRUE	FALSE	FALSE
ENSG00000168269	FOXI1	FALSE	TRUE	FALSE	FALSE
ENSG00000168505	GBX2	TRUE	TRUE	FALSE	FALSE
ENSG00000168772	CXXC4	TRUE	FALSE	FALSE	TRUE
ENSG00000168875	SOX14	TRUE	TRUE	FALSE	FALSE
ENSG00000168993	CPLX1	FALSE	TRUE	FALSE	FALSE
ENSG00000169427	KCNK9	TRUE	TRUE	TRUE	TRUE
ENSG00000169446	MMGT1	TRUE	TRUE	FALSE	FALSE
ENSG00000169562	GJB1	TRUE	TRUE	FALSE	TRUE
ENSG00000169564	PCBP1	TRUE	TRUE	FALSE	TRUE
ENSG00000169926	KLF13	TRUE	FALSE	FALSE	FALSE
ENSG00000169976	SF3B5	TRUE	FALSE	FALSE	FALSE
ENSG00000170035	UBE2E3	TRUE	FALSE	FALSE	TRUE
ENSG00000170091	HMP19	FALSE	TRUE	FALSE	FALSE
ENSG00000170142	UBE2E1	TRUE	FALSE	FALSE	TRUE
ENSG00000170296	GABARAP	TRUE	FALSE	FALSE	FALSE
ENSG00000170315	UBB	TRUE	FALSE	FALSE	FALSE
ENSG00000170370	EMX2	TRUE	TRUE	TRUE	TRUE
ENSG00000170577	SIX2	TRUE	TRUE	TRUE	TRUE
ENSG00000170608	FOXA3	FALSE	TRUE	FALSE	FALSE
ENSG00000170889	RPS9	TRUE	TRUE	FALSE	TRUE
ENSG00000170989	S1PR1	TRUE	FALSE	FALSE	FALSE
ENSG00000171155	C1GALT1C1	TRUE	FALSE	FALSE	FALSE
ENSG00000171223	JUNB	TRUE	TRUE	FALSE	TRUE
ENSG00000171450	CDK5R2	TRUE	TRUE	FALSE	FALSE
ENSG00000171532	NEUROD2	TRUE	TRUE	TRUE	FALSE
ENSG00000171552	BCL2L1	TRUE	TRUE	TRUE	TRUE
ENSG00000171604	CXXC5	TRUE	TRUE	FALSE	TRUE
ENSG00000171863	RPS7	TRUE	TRUE	TRUE	TRUE
ENSG00000171956	FOXB1	TRUE	TRUE	FALSE	FALSE
ENSG00000172005	MAL	FALSE	TRUE	FALSE	FALSE
ENSG00000172057	ORMDL3	FALSE	TRUE	FALSE	FALSE
ENSG00000172115	CYCS	TRUE	FALSE	FALSE	FALSE
ENSG00000172216	CEBPB	TRUE	FALSE	FALSE	FALSE
ENSG00000172757	CFL1	TRUE	FALSE	FALSE	FALSE
ENSG00000172809	RPL38	TRUE	TRUE	FALSE	TRUE
ENSG00000173598	NUDT4	TRUE	FALSE	FALSE	TRUE
ENSG00000173674	EIF1AX	TRUE	TRUE	FALSE	TRUE
ENSG00000173812	EIF1	TRUE	TRUE	FALSE	TRUE
ENSG00000174740	PABPC5	TRUE	TRUE	FALSE	FALSE
ENSG00000174871	CNIH2	TRUE	TRUE	TRUE	TRUE
ENSG00000175155	YPEL2	TRUE	FALSE	TRUE	TRUE
ENSG00000175334	BANF1	TRUE	FALSE	FALSE	FALSE
ENSG00000175489	LRRC25	FALSE	FALSE	TRUE	FALSE
ENSG00000175505	CLCF1	TRUE	FALSE	TRUE	FALSE
ENSG00000175895	PLEKHF2	TRUE	TRUE	FALSE	TRUE
ENSG00000175970	UNC119B	FALSE	TRUE	FALSE	FALSE
ENSG00000176165	FOXG1	TRUE	TRUE	TRUE	TRUE
ENSG00000176428	VPS37D	FALSE	TRUE	FALSE	FALSE
ENSG00000176749	CDK5R1	TRUE	TRUE	FALSE	TRUE
ENSG00000177105	RHOG	TRUE	FALSE	FALSE	FALSE
ENSG00000177606	JUN	TRUE	FALSE	FALSE	FALSE
ENSG00000177732	SOX12	TRUE	TRUE	FALSE	FALSE
ENSG00000177733	HNRNPA0	TRUE	TRUE	FALSE	TRUE
ENSG00000177889	UBE2N	TRUE	FALSE	FALSE	TRUE
ENSG00000177954	RPS27	TRUE	FALSE	FALSE	FALSE
ENSG00000178093	TSSK6	FALSE	TRUE	FALSE	FALSE
ENSG00000178307	TMEM11	TRUE	TRUE	FALSE	FALSE
ENSG00000178573	MAF	TRUE	TRUE	FALSE	FALSE
ENSG00000178919	FOXE1	FALSE	TRUE	FALSE	FALSE
ENSG00000179111	HES7	FALSE	TRUE	FALSE	FALSE
ENSG00000179195	ZNF664	TRUE	FALSE	FALSE	FALSE
ENSG00000179388	EGR3	TRUE	TRUE	TRUE	TRUE
ENSG00000179431	FJX1	FALSE	TRUE	TRUE	FALSE
ENSG00000179796	LRRC3B	TRUE	FALSE	FALSE	FALSE
ENSG00000179833	SERTAD2	TRUE	FALSE	FALSE	FALSE
ENSG00000180447	GAS1	FALSE	TRUE	FALSE	FALSE
ENSG00000180879	SSR4	FALSE	TRUE	FALSE	FALSE
ENSG00000181449	SOX2	TRUE	TRUE	FALSE	TRUE
ENSG00000181467	RAP2B	TRUE	FALSE	FALSE	FALSE
ENSG00000181588	MEX3D	TRUE	TRUE	FALSE	FALSE
ENSG00000181656	GPR88	TRUE	TRUE	FALSE	TRUE
ENSG00000181704	YIPF6	TRUE	FALSE	FALSE	FALSE
ENSG00000181788	SIAH2	TRUE	TRUE	FALSE	TRUE
ENSG00000181826	RELL1	FALSE	FALSE	TRUE	FALSE
ENSG00000182004	SNRPE	TRUE	TRUE	FALSE	TRUE
ENSG00000182195	LDOC1	TRUE	FALSE	FALSE	FALSE
ENSG00000182287	AP1S2	TRUE	TRUE	FALSE	TRUE
ENSG00000182492	BGN	FALSE	TRUE	FALSE	FALSE
ENSG00000182512	GLRX5	FALSE	TRUE	FALSE	FALSE
ENSG00000182899	RPL35A	TRUE	FALSE	FALSE	TRUE
ENSG00000182968	SOX1	TRUE	TRUE	FALSE	FALSE
ENSG00000183072	NKX2-5	FALSE	TRUE	TRUE	TRUE
ENSG00000183684	ALYREF	TRUE	TRUE	FALSE	FALSE
ENSG00000183691	NOG	TRUE	TRUE	FALSE	TRUE
ENSG00000183770	FOXL2	TRUE	TRUE	FALSE	FALSE
ENSG00000184113	CLDN5	FALSE	FALSE	FALSE	TRUE
ENSG00000184194	GPR173	TRUE	TRUE	FALSE	TRUE
ENSG00000184221	OLIG1	FALSE	TRUE	FALSE	FALSE
ENSG00000184261	KCNK12	TRUE	TRUE	FALSE	FALSE
ENSG00000184481	FOXO4	FALSE	TRUE	FALSE	FALSE
ENSG00000184524	CEND1	FALSE	TRUE	FALSE	FALSE
ENSG00000184557	SOCS3	TRUE	FALSE	FALSE	FALSE
ENSG00000184845	DRD1	TRUE	TRUE	TRUE	TRUE
ENSG00000185129	PURA	TRUE	TRUE	TRUE	TRUE
ENSG00000185236	RAB11B	TRUE	TRUE	FALSE	FALSE
ENSG00000185262	UBALD2	TRUE	FALSE	FALSE	FALSE
ENSG00000185650	ZFP36L1	TRUE	FALSE	FALSE	FALSE
ENSG00000185651	UBE2L3	TRUE	TRUE	FALSE	TRUE
ENSG00000185668	POU3F1	TRUE	TRUE	FALSE	FALSE
ENSG00000185818	NAT8L	TRUE	TRUE	FALSE	FALSE
ENSG00000185883	ATP6V0C	TRUE	TRUE	FALSE	FALSE
ENSG00000186187	ZNRF1	TRUE	FALSE	FALSE	FALSE
ENSG00000186468	RPS23	TRUE	TRUE	FALSE	TRUE
ENSG00000186469	GNG2	TRUE	FALSE	FALSE	FALSE
ENSG00000186767	SPIN4	TRUE	TRUE	FALSE	FALSE
ENSG00000187140	FOXD3	FALSE	TRUE	FALSE	FALSE
ENSG00000187416	LHFPL3	FALSE	TRUE	FALSE	TRUE
ENSG00000187559	FOXD4L3	FALSE	TRUE	FALSE	FALSE
ENSG00000187866	FAM122A	TRUE	FALSE	FALSE	FALSE
ENSG00000188042	ARL4C	TRUE	TRUE	FALSE	FALSE
ENSG00000188529	SRSF10	FALSE	TRUE	FALSE	FALSE
ENSG00000188612	SUMO2	TRUE	FALSE	FALSE	TRUE
ENSG00000188620	HMX3	TRUE	FALSE	FALSE	FALSE
ENSG00000196262	PPIA	TRUE	FALSE	FALSE	FALSE
ENSG00000196565	HBG2	TRUE	TRUE	FALSE	FALSE
ENSG00000196715	VKORC1L1	TRUE	TRUE	FALSE	FALSE
ENSG00000196767	POU3F4	TRUE	TRUE	FALSE	FALSE
ENSG00000197063	MAFG	TRUE	TRUE	FALSE	FALSE
ENSG00000197406	DIO3	TRUE	TRUE	FALSE	FALSE
ENSG00000197461	PDGFA	TRUE	FALSE	FALSE	FALSE
ENSG00000197714	ZNF460	TRUE	TRUE	FALSE	FALSE
ENSG00000197728	RPS26	TRUE	TRUE	FALSE	TRUE
ENSG00000198034	RPS4X	TRUE	TRUE	TRUE	TRUE
ENSG00000198242	RPL23A	TRUE	TRUE	FALSE	TRUE
ENSG00000198435	NRARP	TRUE	FALSE	FALSE	FALSE
ENSG00000198455	ZXDB	TRUE	TRUE	TRUE	FALSE
ENSG00000198517	MAFK	TRUE	TRUE	FALSE	FALSE
ENSG00000198523	PLN	TRUE	FALSE	FALSE	FALSE
ENSG00000198668	CALM1	TRUE	TRUE	TRUE	TRUE
ENSG00000198830	HMGN2	FALSE	TRUE	FALSE	FALSE
ENSG00000198889	DCAF12L1	TRUE	FALSE	TRUE	FALSE
ENSG00000198914	POU3F3	TRUE	TRUE	FALSE	TRUE
ENSG00000198918	RPL39	TRUE	FALSE	FALSE	FALSE
ENSG00000203618	GP1BB	FALSE	TRUE	FALSE	FALSE
ENSG00000204065	TCEAL5	FALSE	TRUE	FALSE	FALSE
ENSG00000204103	MAFB	TRUE	FALSE	FALSE	TRUE
ENSG00000204116	CHIC1	TRUE	TRUE	FALSE	FALSE
ENSG00000204220	PFDN6	TRUE	FALSE	TRUE	TRUE
ENSG00000204271	SPIN3	TRUE	TRUE	FALSE	FALSE
ENSG00000204366	ZBTB12	TRUE	TRUE	TRUE	TRUE
ENSG00000204849	SPATA31A1	FALSE	TRUE	FALSE	FALSE
ENSG00000205155	PSENEN	TRUE	FALSE	FALSE	FALSE
ENSG00000205269	TMEM170B	TRUE	TRUE	FALSE	FALSE
ENSG00000205659	LIN52	TRUE	FALSE	FALSE	TRUE
ENSG00000211584	SLC48A1	FALSE	TRUE	FALSE	FALSE
ENSG00000212864	RNF208	FALSE	TRUE	FALSE	FALSE
ENSG00000213024	NUP62	FALSE	FALSE	TRUE	FALSE
ENSG00000214114	MYCBP	TRUE	FALSE	FALSE	FALSE
ENSG00000214290	COLCA2	FALSE	TRUE	FALSE	FALSE
ENSG00000214357	NEURL1B	FALSE	TRUE	FALSE	FALSE
ENSG00000215218	UBE2QL1	TRUE	TRUE	FALSE	FALSE
ENSG00000215397	SCRT2	TRUE	FALSE	FALSE	TRUE
ENSG00000217236	SP9	TRUE	TRUE	TRUE	FALSE
ENSG00000220205	VAMP2	FALSE	TRUE	FALSE	TRUE
ENSG00000221823	PPP3R1	TRUE	FALSE	FALSE	FALSE
ENSG00000221869	CEBPD	FALSE	TRUE	FALSE	FALSE
ENSG00000221983	UBA52	TRUE	FALSE	FALSE	FALSE
ENSG00000223953	C1QTNF5	FALSE	TRUE	FALSE	FALSE
ENSG00000232119	MCTS1	TRUE	FALSE	FALSE	TRUE
ENSG00000233927	RPS28	TRUE	FALSE	FALSE	FALSE
ENSG00000235608	NKX1-1	FALSE	TRUE	FALSE	FALSE
ENSG00000239887	C1orf226	FALSE	FALSE	TRUE	FALSE
ENSG00000241489	IDS	FALSE	TRUE	TRUE	FALSE
ENSG00000242013	NA	FALSE	TRUE	FALSE	TRUE
ENSG00000245848	CEBPA	FALSE	TRUE	FALSE	FALSE
ENSG00000253276	CCDC71L	TRUE	TRUE	FALSE	FALSE
ENSG00000254999	BRK1	TRUE	FALSE	FALSE	FALSE
ENSG00000263203	NA	TRUE	FALSE	FALSE	FALSE
ENSG00000264364	DYNLL2	TRUE	FALSE	FALSE	FALSE
